# Supplementary material for: Low-dose TNF-α drives malignant progression and lipid metabolism in glioblastoma through the TRAF2-FASN axis
Source: Cell Death Discov. 2026 Apr 9;12:242. doi: 10.1038/s41420-026-03087-x (PMC13187350; doi:10.1038/s41420-026-03087-x)
Supplement: Supplementary file 7 — Supplementary Table5 [file 41420_2026_3087_MOESM7_ESM.xlsx]

## Sheet: Protein (2)
Protein	AAs	MW(Da)	calc.PI	Description	gene	NC_251_1_NrOfStrippedSequencesIdentified	NC_251_2_NrOfStrippedSequencesIdentified	NC_251_3_NrOfStrippedSequencesIdentified	TRAF2_251_OE_1_NrOfStrippedSequencesIdentified	TRAF2_251_OE_2_NrOfStrippedSequencesIdentified	TRAF2_251_OE_3_NrOfStrippedSequencesIdentified	NC_251_1	NC_251_2	NC_251_3	TRAF2_251_OE_1	TRAF2_251_OE_2	TRAF2_251_OE_3	NC_251_1_PG.Cscore	NC_251_2_PG.Cscore	NC_251_3_PG.Cscore	TRAF2_251_OE_1_PG.Cscore	TRAF2_251_OE_2_PG.Cscore	TRAF2_251_OE_3_PG.Cscore	NC_251_1_PG.QValue	NC_251_2_PG.QValue	NC_251_3_PG.QValue	TRAF2_251_OE_1_PG.QValue	TRAF2_251_OE_2_PG.QValue	TRAF2_251_OE_3_PG.QValue	NC_251_1_uniqCount	NC_251_2_uniqCount	NC_251_3_uniqCount	TRAF2_251_OE_1_uniqCount	TRAF2_251_OE_2_uniqCount	TRAF2_251_OE_3_uniqCount
A0A075B6H7	116	12783.3	4.88	Probable non-functional immunoglobulin kappa variable 3-7	IGKV3-7	1	1	1	1	1		5038.22	7081.67	5703.43	1511.88	245.816		46.9665	53.228	55.433	45.2289	43.2118		6.40097e-23	1.2208e-21	3.91348e-18	6.46426e-15	1.82047e-20		1	1	1	1	1
A0A075B6R9	120	13078.8	9.12	Probable non-functional immunoglobulin kappa variable 2D-24	IGKV2D-24	1	2	1	2	1	2	42.8425	266.503	498.925	228.292	427.017	144.309	46.6137	50.5904	38.8694	51.9408	39.9486	42.3597	1.9999e-22	1.86525e-18	1.52905e-07	1.11881e-21	7.82571e-16	3.19445e-10	1	1		1		1
A0A075B6S2	120	13143	7.24	Immunoglobulin kappa variable 2D-29	IGKV2D-29	2	2	2	2	2	2	6897.6	7954.82	6328.06	5960.42	6928.15	5634.46	48.8894	45.633	50.3418	42.1718	48.8694	47.5695	9.50139e-26	2.69568e-13	1.39405e-13	1.9337e-12	1.32822e-30	4.39762e-16	1	1	1	1	1	1
A0A087WSY6	115	12534.1	4.86	Immunoglobulin kappa variable 3D-15	IGKV3D-15	1	1	1	1	1	1	1411.58	1566.41	1317.95	1133.17	715.146	424.666	49.8037	52.0943	48.4977	51.3228	40.0967	44.3272	3.70176e-27	3.04274e-20	3.43072e-12	5.37482e-21	5.0389e-16	3.53971e-12	1	1	1	1	1	1
A0A0A0MS14	117	13508.3	9.35	Immunoglobulin heavy variable 1-45	IGHV1-45	1	1	1	1	1		313.047	134.401	402.131	68.7536	70.8344		37.3012	55.1258	53.3832	38.5082	47.8588		6.16096e-12	5.71866e-24	3.32019e-16	5.49364e-10	1.30256e-28		1	1	1	1	1
A0A0C4DH25	116	12514.9	4.21	Immunoglobulin kappa variable 3D-20	IGKV3D-20	1	2	1		1		37.1634	32.7009	29.0417		76.9037		47.8683	34.6315	54.3427		16.7352		3.20047e-24	8.17403e-07	4.12271e-17		3.91918e-05			1			1
A0A0C4DH29	117	13007.7	9.92	Immunoglobulin heavy variable 1-3	IGHV1-3	1				1	1	41.014				132.255	34.3705	38.1764				35.8661	33.9139	1.04784e-12				2.65309e-11	1.32328e-06					1	1
A0A0J9YX35	117	12822.5	8.02	Immunoglobulin heavy variable 3-64D	IGHV3-64D	1	1	1	1	1	1	2326.05	2310.22	2664.98	1964.27	2300.08	1910.77	54.1736	52.493	57.8251	54.3225	46.9969	47.1752	1.94237e-34	9.75081e-21	3.3068e-20	2.43966e-24	5.79248e-27	1.38328e-15	1	1	1	1	1	1
A0A8I5KQE6	295	32908.8	4.51	Small ribosomal subunit protein uS2B	RPSA2	2	1	1	3	6	5	95.2853	84.1467	107.815	151.207	627.178	391.701	52.4759	50.4147	54.2196	55.286	51.6633	55.2764	1.63839e-31	2.98077e-18	5.39103e-17	2.3243e-25	1.74359e-36	2.78363e-24	2	1	1	3	6	5
A5A3E0	1075	121444	6.13	POTE ankyrin domain family member F	POTEF	1						158.083						48.6889						1.91423e-25						1
A6NCV1	312	35252.8	8.87	Olfactory receptor 6C74	OR6C74	1		1				6.74382		18.0326				39.7482		7.28795				3.41854e-14		7.89417e-05				1		1
A6NNT2	1141	125040	7.02	Uncharacterized protein C16orf96	C16orf96	1						104.301						25.0926						9.55681e-06						1
A6NP61	321	36009.8	9.24	Protein ZAR1-like	ZAR1L	1						175.786						38.0366						1.39821e-12						1
A6QL63	1104	120883	6.82	Ankyrin repeat and BTB/POZ domain-containing protein 3	ABTB3	2	1					77.7673	32.0967					25.5149	38.2353					7.83585e-06	3.42049e-08					2	1
A8CG34	1229	125090	11.06	Nuclear envelope pore membrane protein POM 121C	POM121C	4	6	3	1	1	1	142.368	121.687	93.1338	15.3948	50.1288	26.9975	49.9444	51.1272	52.2536	43.2432	38.1952	44.1065	2.23527e-27	4.27898e-19	3.45632e-15	2.89252e-13	1.03111e-13	6.11625e-12	1	2		1		1
A9QM74	516	56937.3	5.89	Importin subunit alpha-8	KPNA7	1						49.5272						37.1443						8.38257e-12						1
B9A064	214	23063.1	9.05	Immunoglobulin lambda-like polypeptide 5	IGLL5	2		1		1	1	414.017		128.054		48.68	40.6643	48.5797		51.5613		49.373	53.319	2.80826e-25		1.38229e-14		1.24878e-31	2.98016e-22	1
O00139	706	79953.9	6.66	Kinesin-like protein KIF2A	KIF2A	1				4	2	252.913				108.184	88.2316	30.8585				43.1229	48.3335	1.20288e-07				2.49599e-20	5.02522e-17	1				4	2
O00148	427	49129.2	5.39	ATP-dependent RNA helicase DDX39A	DDX39A	5	4	5	6	7	7	443.854	540.751	408.795	773.842	3376.74	1709.99	54.0427	54.7381	58.1376	50.9294	53.1171	51.7878	3.3026e-34	1.63989e-23	2.14549e-20	1.43304e-20	1.03186e-39	1.09444e-20	1	1	1	2	2	2
O00159	1063	121681	9.86	Unconventional myosin-Ic	MYO1C	13	14	7	11	17	17	205.328	278.128	121.459	238.079	1023.75	581.251	53.0983	56.133	51.8404	53.6123	53.2521	56.8223	1.49038e-32	4.00182e-25	7.89366e-15	1.45176e-23	5.06305e-40	8.6893e-26	13	14	7	11	17	17
O00203	1094	121319	5.86	AP-3 complex subunit beta-1	AP3B1	5	5	2	5	20	13	140.054	152.297	124.685	186.352	765.336	330.753	57.9782	54.6175	54.2302	55.9889	51.9534	52.694	5.86149e-41	2.29157e-23	5.28959e-17	4.88006e-26	3.99204e-37	1.29858e-21	4	4	1	4	16	10
O00231	422	47463.2	6.42	26S proteasome non-ATPase regulatory subunit 11	PSMD11	1	1	1	2	7	5	61.466	65.5284	89.1083	147.223	296.589	173.432	28.6266	37.989	43.228	51.496	48.6298	45.7855	1.03388e-06	4.45893e-08	4.12112e-09	3.48645e-21	4.00884e-30	7.3778e-14	1	1	1	2	7	5
O00257	560	61367.2	9.94	E3 SUMO-protein ligase CBX4	CBX4	5	1	3	3	3	1	114.545	372.769	78.7809	51.2657	123.26	66.1104	49.1342	50.3375	54.8373	44.5608	39.0809	50.5117	4.04151e-26	3.64416e-18	1.40199e-17	2.407e-14	9.45386e-15	2.12089e-19	5	1	3	3	3	1
O00442	366	39336.4	7.94	RNA 3-terminal phosphate cyclase	RTCA	1			1	4	3	54.7332			40.1633	97.1005	42.1924	38.1497			41.859	49.9161	48.9038	1.10562e-12			3.28262e-12	9.39609e-33	1.08709e-17	1			1	4	3
O00487	310	34576.9	6.51	26S proteasome non-ATPase regulatory subunit 14	PSMD14	1	1	1	1	4	1	185.705	251.45	175.334	222.233	400.628	376.21	44.5369	46.0716	45.3802	54.1919	53.7426	46.4998	1.24041e-19	1.0707e-13	3.2933e-10	3.31775e-24	3.92922e-41	9.81726e-15	1	1	1	1	4	1
O00571	662	73242.8	7.2	ATP-dependent RNA helicase DDX3X	DDX3X	16	16	16	17	19	18	828.523	836.447	480.988	950.904	3541.2	2021.7	53.2487	55.1565	57.2828	55.5127	54.2628	54.7385	8.37827e-33	5.31015e-24	7.53875e-20	1.44946e-25	2.57207e-42	9.62559e-24	5	5	4	5	5	5
O00622	381	42026.2	8.25	CCN family member 1	CCN1	4	4	3	4	5	5	461.555	390.499	176.733	211.096	1301.78	636.952	45.5403	53.1212	51.2752	50.3542	50.3385	56.046	6.01846e-21	1.62155e-21	2.41693e-14	6.0657e-20	1.23969e-33	4.65354e-25	4	4	3	4	5	5
O00712	420	47441.5	9.18	Nuclear factor 1 B-type	NFIB	1			1	3	3	27.1717			70.5551	205.672	99.7012	43.409			45.2786	48.2428	49.6694	3.12046e-18			5.86614e-15	2.32398e-29	1.59769e-18	1			1	2	2
O14617	1153	130157	8.7	AP-3 complex subunit delta-1	AP3D1	1	1		2	14	8	24.7239	14.2801		38.8412	261.921	100.774	39.865	34.527		44.8165	51.9844	52.216	2.61687e-14	8.75329e-07		1.46224e-14	3.41577e-37	3.98068e-21	1	1		2	14	8
O14732	288	31320.5	6.59	Inositol monophosphatase 2	IMPA2	1						51.7854						38.7929						2.86537e-13						1
O14744	637	72683.2	6.24	Protein arginine N-methyltransferase 5	PRMT5	1	1	1	1	2	1	52.6612	81.2316	70.1083	67.2778	110.008	89.8202	42.5175	51.8341	53.779	47.4462	45.9667	43.233	3.55702e-17	6.21625e-20	1.42331e-16	5.87204e-17	4.46799e-25	4.86898e-11	1	1	1	1	2	1
O14818	248	27886.6	8.73	Proteasome subunit alpha type-7	PSMA7	4	4	4	4	4	4	101.295	135.617	137.495	178.042	485.288	199.59	50.4121	50.8613	55.6806	52.4339	50.1081	46.3398	3.9749e-28	8.9336e-19	2.28934e-18	3.20923e-22	3.74587e-33	1.55066e-14	1	1	1	1	1	1
O14950	172	19779	4.44	Myosin regulatory light chain 12B	MYL12B	5	4	6	4	4	4	916.701	306.72	2567.21	876.755	422.174	366.867	56.6472	53.8849	57.5314	57.1064	50.3017	54.1858	8.86778e-39	1.80988e-22	4.78134e-20	2.99132e-27	1.48734e-33	3.71833e-23	2	2	3	2	2	2
O14979	420	46437.3	9.98	Heterogeneous nuclear ribonucleoprotein D-like	HNRNPDL	2	2	2	2	2	1	127.347	165.632	182.782	153.992	195.682	41.934	53.9799	51.6667	52.9818	51.9993	45.313	42.7921	4.28252e-34	9.8799e-20	7.62563e-16	9.6876e-22	6.33271e-24	1.28098e-10	1	1	1	1	1	1
O14980	1071	123385	5.98	Exportin-1	XPO1	3	5	2	8	18	16	37.0054	31.95	27.3604	399.574	477.87	216.417	48.4817	49.4648	46.8045	56.4264	54.3304	59.1424	3.91791e-25	3.55694e-17	4.63396e-11	1.54535e-26	1.82082e-42	1.29784e-27	3	5	2	8	18	16
O15014	1411	151190	8.13	Zinc finger protein 609	ZNF609	1						96.3448						43.1452						6.49207e-18						1
O15143	372	40949.4	8.44	Actin-related protein 2/3 complex subunit 1B	ARPC1B	6	5	5	4	3	3	1017.39	382.849	422.077	177.991	444.959	259.244	55.3854	52.0358	56.12	50.0675	46.4351	50.7677	1.33943e-36	3.57334e-20	8.80193e-19	1.22989e-19	6.34577e-26	1.15152e-19	6	5	5	4	3	3
O15144	300	34332.7	7.4	Actin-related protein 2/3 complex subunit 2	ARPC2	12	11	12	10	12	10	3039.33	1307.59	1232.96	699.823	1201.31	630.908	57.1014	54.9442	55.7032	51.9785	53.2782	51.2981	1.7019e-39	9.222e-24	2.1812e-18	1.01994e-21	4.43556e-40	3.44374e-20	12	11	12	10	12	10
O15145	178	20546.5	8.83	Actin-related protein 2/3 complex subunit 3	ARPC3	3	2	2	2	3	2	708.153	176.723	421.12	161.019	211.891	84.965	54.7651	51.014	56.2689	47.622	55.3944	49.1459	1.70329e-35	5.82519e-19	6.29458e-19	3.96006e-17	6.15281e-45	5.832e-18	3	2	2	2	3	2
O15371	548	63972.3	5.85	Eukaryotic translation initiation factor 3 subunit D	EIF3D	1	2		2	3	2	57.1663	24.3774		53.7126	300.832	160.319	38.1434	45.0563		44.9391	47.9549	53.2489	1.11897e-12	8.69369e-13		1.14946e-14	8.4757e-29	3.46079e-22	1	2		2	3	2
O15391	372	41347.1	6.11	Transcription factor YY2	YY2	1		1	1			1338.19		961.469	526.996			50.9373		53.8306	51.5078			5.57264e-29		1.27038e-16	3.39501e-21			1		1	1
O15397	1037	119937	4.8	Importin-8	IPO8	1				3	1	3.06356				65.9871	100.756	25.6921				37.8973	51.7608	7.17679e-06				2.2179e-13	1.16729e-20	1				3	1
O15511	151	16320.3	5.29	Actin-related protein 2/3 complex subunit 5	ARPC5	3	2	3	3	3	1	1636.54	883.753	960.378	576.039	781.298	1180.35	53.0628	45.9404	54.0501	46.507	48.7121	42.8297	1.69127e-32	1.41493e-13	7.88938e-17	4.60251e-16	2.74956e-30	1.18171e-10	3	2	3	3	3	1
O43143	795	90932	7.48	ATP-dependent RNA helicase DHX15	DHX15	2	2	3	5	8	7	92.7857	113.981	90.8404	123.276	322.039	178.477	52.9509	54.5322	52.9868	52.064	56.2875	51.1367	2.65221e-32	2.84563e-23	7.55995e-16	8.24359e-22	6.69446e-47	4.95962e-20	2	2	3	5	8	7
O43175	533	56650	6.7	D-3-phosphoglycerate dehydrogenase	PHGDH	6	6	5	7	12	7	289.936	351.688	204.24	404.538	1392.84	681.565	55.5407	55.5413	53.2698	49.5736	51.4982	58.138	7.09698e-37	2.00398e-24	4.20934e-16	4.1231e-19	3.99978e-36	5.55461e-27	6	6	5	7	12	7
O43242	534	60977	8.75	26S proteasome non-ATPase regulatory subunit 3	PSMD3	10	11	8	12	15	14	261.883	307.821	222.027	395.192	1838.98	791.956	55.7079	54.8961	55.0932	56.8896	57.1534	58.4416	3.60659e-37	1.03731e-23	8.12969e-18	4.63357e-27	8.10485e-49	3.15467e-27	10	11	8	12	15	14
O43390	633	70942.8	8.32	Heterogeneous nuclear ribonucleoprotein R	HNRNPR	5	6	5	4	6	6	294.245	121.691	215.994	133.662	265.226	120.799	50.4369	51.0259	54.465	51.2609	51.28	53.9073	3.62526e-28	5.64325e-19	3.18088e-17	6.27111e-21	1.18747e-35	7.39191e-23	5	6	5	4	6	6
O43592	962	109963	5.05	Exportin-T	XPOT	1			3	11	7	105.245			78.7531	455.849	262.831	46.8866			53.6791	51.5255	51.128	8.33774e-23			1.23782e-23	3.49371e-36	5.05011e-20	1			3	11	7
O43684	328	37154.5	6.84	Mitotic checkpoint protein BUB3	BUB3	2	1		2	5	4	55.2075	33.5157		86.6715	315.062	170.674	39.8506	45.1189		49.8412	56.7835	51.6362	2.70306e-14	7.7094e-13		2.1502e-19	5.32822e-48	1.53912e-20	2	1		2	5	4
O43707	911	104853	5.12	Alpha-actinin-4	ACTN4	29	24	21	19	19	19	9497.32	8985.39	3683.75	2390.95	7694.33	2609.51	59.1791	55.6603	58.1268	54.429	52.3431	57.3944	5.9539e-43	1.388e-24	2.14549e-20	1.86315e-24	5.45898e-38	3.1293e-26	28	23	20	18	18	18
O43813	399	45282.7	7.81	Glutathione S-transferase LANCL1	LANCL1	1	1		1	2	1	40.5752	49.9398		49.1693	182.91	79.7372	44.7703	53.62		41.4834	42.0412	47.1262	6.20509e-20	3.98857e-22		6.13793e-12	1.06142e-18	1.59408e-15	1	1		1	2	1
O43837	385	42183.4	8.66	Isocitrate dehydrogenase [NAD] subunit beta, mitochondrial	IDH3B	3		1	1	6	4	11.3386		8.41326	49.9791	164.579	71.1798	46.8125		40.7656	52.5299	52.3649	49.4304	1.05601e-22		4.06855e-08	2.47188e-22	4.89426e-38	2.86338e-18	3		1	1	6	4
O60264	1052	121904	8.25	SWI/SNF-related matrix-associated actin-dependent regulator of chromatin subfamily A member 5	SMARCA5	4	1		2	11	9	136.699	65.5741		89.6456	373.04	262.393	49.5294	41.5645		45.8597	54.8629	51.8027	9.94835e-27	4.21627e-10		1.79438e-15	1.10055e-43	1.06047e-20	2			1	7	5
O60313	960	111630	7.99	Dynamin-like GTPase OPA1, mitochondrial	OPA1	3	3		4	15	7	36.5294	52.4131		49.5629	465.912	129.053	38.299	46.0518		43.7469	57.247	48.6692	8.13487e-13	1.11623e-13		1.14203e-13	5.01075e-49	2.02441e-17	3	3		4	15	7
O60506	623	69602.3	8.88	Heterogeneous nuclear ribonucleoprotein Q	SYNCRIP	14	13	13	11	13	12	1020.46	774.02	802.206	622.415	823.363	440.154	53.5556	54.6911	57.5371	54.6966	52.3422	55.0989	2.47102e-33	1.86022e-23	4.77678e-20	9.84486e-25	5.47365e-38	3.99054e-24	12	11	11	9	11	10
O60547	372	41949.4	7.35	GDP-mannose 4,6 dehydratase	GMDS	1			1	3	3	17.5472			41.5844	108.84	64.9584	30.8053			47.1423	51.2062	51.2252	1.27359e-07			1.14855e-16	1.71551e-35	4.0798e-20	1			1	3	3
O60684	536	60028.9	4.62	Importin subunit alpha-7	KPNA6	1				2		73.0657				191.359		34.3694				45.5637		1.09934e-09				2.30858e-24						1
O60701	494	55023.5	7.13	UDP-glucose 6-dehydrogenase	UGDH	1	3	1	5	11	5	91.4047	66.9493	37.4375	54.8854	258.078	92.8578	42.9761	44.0257	49.9702	55.3478	56.5671	55.8689	1.02909e-17	6.37642e-12	2.73792e-13	2.06164e-25	1.5472e-47	7.40737e-25	1	3	1	5	11	5
O60749	519	58470.5	4.77	Sorting nexin-2	SNX2	1	1		1	9	5	49.7653	55.4237		114.076	382.363	142.525	52.1603	44.4124		50.9474	51.1968	48.0657	5.3689e-31	3.07701e-12		1.37268e-20	1.79609e-35	1.06133e-16	1	1		1	7	4
O60762	260	29634	10.02	Dolichol-phosphate mannosyltransferase subunit 1	DPM1	1	2	1	2	4	4	42.9593	49.1097	65.6538	85.0139	451.481	155.855	40.2389	49.6971	52.2817	45.4384	50.0412	51.023	1.09884e-14	1.93922e-17	3.27838e-15	4.23537e-15	5.16766e-33	6.37542e-20	1	2	1	2	4	4
O60814	126	13890	11	Histone H2B type 1-K	H2BC12	4	5	5	4	4	5	587.316	539.398	1211.62	268.507	349.928	840.152	52.2387	51.3597	57.3585	52.9738	52.3903	55.5645	4.01955e-31	2.26325e-19	6.39129e-20	7.72455e-23	4.29263e-38	1.45311e-24	1	2	2	1	1	2
O60942	597	68556.2	8.23	mRNA-capping enzyme	RNGTT	1			1	4	3	54.8748			64.2145	144.298	68.9456	51.6714			53.5066	58.0779	44.2252	3.51164e-30			1.90229e-23	8.06484e-51	4.55924e-12	1			1	4	3
O75083	606	66193.1	6.64	WD repeat-containing protein 1	WDR1	13	10	11	7	10	6	1653.22	1638.87	1106.33	644.479	1910.56	918.545	55.3945	53.3964	55.0024	54.0771	54.3967	55.2431	1.29783e-36	7.38195e-22	9.87085e-18	4.44658e-24	1.30042e-42	3.00063e-24	13	10	11	7	10	6
O75173	837	90196	7.88	A disintegrin and metalloproteinase with thrombospondin motifs 4	ADAMTS4	1				2	1	10.1632				59.8258	59.4596	18.6404				44.3985	41.8875	7.29563e-05				2.25239e-22	8.19735e-10	1				2	1
O75223	188	21007.6	4.79	Gamma-glutamylcyclotransferase	GGCT	1	2	2	1		1	26.9563	46.3149	81.6663	141.542		125.035	43.2691	34.7185	50.7916	41.8022		46.1646	4.61373e-18	7.72517e-07	6.06088e-14	3.6111e-12		2.55371e-14	1	2	2	1		1
O75342	701	80354.9	7.68	Arachidonate 12-lipoxygenase, 12R-type	ALOX12B	3		1				63.2454		75.4348				37.497		47.5485				4.17358e-12		1.53408e-11				3		1
O75367	369	39183.2	10.52	Core histone macro-H2A.1	MACROH2A1	2	2	4			3	19.5539	52.5166	123.787			42.5254	47.7176	44.184	54.3133			50.5252	5.28485e-24	4.7543e-12	4.38612e-17			2.05388e-19	2	2	4			3
O75400	957	108804	7.64	Pre-mRNA-processing factor 40 homolog A	PRPF40A	1						24.9011						35.7606						1.08737e-10						1
O75448	989	110304	6.94	Mediator of RNA polymerase II transcription subunit 24	MED24	1				1		9.38486				36.6587		18.4074				47.2957		7.64232e-05				1.58894e-27		1				1
O75449	491	55964.3	6.88	Katanin p60 ATPase-containing subunit A1	KATNA1	1						135.63						38.5388						4.92365e-13						1
O75477	348	39170.8	8.06	Erlin-1	ERLIN1	2	2	2	3	6	6	154.198	72.8419	125.63	165.969	736.378	366.294	52.6264	55.1763	55.7568	48.0683	52.065	55.9147	9.33864e-32	5.16029e-24	1.93941e-18	1.43422e-17	2.27029e-37	6.53925e-25				1	4	4
O75489	264	30241.2	7.62	NADH dehydrogenase [ubiquinone] iron-sulfur protein 3, mitochondrial	NDUFS3	1	1		3	5	3	46.5216	69.8631		73.9088	379.782	262.402	45.304	49.1934		53.8694	51.4112	51.2793	1.24245e-20	7.07268e-17		7.62327e-24	6.13821e-36	3.58993e-20	1	1		3	5	3
O75494	262	31300.2	11.79	Serine/arginine-rich splicing factor 10	SRSF10	2	2	2	1	1	1	145.346	326.364	334.967	230.775	362.591	97.4994	53.8863	50.0892	56.7495	51.4651	44.2923	51.5501	6.30159e-34	6.99416e-18	2.25475e-19	3.77239e-21	3.3748e-22	1.89483e-20	1
O75569	313	34403.9	8.56	Interferon-inducible double-stranded RNA-dependent protein kinase activator A	PRKRA	3	1	1		1	1	35.9775	8.91438	17.2571		35.998	12.7088	39.564	48.906	42.2155		47.3008	37.156	5.21447e-14	1.46068e-16	1.14643e-08		1.55469e-27	3.78942e-07	3	1	1		1	1
O75582	802	89864.7	7.1	Ribosomal protein S6 kinase alpha-5	RPS6KA5	1						22.1909						34.9786						4.10495e-10						1
O75643	2136	244506	5.95	U5 small nuclear ribonucleoprotein 200 kDa helicase	SNRNP200	1		11	5	26	16	10.9014		112.74	88.1463	348.171	202.516	9.80005		55.7193	50.1946	56.2522	53.7588	0.000292713		2.12326e-18	8.99626e-20	7.86006e-47	1.04431e-22	1		11	5	26	16
O75746	678	74761.2	8.56	Electrogenic aspartate/glutamate antiporter SLC25A12, mitochondrial	SLC25A12	2	5	3	4	8	6	90.727	123.298	82.2902	117.084	655.093	342.76	48.0856	54.2567	55.0083	51.5189	50.6941	51.1925	1.52132e-24	6.25229e-23	9.76457e-18	3.3026e-21	2.20216e-34	4.41223e-20		2	1	1	5	2
O75874	414	46659	7	Isocitrate dehydrogenase [NADP] cytoplasmic	IDH1	1	2	2	1	1	1	67.0711	21.1936	66.4535	6.55986	24.7058	32.6516	39.9424	50.1717	57.7035	44.0226	51.5435	46.3412	2.19134e-14	5.64966e-18	3.88038e-20	6.79504e-14	3.18303e-36	1.54614e-14	1	2	2	1	1	1
O75915	188	21614.5	10.28	PRA1 family protein 3	ARL6IP5	1				2	2	31.6264				326.449	86.9388	39.9108				44.1297	50.4939	2.35727e-14				6.25142e-22	2.21355e-19	1				2	2
O75955	427	47355	7.58	Flotillin-1	FLOT1	1	2		7	9	9	12.2377	22.1761		72.6008	254.483	125.633	12.734	45.432		51.0176	50.9713	50.5469	0.000178989	4.07413e-13		1.16061e-20	5.51229e-35	1.95893e-19	1	2		7	9	9
O75964	103	11428.4	10.13	ATP synthase subunit g, mitochondrial	ATP5MG	1	1		2	5	5	109.22	85.8157		377.245	1163.29	613.718	39.0488	32.6218		49.7817	53.8513	48.9785	1.64667e-13	2.50986e-06		2.47554e-19	2.2206e-41	8.98446e-18	1	1		2	5	5
O76011	394	44719.5	4.44	Keratin, type I cuticular Ha4	KRT34	1		2				14.6808		67.5107				26.7254		55.1784				4.03164e-06		6.81579e-18				1		2
O76013	467	52246.6	4.6	Keratin, type I cuticular Ha6	KRT36	5			1			116.68			77.2822			44.1301			36.3471			4.08499e-19			8.29732e-09			3			1
O76021	490	54972	10.89	Ribosomal L1 domain-containing protein 1	RSL1D1	2				3	1	27.8837				95.0048	56.8875	41.3189				44.0573	43.6158	7.8783e-16				8.22098e-22	2.00062e-11	2				3	1
O76031	633	69223.2	7.64	ATP-dependent Clp protease ATP-binding subunit clpX-like, mitochondrial	CLPX	1	1	1	3	12	8	459.179	597.806	826.566	235.41	676.412	306.019	56.0583	52.2236	57.1586	52.5415	53.2356	52.8382	9.13838e-38	2.13019e-20	9.77367e-20	2.40026e-22	5.51645e-40	9.32087e-22	1	1	1	3	12	8
O94776	668	75022.4	10.17	Metastasis-associated protein MTA2	MTA2	1	1	1		4	1	74.5025	42.7111	19.5183		129.787	42.755	41.5446	45.4318	18.9758		53.4424	44.3506	4.48559e-16	4.07413e-13	1.54831e-05		1.91359e-40	3.33778e-12					3
O94822	1766	200550	6.18	E3 ubiquitin-protein ligase listerin	LTN1	1				4		58.881				106.874		20.6847				43.3787		4.45518e-05				9.97308e-21		1				4
O94842	621	66194.4	4.68	TOX high mobility group box family member 4	TOX4	3	3	2	2	1		64.0163	70.2314	108.554	112.444	97.4197		46.5776	48.8022	57.2398	47.7857	46.0314		2.24469e-22	1.89251e-16	8.39109e-20	2.73834e-17	3.41715e-25		2	2	1	1	1
O94901	785	87109	6.93	SUN domain-containing protein 1	SUN1	1	5	1		3		60.0038	56.5911	6.49451		49.1181		31.4087	48.7985	44.3464		54.043		6.41444e-08	1.90684e-16	1.17933e-09		8.26993e-42		1	5	1		3
O94906	941	106924	8.4	Pre-mRNA-processing factor 6	PRPF6	1	2		3	12	9	112.437	125.696		158.809	512.805	243.323	42.0435	48.2782		46.6694	54.032	52.6119	1.24247e-16	6.77297e-16		3.25036e-16	8.76461e-42	1.55997e-21	1	2		3	12	9
O94925	669	73460.6	7.82	Glutaminase kidney isoform, mitochondrial	GLS	1	2	1	5	12	7	113.856	76.8888	146.254	167.621	640.303	251.968	34.987	50.3468	47.1638	54.2099	55.7745	53.7617	4.05771e-10	3.55989e-18	2.74944e-11	3.19964e-24	8.51481e-46	1.04142e-22	1	2	1	5	12	7
O94973	939	103959	6.96	AP-2 complex subunit alpha-2	AP2A2	4	6	6	1	6	4	132.127	120.518	137.01	90.8606	150.31	62.7897	53.1055	53.9615	55.6093	25.1297	53.8098	47.2309	1.45567e-32	1.47146e-22	2.64431e-18	1.24864e-05	2.73682e-41	1.17961e-15	4	6	6	1	6	4
O95299	355	40750.3	8.68	NADH dehydrogenase [ubiquinone] 1 alpha subcomplex subunit 10, mitochondrial	NDUFA10	1	3		3	8	5	52.357	51.4609		48.2115	229.535	147.38	29.8856	45.7798		42.467	55.8138	49.8565	3.31307e-07	1.98021e-13		1.16373e-12	6.9199e-46	1.0065e-18	1	3		3	8	5
O95373	1038	119516	4.44	Importin-7	IPO7	3	2	3	4	6	6	64.868	57.8345	82.5768	106.361	581.474	207.748	45.875	48.5657	54.7672	45.2778	49.9247	53.2489	2.12443e-21	3.3846e-16	1.62346e-17	5.86763e-15	9.02484e-33	3.46079e-22	3	1	3	3	5	5
O95409	532	55005.6	8.51	Zinc finger protein ZIC 2	ZIC2	1						59.5217						40.0384						1.75186e-14						1
O95433	338	38274.1	5.22	Activator of 90 kDa heat shock protein ATPase homolog 1	AHSA1	2	2	2	3	6	4	952.203	278.25	658.278	411.602	1218.74	789.116	48.7268	53.5123	50.018	47.9332	47.7204	53.7416	1.6783e-25	5.3535e-22	2.51957e-13	1.95489e-17	2.4314e-28	1.08246e-22	2	2	2	3	6	4
O95758	552	59689	9.46	Polypyrimidine tract-binding protein 3	PTBP3	2				1		22.5738				32.5349		38.4024				19.9634		6.55906e-13				2.80116e-05		2				1
O95782	977	107545	7.04	AP-2 complex subunit alpha-1	AP2A1	20	21	19	14	20	18	854.49	594.48	577.138	253.053	691.509	432.695	55.7221	55.1759	57.6563	52.7606	56.6628	53.0947	3.49657e-37	5.16029e-24	4.1324e-20	1.35172e-22	9.83171e-48	4.95219e-22	16	17	15	10	16	15
O95793	577	63181.9	10.01	Double-stranded RNA-binding protein Staufen homolog 1	STAU1	1		1	2	5	2	58.3756		29.1051	36.0556	235.08	79.92	43.1592		39.6131	47.2736	47.7698	46.5256	6.25347e-18		9.48875e-08	8.58947e-17	1.94372e-28	9.12629e-15	1		1	2	5	2
O95816	211	23771.7	6.68	BAG family molecular chaperone regulator 2	BAG2	3	3	3	6	6	5	76.4307	34.508	41.7438	219.029	691.154	271.954	51.7221	48.0506	54.4492	58.9549	54.1246	56.022	2.90532e-30	1.18133e-15	3.28232e-17	3.45807e-29	5.342e-42	4.92006e-25	3	3	3	6	6	5
O95819	1239	142100	7.49	Mitogen-activated protein kinase kinase kinase kinase 4	MAP4K4	1	1		3	12	6	269.017	235.307		77.1113	513.298	322.522	31.0957	40.8559		49.1108	53.2761	56.4927	9.222e-08	1.20583e-09		1.2497e-18	4.47151e-40	1.72205e-25					7	2
O95970	557	63817.4	8.34	Leucine-rich glioma-inactivated protein 1	LGI1	1					1	529.307					745.252	36.0873					41.3188	6.08483e-11					2.34825e-09	1					1
O96019	429	47460.7	5.3	Actin-like protein 6A	ACTL6A	11	9	6	3	4	3	285.484	389.002	224.808	97.213	205.698	93.4685	58.8328	55.7241	53.9016	52.7065	53.1023	49.6698	2.04334e-42	1.24055e-24	1.0963e-16	1.56052e-22	1.11298e-39	1.59769e-18	8	6	6	2	4	3
P00325	375	39835.2	8.28	All-trans-retinol dehydrogenase [NAD(+)] ADH1B	ADH1B	2	2					122.687	66.1547					47.8157	49.4208					3.82187e-24	3.98948e-17					1	1
P00338	332	36688.5	8.45	L-lactate dehydrogenase A chain	LDHA	2	2	3	3	4	3	43.3322	125.233	88.4719	89.8403	242.267	93.9082	42.1533	52.801	56.488	46.3048	50.6225	52.0046	9.32393e-17	4.07433e-21	3.93727e-19	7.0576e-16	3.09813e-34	6.56956e-21	2	1	2	2	3	2
P00367	558	61397.3	7.91	Glutamate dehydrogenase 1, mitochondrial	GLUD1	2	1	1	1	1	1	54.0867	68.2472	18.0488	25.4185	109.036	27.2076	40.8155	45.319	33.157	24.5619	45.6365	35.8216	2.7443e-15	5.12214e-13	1.32121e-06	1.44949e-05	1.71795e-24	7.86204e-07	2	1	1	1	1	1
P00403	227	25564.7	4.44	Cytochrome c oxidase subunit 2	MT-CO2	1	1	1	1	1	1	230.631	227.175	153.753	412.893	1406.46	491.273	50.2525	57.2887	52.904	44.8726	45.6997	48.069	7.14534e-28	1.4611e-26	8.94354e-16	1.31232e-14	1.32974e-24	1.05233e-16	1	1	1	1	1	1
P00505	430	47517.3	9.38	Aspartate aminotransferase, mitochondrial	GOT2	1	1	1		2	1	135.412	67.3497	47.527		101.334	84.0678	49.8035	52.7163	57.2306		47.6275	46.7681	3.70176e-27	5.22815e-21	8.43382e-20		3.67057e-28	4.51912e-15	1	1	1		2	1
P00558	417	44614.4	8.27	Phosphoglycerate kinase 1	PGK1	3	1		1	4	1	53.544	82.1899		79.9487	258.236	59.7176	51.0064	54.0331		51.9954	51.7443	46.014	4.31871e-29	1.20362e-22		9.76273e-22	1.16174e-36	3.88642e-14	3	1		1	4	1
P00734	622	70036.3	5.7	Prothrombin	F2	2	1	1	1	2		54.9248	68.8866	71.7079	84.0648	337.229		45.0664	50.1076	49.2171	45.5759	45.9614		2.56385e-20	6.66299e-18	1.02895e-12	3.19927e-15	4.56402e-25		2	1	1	1	2
P01023	1474	163290	6.43	Alpha-2-macroglobulin	A2M	7	8	7	7	7	8	11424.1	12008.3	14452	13792.8	16184.6	13572.9	55.2235	54.6745	56.6505	55.43	50.2187	53.8976	2.47562e-36	1.95185e-23	2.79242e-19	1.77353e-25	2.21214e-33	7.56116e-23	5	6	5	5	5	6
P01024	1663	187147	6.34	Complement C3	C3	4	5	5	5	4	3	187.533	292.937	152.235	228.599	398.535	220.803	52.8401	55.6856	57.114	53.4224	54.548	56.4752	4.11467e-32	1.32182e-24	1.0626e-19	2.39247e-23	5.79229e-43	1.759e-25	4	5	5	5	4	3
P01040	98	11006.5	5.16	Cystatin-A	CSTA	1		2	1	2		173.648		68.7978	103.044	98.6409		54.9739		53.5961	53.2601	40.7213		7.09796e-36		2.1075e-16	3.63661e-23	7.54295e-17		1		2	1	2
P01700	117	12283.4	5.68	Immunoglobulin lambda variable 1-47	IGLV1-47	1						44.1114						39.5426						5.46313e-14						1
P01833	764	83282.9	5.43	Polymeric immunoglobulin receptor	PIGR	5	3	3	3	2	3	184.936	60.7118	56.1555	54.9615	76.5712	61.7547	49.7494	48.5714	56.3739	46.0295	48.9644	54.3264	4.50653e-27	3.34285e-16	5.05576e-19	1.2561e-15	8.5881e-31	2.61439e-23	5	3	3	3	2	3
P01834	107	11764.9	6.5	Immunoglobulin kappa constant	IGKC	1	1	1	1	1	1	1634.08	96.9624	314.826	393.843	398.639	124.422	43.8979	49.3483	56.2148	52.072	50.893	53.1625	7.87937e-19	4.75294e-17	7.0847e-19	8.11081e-22	8.19279e-35	4.2178e-22	1	1	1	1	1	1
P01859	395	43805.5	6.5	Immunoglobulin heavy constant gamma 2	IGHG2	3	2	2	2	2	1	848.901	1370.65	1078.44	1138.76	1354.36	2307.8	52.1875	50.1372	55.4284	43.8804	42.7325	51.851	4.84308e-31	6.18452e-18	3.92859e-18	8.88058e-14	9.95079e-20	9.49827e-21	2	1	1	1	1	1
P01860	446	49092.5	6.86	Immunoglobulin heavy constant gamma 3	IGHG3	4	2	3	3	2	3	1116.85	78.3045	149.79	137.024	83.4219	455.344	54.4663	53.4447	48.132	45.6189	50.7331	44.0113	5.80455e-35	6.49851e-22	6.22604e-12	2.93774e-15	1.82207e-34	7.73274e-12						1
P01876	398	42848.1	5.37	Immunoglobulin heavy constant alpha 1	IGHA1	4	2	2	1	3	1	245.579	77.5685	110.886	81.3092	106.237	132.163	54.3859	50.4608	54.9396	49.4201	42.5766	50.9562	8.04153e-35	2.6328e-18	1.1189e-17	5.9097e-19	1.71054e-19	7.41344e-20	3	2	2	1	2	1
P02533	472	51561.1	4.81	Keratin, type I cytoskeletal 14	KRT14	22	17	20	17	13	14	8358.76	2871.25	8212.67	3695	4106.81	3936.92	56.1573	54.0958	58.4351	56.0141	50.1205	54.4818	6.03525e-38	9.95919e-23	1.82668e-20	4.60663e-26	3.53874e-33	1.8141e-23	9	6	8	7	4	6
P02538	564	60044.5	8.16	Keratin, type II cytoskeletal 6A	KRT6A	24	20	20	21	19	19	16931.8	6691.05	12943.4	6718.63	3396.75	6699.42	56.0942	54.5795	58.3618	56.2974	56.0303	54.7747	7.84898e-38	2.56504e-23	1.82668e-20	2.15495e-26	2.40597e-46	8.87361e-24	1	1	1	1	1	1
P02545	664	74138.8	7.01	Prelamin-A/C	LMNA	25	26	26	21	20	16	2359.27	3134.93	4164.86	1180.5	2030.1	1068.27	56.3355	54.5707	57.7599	53.6236	52.4249	58.2699	3.14563e-38	2.62176e-23	3.56501e-20	1.41732e-23	3.57524e-38	4.85987e-27	25	25	25	21	20	15
P02671	866	94972.5	5.87	Fibrinogen alpha chain	FGA	1		1		1		69.386		134.012		134.735		41.9385		51.5325		43.6902		1.63186e-16		1.45973e-14		3.20849e-21		1		1		1
P02679	453	51511.3	5.32	Fibrinogen gamma chain	FGG	1	2	1	2	2	2	3.80769	72.1146	37.0888	73.2294	84.2212	54.9114	47.8682	47.8711	54.657	44.9012	48.4402	43.8352	3.20047e-24	1.80288e-15	2.04444e-17	1.24005e-14	9.51329e-30	1.18491e-11	1	2	1	2	2	2
P02686	304	33116.9	10.46	Myelin basic protein	MBP	1	3	3	1	2		31.0165	438.726	745.999	659.013	50.4212		45.1455	50.1988	53.7616	44.3544	54.2193		2.01399e-20	5.27903e-18	1.47348e-16	3.6005e-14	3.25066e-42		1	3	3	1	2
P02746	253	26721.6	8.87	Complement C1q subcomponent subunit B	C1QB	1	1	1	1	1	1	160.175	163.697	192.666	231.478	283.534	262.346	52.94	51.2018	55.4718	49.6261	51.4951	52.6938	2.76239e-32	3.49206e-19	3.61443e-18	3.62828e-19	4.05772e-36	1.29858e-21	1	1	1	1	1	1
P02765	367	39340.4	5.52	Alpha-2-HS-glycoprotein	AHSG	2		1				14.7308		15.056				42.5092		39.3453				3.62687e-17		1.13477e-07				2		1
P02768	609	69365.9	6.21	Albumin	ALB	22	15	17	14	15	12	1700.92	1832.91	1458.76	1474.16	2398.86	1410.08	56.3287	54.0356	57.2361	54.3626	51.5005	56.3264	3.19056e-38	1.20102e-22	8.39217e-20	2.20975e-24	3.96591e-36	2.44869e-25	22	15	17	14	15	12
P02786	760	84870.7	6.58	Transferrin receptor protein 1	TFRC	6	7	4	9	15	14	159.568	145.95	124.888	313.941	1402.87	736.614	53.4721	54.6307	55.3815	53.767	51.646	53.2855	3.41003e-33	2.20945e-23	4.29364e-18	9.97245e-24	1.89751e-36	3.19631e-22	6	7	4	9	15	14
P02787	698	77049.2	7.13	Serotransferrin	TF	1			1	1		42.1535			43.216	109.808		41.9591			32.17	36.8376		1.54775e-16			4.47525e-07	2.97784e-12		1			1	1
P02788	710	78181.2	8.17	Lactotransferrin	LTF	5	6	8	3	6	3	196.672	169.114	231.039	77.6896	168.515	36.1867	50.649	51.6751	56.3009	45.1582	50.6371	50.9298	1.6601e-28	9.69436e-20	5.83862e-19	7.46105e-15	2.89249e-34	7.8749e-20	5	6	8	3	6	3
P04004	478	54305.1	5.54	Vitronectin	VTN	2	2		2	2	1	65.3833	88.9948		63.7445	139.296	74.5044	49.1505	52.9147		49.6873	50.7735	50.4447	3.81847e-26	2.91922e-21		3.12638e-19	1.48915e-34	2.47751e-19	2	2		2	2	1
P04040	527	59755.8	7.41	Catalase	CAT	7	3	4	1	3	3	186.292	67.5095	131.637	93.1051	61.9908	100.101	56.5326	43.3087	51.4513	45.0849	48.957	45.6688	1.42766e-38	2.33116e-11	1.71843e-14	8.63773e-15	8.8706e-31	1.02132e-13	7	3	4	1	3	3
P04049	648	73051	9.62	RAF proto-oncogene serine/threonine-protein kinase	RAF1	1	1	1	1	2	1	42.3778	24.5338	53.5864	32.1734	146.296	8.74184	43.6157	43.0019	43.9662	39.5261	51.0979	46.5212	1.75301e-18	3.99845e-11	1.84105e-09	1.31519e-10	2.92974e-35	9.23219e-15					1
P04075	364	39419.7	8.2	Fructose-bisphosphate aldolase A	ALDOA	4	5	5	5	8	3	195.05	206.366	247.919	110.684	329.077	152.578	55.7084	56.1524	57.6923	51.3438	51.4	48.4702	3.60659e-37	3.83815e-25	3.88038e-20	5.09153e-21	6.4777e-36	3.47236e-17	4	5	5	5	8	3
P04179	222	24750	8.45	Superoxide dismutase [Mn], mitochondrial	SOD2	3	2					42.6691	9.64503					44.7669	38.7323					6.25751e-20	1.94693e-08					3	2
P04181	439	48534.4	7.05	Ornithine aminotransferase, mitochondrial	OAT	4	3	2	5	8	6	43.6852	113.74	63.2121	144.718	1205.51	609.586	50.6135	52.7851	53.5865	53.1989	52.617	54.9106	1.89297e-28	4.26483e-21	2.14135e-16	4.27466e-23	1.34188e-38	6.3723e-24	4	3	2	5	8	6
P04259	564	60066.5	8.16	Keratin, type II cytoskeletal 6B	KRT6B	3	3	3	3	3	3	16964.9	4453.65	16018.3	2235.37	1831.84	1419.57	50.8513	51.1859	56.944	54.6013	55.5084	56.4342	7.7198e-29	3.64687e-19	1.52829e-19	1.22651e-24	3.31688e-45	1.93624e-25	1	1	1	1	1	1
P04264	644	66038.5	8.33	Keratin, type II cytoskeletal 1	KRT1	22	21	23	23	20	22	58901	29958.1	53057.9	31394.8	17284.9	30096.2	56.9114	55.256	57.7936	53.5986	48.4662	57.3646	3.07021e-39	4.16194e-24	3.47203e-20	1.4911e-23	8.44654e-30	3.28285e-26	22	21	23	23	20	22
P04406	335	36053	8.73	Glyceraldehyde-3-phosphate dehydrogenase	GAPDH	10	9	10	10	11	10	2529.34	2399.31	2604.41	4737.61	6435.68	10001.6	56.2402	59.2527	57.189	54.2758	53.3173	55.4754	4.50515e-38	4.80473e-29	9.2595e-20	2.702e-24	3.6612e-40	1.74933e-24	10	9	10	10	11	10
P04792	205	22782.3	6.36	Heat shock protein beta-1	HSPB1	5	4	4	7	6	7	406.171	487.484	373.958	927.441	4795.56	3935.38	51.8668	52.2664	54.3107	53.9607	47.2252	55.6902	1.66399e-30	1.88202e-20	4.38612e-17	6.02618e-24	2.16253e-27	1.09e-24	5	4	4	7	6	7
P04843	607	68568.8	6.34	Dolichyl-diphosphooligosaccharide--protein glycosyltransferase subunit 1	RPN1	5	6	3	8	11	8	77.8566	88.8727	68.642	242.372	902.083	550.919	49.2574	52.0992	46.3709	53.8416	54.0106	53.6411	2.62136e-26	3.00716e-20	8.60939e-11	8.11231e-24	9.76552e-42	1.35895e-22	5	6	3	8	11	8
P04844	631	69283.3	5.46	Dolichyl-diphosphooligosaccharide--protein glycosyltransferase subunit 2	RPN2	1	3		4	6	4	37.9623	73.7817		108.861	420.577	259.101	41.3942	55.0367		55.1831	46.3153	54.2151	6.51214e-16	7.2059e-24		2.92746e-25	1.05187e-25	3.45719e-23	1	3		4	6	4
P05023	1023	112895	5.15	Sodium/potassium-transporting ATPase subunit alpha-1	ATP1A1	2	5	7	7	17	16	69.6975	150.144	244.211	176.692	757.374	423.93	47.7237	47.3676	52.3475	55.3072	50.6894	57.1867	5.18473e-24	5.85647e-15	2.86872e-15	2.20105e-25	2.25242e-34	4.19202e-26	1	2	2	4	9	9
P05026	303	35061.1	8.73	Sodium/potassium-transporting ATPase subunit beta-1	ATP1B1	1	2	3		3		157.161	226.687	222.726		178.76		29.2515	44.6205	51.6588		47.3524		6.00454e-07	2.06164e-12	1.13903e-14		1.23804e-27		1	2	3		3
P05062	364	39472.7	7.96	Fructose-bisphosphate aldolase B	ALDOB	2						55.5268						56.728						6.33127e-39						2
P05089	322	34734.7	7.25	Arginase-1	ARG1	6	5	5	4	5	4	286.499	142.79	348.727	148.451	214.376	239.847	55.2958	51.4673	55.5798	53.9155	43.3969	51.7129	1.84946e-36	1.69666e-19	2.8255e-18	6.75141e-24	9.34308e-21	1.28813e-20	6	5	5	4	5	4
P05091	517	56380.9	7.05	Aldehyde dehydrogenase, mitochondrial	ALDH2	4	2					84.7944	63.5515					35.3095	29.9299					2.36121e-10	6.87929e-06					4	2
P05109	93	10834.4	7.07	Protein S100-A8	S100A8	2	2	2	2	2	2	375.978	222.414	634.518	280.27	145.611	98.3014	53.2847	50.8122	56.7837	44.6911	50.7546	50.98	7.2734e-33	1.0147e-18	2.11969e-19	1.86831e-14	1.63677e-34	7.03602e-20	2	2	2	2	2	2
P05121	402	45059.7	7.22	Plasminogen activator inhibitor 1	SERPINE1	4	9	4	5	10	11	180.728	369.925	153.206	317.508	1023.03	698.063	51.6632	53.1306	54.3787	47.5945	50.2532	53.3112	3.61717e-30	1.59139e-21	3.83469e-17	4.20595e-17	1.8614e-33	3.01136e-22	4	9	4	5	10	11
P05141	298	32852	10.18	ADP/ATP translocase 2	SLC25A5	9	7	8	10	11	10	3100.87	5488.36	2226.03	6519.52	16235.8	7710.8	54.4046	55.6936	57.4932	54.2131	55.9272	55.7678	7.50738e-35	1.32182e-24	5.12498e-20	3.18815e-24	3.96397e-46	9.16057e-25	4	4	4	4	7	5
P05164	745	83867.7	9.14	Myeloperoxidase	MPO	1			1	1		16.2277			17.8613	27.5574		26.2375			14.1344	41.7051		5.35905e-06			8.11286e-05	3.2338e-18		1			1	1
P05198	315	36111.8	4.73	Eukaryotic translation initiation factor 2 subunit 1	EIF2S1	2	3	2	6	12	8	106.591	72.1229	98.9163	189.576	1364.53	607.365	57.9412	48.3856	56.6889	54.5673	51.6321	57.614	6.48123e-41	5.25841e-16	2.55697e-19	1.31255e-24	2.0369e-36	1.9301e-26	2	3	2	6	12	8
P05387	115	11664.8	4.14	Large ribosomal subunit protein P2	RPLP2	2	2	3	3	3	2	303.814	107.691	402.057	529.633	1321.45	350.457	49.5575	43.4625	53.6659	56.4667	52.6434	50.4714	8.99026e-27	1.77178e-11	1.81617e-16	1.44107e-26	1.19175e-38	2.33739e-19	2	2	3	3	3	2
P05388	317	34273.2	5.77	Large ribosomal subunit protein uL10	RPLP0	3	3	3	3	5	4	453.335	404.933	354.762	513.911	2296.6	1023.46	56.9036	52.1215	53.4897	52.9537	51.2496	54.5675	3.10559e-39	2.82026e-20	2.62851e-16	8.1248e-23	1.38284e-35	1.45365e-23	3	3	3	3	5	4
P05556	798	88414.6	5.04	Integrin beta-1	ITGB1	1				2		27.0992				64.9853		19.4349				43.6488		6.13394e-05				3.73634e-21		1				2
P05787	483	53703.8	5.26	Keratin, type II cytoskeletal 8	KRT8	4	2	2	2	2	3	265.872	266.896	207.508	181.14	279.552	185.662	54.4815	51.5295	53.8807	52.1291	50.0583	57.7705	5.46865e-35	1.43742e-19	1.14765e-16	6.95966e-22	4.76891e-33	1.3293e-26	4	2	2	2	2	3
P06312	121	13379.9	4.86	Immunoglobulin kappa variable 4-1	IGKV4-1	2	2	2	2	2	2	23542.6	31138.1	21894.2	23831.3	25834.9	14047.2	52.1883	51.1494	52.6228	49.7494	46.8683	45.9367	4.84308e-31	4.03374e-19	1.61924e-15	2.67648e-19	1.00352e-26	4.8297e-14	2	2	2	2	2	2
P06396	782	85696.9	6.19	Gelsolin	GSN	3	3	2		2	1	51.0255	44.5557	33.1976		17.7432	7.70456	39.4818	46.1542	44.1157		36.768	41.7303	6.2725e-14	8.95067e-14	1.54787e-09		3.5022e-12	1.10536e-09	3	3	2		2	1
P06493	297	34095.1	8.75	Cyclin-dependent kinase 1	CDK1	4	2	1	3	7	7	48.1534	96.6394	74.6501	93.4229	458.554	240.686	48.6294	54.3036	50.7068	53.155	48.521	50.6084	2.362e-25	5.48795e-23	7.10609e-14	4.79603e-23	6.58546e-30	1.69241e-19	3	1		2	6	6
P06576	529	56559.4	5.07	ATP synthase subunit beta, mitochondrial	ATP5F1B	11	8	8	12	14	14	673.842	656.643	584.135	761.054	5245.34	3057.95	56.0359	54.6648	59.2527	53.929	51.6834	56.3641	9.99072e-38	2.00059e-23	1.35703e-20	6.55459e-24	1.57277e-36	2.24891e-25	11	8	8	12	14	14
P06702	114	13242	6.08	Protein S100-A9	S100A9	1		2	1	1		62.5174		42.9704	44.4608	18.3113		52.4737		51.932	48.0956	38.6124		1.64652e-31		6.6256e-15	1.34699e-17	3.40593e-14		1		2	1	1
P06732	381	43100.9	7.28	Creatine kinase M-type	CKM	2		2				25.8124		45.2956				42.9622		47.6236				1.06804e-17		1.37198e-11				2		1
P06733	434	47168.6	7.46	Alpha-enolase	ENO1	14	14	15	15	17	15	2379.27	3379.64	3460.21	6690.55	26651.8	13985.7	56.5827	56.0449	58.4117	55.1895	55.2018	56.0853	1.17592e-38	5.20276e-25	1.82668e-20	2.92466e-25	1.76422e-44	4.31712e-25	11	11	12	12	14	12
P06748	294	32574.8	4.39	Nucleophosmin	NPM1	1						33.4577						43.8105						1.00523e-18						1
P06753	285	32949.6	4.38	Tropomyosin alpha-3 chain	TPM3	4	1	6	4	3	1	219.629	134.786	809.504	257.907	347.724	263.674	49.6034	45.6309	56.2677	47.9354	48.5928	50.5867	7.65896e-27	2.70303e-13	6.29458e-19	1.94851e-17	4.73402e-30	1.78317e-19	3	1	4	3	3	1
P06899	126	13904.1	11	Histone H2B type 1-J	H2BC11	2	1	2		1	2	117.713	324.456	267.42		206.292	225.571	43.5836	51.1187	54.4822		47.0195	48.6729	1.91564e-18	4.3621e-19	3.06253e-17		5.25305e-27	2.01017e-17
P07148	127	14208.3	7.37	Fatty acid-binding protein, liver	FABP1	1	1					252.507	68.3907					42.7412	33.1009					1.95316e-17	1.99276e-06					1	1
P07195	334	36638.2	5.93	L-lactate dehydrogenase B chain	LDHB	1		2	2	5	4	44.0256		45.8982	48.7902	241.755	95.4088	51.7058		49.804	52.3864	51.7026	51.5758	3.08054e-30		3.68646e-13	3.62097e-22	1.43989e-36	1.77917e-20	1		2	2	5	4
P07196	543	61515.9	4.32	Neurofilament light polypeptide	NEFL	3	1	2	3	5	3	65.371	32.4769	75.0605	32.211	129.388	80.6233	44.0132	39.8372	39.0513	44.8576	52.7878	48.7542	5.69532e-19	4.98152e-09	1.36767e-07	1.35118e-14	5.65465e-39	1.61832e-17	3	1	2	3	4	3
P07237	508	57115.8	4.49	Protein disulfide-isomerase	P4HB	3	1		1	4	3	104.144	23.7735		32.2586	130.088	60.4923	38.8418	38.0339		43.0857	49.4638	45.6491	2.5841e-13	4.25173e-08		3.85564e-13	8.14786e-32	1.07816e-13	3	1		1	4	3
P07339	412	44551.8	6.5	Cathepsin D	CTSD	2	3	3	2	4	3	404.423	130.787	259.43	174.884	137.702	52.9279	52.3949	50.3307	52.7203	54.9324	52.7397	47.9181	2.22229e-31	3.70484e-18	1.31897e-15	5.37845e-25	7.18957e-39	1.61297e-16	2	3	3	2	4	3
P07355	339	38603.6	7.91	Annexin A2	ANXA2	10	6	9	10	9	6	227.798	210.312	190.23	155.382	438.312	160.247	51.605	50.2557	54.4515	52.2683	47.3178	48.518	4.53434e-30	4.51982e-18	3.27508e-17	4.83587e-22	1.44368e-27	3.04992e-17	2	1	2	1	1	1
P07384	714	81889.3	5.35	Calpain-1 catalytic subunit	CAPN1	1		1	1		1	55.5139		37.9859	46.4236		15.7663	41.7587		32.5981	45.9439		37.0025	2.59426e-16		1.49858e-06	1.50514e-15		4.20005e-07	1		1	1		1
P07437	444	49670.5	4.52	Tubulin beta chain	TUBB	4	4	4	4	4	4	1994.47	2304.73	1868.24	3728.18	9288.46	4193.44	52.4942	53.8111	58.0463	54.3173	50.5155	55.1211	1.52557e-31	2.23166e-22	2.44057e-20	2.45834e-24	5.24405e-34	3.88508e-24	4	4	4	4	4	4
P07737	140	15054.1	8.46	Profilin-1	PFN1	1	1	1	2	2	1	54.9422	102.575	61.6572	55.082	136.308	22.0391	31.6585	41.3236	47.4282	41.5242	48.3258	38.468	4.75994e-08	6.04375e-10	1.8493e-11	5.73583e-12	1.60325e-29	1.24448e-07	1	1	1	2	2	1
P07814	1512	170590	7.34	Bifunctional glutamate/proline--tRNA ligase	EPRS1	2	4	2	11	25	17	84.9906	62.9986	62.9676	210.738	405.895	160.412	44.5371	50.1842	50.0596	54.8367	54.8306	55.4375	1.24041e-19	5.47662e-18	2.34039e-13	6.84796e-25	1.29981e-43	1.89339e-24	2	4	2	11	25	17
P07900	732	84659	4.66	Heat shock protein HSP 90-alpha	HSP90AA1	8	11	9	11	13	11	686.216	644.779	452.088	830.68	3033.35	1793.91	52.3165	55.1904	57.5274	55.5975	57.9814	56.6494	2.98152e-31	5.09418e-24	4.78134e-20	1.21893e-25	1.15959e-50	1.20668e-25		1	1		2	1
P07910	306	33669.7	4.69	Heterogeneous nuclear ribonucleoproteins C1/C2	HNRNPC	7	7	6	4	6	6	902.657	347.62	575.05	213.865	373.86	430.451	56.3816	54.5503	56.0559	54.2141	45.8419	54.8542	2.62908e-38	2.7652e-23	1.00462e-18	3.18815e-24	7.434e-25	7.39708e-24	3	2	2	2	3	2
P07951	284	32850.4	4.36	Tropomyosin beta chain	TPM2	4	1	6	3	4	1	480.128	255.916	2653.78	543.555	727.029	235.737	48.564	50.5042	56.8719	49.3955	44.9936	52.4769	2.96271e-25	2.35407e-18	1.79516e-19	6.2725e-19	2.24219e-23	2.14848e-21					1
P08134	193	22006.2	6.52	Rho-related GTP-binding protein RhoC	RHOC	2		3	3	3	3	81.6842		55.939	77.8378	275.99	173.493	42.5356		48.9596	54.0046	54.936	53.3402	3.39731e-17		1.58426e-12	5.40202e-24	7.41672e-44	2.83929e-22	1		1	1	1	1
P08195	630	67993.3	4.63	Amino acid transporter heavy chain SLC3A2	SLC3A2	1	1		5	7	5	70.8322	55.4698		98.7203	404.548	175.975	25.6097	42.9446		49.6717	56.3868	55.6871	7.47789e-06	4.40198e-11		3.24636e-19	3.96542e-47	1.09e-24	1	1		5	7	5
P08237	780	85181.9	8.07	ATP-dependent 6-phosphofructokinase, muscle type	PFKM	1	1	1	2	7	3	41.2	59.4299	37.4391	116.145	329.168	117.165	43.8657	46.6748	13.1194	47.2808	51.5624	49.2184	8.59425e-19	2.85712e-14	3.74878e-05	8.46414e-17	2.88952e-36	4.86404e-18	1	1	1	2	7	3
P08238	724	83263.5	4.68	Heat shock protein HSP 90-beta	HSP90AB1	8	8	6	9	9	9	620.176	1029.92	756.33	1205.13	3883.88	2034.81	52.6192	51.6253	56.568	54.5943	53.6701	54.638	9.582e-32	1.10726e-19	3.40289e-19	1.22651e-24	5.78243e-41	1.22763e-23	1	2	1	2	3	2
P08243	561	64369.4	6.85	Asparagine synthetase [glutamine-hydrolyzing]	ASNS	3	1	1	5	12	9	27.9888	56.1794	26.6508	61.6886	498.858	302.646	48.2406	55.1054	41.9169	52.6736	50.409	50.3577	8.96671e-25	6.00112e-24	1.51106e-08	1.67204e-22	8.79471e-34	3.03765e-19	3	1	1	5	12	9
P08319	380	40221.3	8.01	All-trans-retinol dehydrogenase [NAD(+)] ADH4	ADH4	1						157.913						42.1584						9.21169e-17						1
P08590	195	21931.9	4.75	Myosin light chain 3	MYL3	6	1		1	1	1	180.968	106.819		270.35	105.54	226.268	55.5687	51.6562		50.8394	47.1193	49.6333	6.31287e-37	1.01642e-19		1.79003e-20	3.41501e-27	1.73955e-18	4
P08621	437	51556.2	10.47	U1 small nuclear ribonucleoprotein 70 kDa	SNRNP70	1				2		37.8238				72.1062		33.2952				40.3663		5.5103e-09				2.23818e-16		1				2
P08651	508	55674.4	8.54	Nuclear factor 1 C-type	NFIC	5	3	4	4	4	4	1454.4	1911.07	1076.76	724.301	795.469	794.603	46.6991	49.7512	49.4659	44.1988	51.0061	52.4439	1.52509e-22	1.69795e-17	6.72751e-13	4.84704e-14	4.6235e-35	2.32987e-21	2	1	2	2	2	2
P08670	466	53651.2	4.77	Vimentin	VIM	26	24	25	25	29	26	6892.88	6087.59	6142.54	9481.82	25196.9	15112.1	56.1727	55.8036	57.5727	57.8477	59.2527	55.2172	5.70288e-38	1.01717e-24	4.52309e-20	4.72691e-28	3.23363e-53	3.1674e-24	20	19	19	19	23	20
P08708	135	15550	10.47	Small ribosomal subunit protein eS17	RPS17	1			2	2	2	14.7774			45.1486	144.975	61.6358	34.2953			50.957	48.0971	49.8909	1.23317e-09			1.34095e-20	4.48386e-29	9.23913e-19	1			2	2	2
P08727	400	44105.6	4.78	Keratin, type I cytoskeletal 19	KRT19	3	3	3	3	3	3	434.381	426.121	378.178	342.152	347.098	322.749	52.6834	47.0465	54.8199	51.8762	48.957	52.3468	7.50527e-32	1.22993e-14	1.45164e-17	1.31456e-21	8.8706e-31	2.95497e-21
P08779	473	51267.4	4.69	Keratin, type I cytoskeletal 16	KRT16	10	6	6	7	8	7	751.286	132.124	451.094	334.19	246.096	275.881	56.4924	51.7449	58.6705	55.0959	55.8508	57.2171	1.62623e-38	7.99342e-20	1.82668e-20	3.60431e-25	5.70182e-46	4.10942e-26	10	6	6	7	8	7
P09038	288	30769.7	11.71	Fibroblast growth factor 2	FGF2	1						68.3642						28.2051						1.44717e-06						1
P09104	434	47268.1	4.65	Gamma-enolase	ENO2	1	2	2			1	37.0284	114.867	134.637			95.1329	42.9954	51.3789	53.2908			49.4826	9.76907e-18	2.1515e-19	4.026e-16			2.51094e-18	1	2	2			1
P09382	135	14715.6	5.15	Galectin-1	LGALS1	1	1	1	2	2	2	33.0927	5.03463	17.1184	23.1595	48.6075	48.2209	49.6542	36.6605	47.6117	50.0797	49.6772	47.8148	6.37579e-27	1.66501e-07	1.39578e-11	1.19711e-19	2.9542e-32	2.16829e-16	1	1	1	2	2	2
P09493	284	32708.2	4.39	Tropomyosin alpha-1 chain	TPM1	3		3	3	4	2	340.992		1506.92	365.85	421.522	112.102	48.3524		54.5532	52.3188	47.5571	48.9216	6.1004e-25		2.59939e-17	4.25067e-22	5.02525e-28	1.03861e-17	3		3	3	4	2
P09622	509	54176.9	7.95	Dihydrolipoyl dehydrogenase, mitochondrial	DLD	1	1	1	2	4	2	60.4817	32.9019	37.4204	62.8735	237.845	154.727	46.203	46.3748	47.5741	46.0549	47.7943	46.5536	7.50211e-22	5.53178e-14	1.47866e-11	1.1909e-15	1.74185e-28	8.42788e-15	1	1	1	2	4	2
P09651	372	38746.7	9.46	Heterogeneous nuclear ribonucleoprotein A1	HNRNPA1	7	4	7	3	5	2	343.358	241.393	288.461	130.716	443.319	275.189	52.6433	51.3808	54.903	48.6896	52.6114	51.9243	8.74814e-32	2.14536e-19	1.21092e-17	3.41059e-18	1.37374e-38	7.96289e-21	1		1		1
P09874	1014	113083	9.34	Poly [ADP-ribose] polymerase 1	PARP1	2	2	1	3	6	2	72.2048	48.2363	110.754	90.9355	286.093	165.326	51.5263	55.0002	32.5004	44.3597	50.7044	52.4483	6.104e-30	7.91849e-24	1.53043e-06	3.57313e-14	2.09558e-34	2.30878e-21	2	2	1	3	6	2
P0C0L4	1744	192784	7.08	Complement C4-A	C4A	1	2	2	1	1	1	101.644	57.0922	37.0148	64.4434	198.238	41.234	43.2151	45.2856	55.5555	46.2331	45.3094	50.0874	5.36272e-18	5.48209e-13	2.96469e-18	8.21077e-16	6.4176e-24	5.78768e-19	1	2	2	1	1	1
P0C0S5	128	13552.6	11.29	Histone H2A.Z	H2AZ1	1	1	1	1	1	1	303.643	255.265	386.974	93.7279	115.674	243.22	45.307	41.0652	50.9021	38.4227	37.9524	47.4272	1.23312e-20	8.8766e-10	4.9515e-14	6.16751e-10	1.93017e-13	6.66514e-16	1	1	1	1	1	1
P0C1Z6	253	28278.1	4.88	TCF3 fusion partner	TFPT	2		2				37.6314		45.2574				47.0502		50.5001				4.85819e-23		1.04254e-13				2		2
P0CG38	1075	121281	6.14	POTE ankyrin domain family member I	POTEI	3	1	1				587.574	691.917	3184.92				48.0794	44.75	46.9278				1.54795e-24	1.60008e-12	3.88594e-11				1
P0DI83	198	21118.1	12.65	Ras-related protein Rab-34, isoform NARR	RAB34	1		1				10.529		18.6663				42.7485		53.0941				1.92045e-17		6.01707e-16				1		1
P0DME0	292	33644.7	3.94	Protein SETSIP	SETSIP	1	1					46.6318	67.053					43.0023	22.93					9.59883e-18	3.71695e-05					1	1
P0DMV8	641	70051.6	5.31	Heat shock 70 kDa protein 1A	HSPA1A	7	7	5	10	13	11	628.941	712.568	610.986	1158.51	2977.58	1211.23	55.9412	52.744	57.4559	53.7152	52.8215	56.2534	1.44585e-37	4.83114e-21	5.37073e-20	1.13962e-23	4.80045e-39	2.85132e-25	3	4	2	4	5	4
P0DOX5	449	49328.5	8.91	Immunoglobulin gamma-1 heavy chain		3	2	4	3		1	401.756	126.959	192.942	219.987		123.801	51.5095	52.0086	53.9416	50.5962		49.3719	6.48192e-30	3.84206e-20	1.00769e-16	3.28611e-20		3.30689e-18		1	1	1		1
P0DP01	117	12991.6	9.45	Immunoglobulin heavy variable 1-8	IGHV1-8	1	1	1	1			221.238	72.1082	169.544	39.7925			48.7506	52.4936	50.8235	52.6892			1.54483e-25	9.75081e-21	5.72918e-14	1.61644e-22			1	1	1	1
P0DP23	149	16837.5	3.84	Calmodulin-1	CALM1	1	1	1			1	19.4594	88.8612	130.28			33.8849	55.3184	54.3307	49.4128			49.7295	1.69974e-36	5.08647e-23	7.35838e-13			1.37813e-18	1	1	1			1
P0DPH7	450	49959.1	4.74	Tubulin alpha-3C chain	TUBA3C	2	3	3	3	3	3	561.285	370.266	365.873	612.75	2246.26	1224.99	49.355	52.1288	49.4021	50.0783	42.5656	55.3164	1.85497e-26	2.76707e-20	7.48706e-13	1.19889e-19	1.77603e-19	2.53308e-24
P10412	219	21865	11.8	Histone H1.4	H1-4	3	3	3	3	2	2	304.501	230.598	205.134	94.917	782.928	270.359	49.5816	49.8032	54.5151	50.6299	51.1964	45.8148	8.26252e-27	1.48537e-17	2.83914e-17	3.03562e-20	1.79629e-35	6.79825e-14	1	1	1	1	1
P10599	105	11737.4	4.55	Thioredoxin	TXN	2		2	2	1	1	126.172		119.07	91.4252	197.493	108.56	53.066		56.7169	47.0444	45.6232	41.0339	1.67733e-32		2.4071e-19	1.42638e-16	1.81183e-24	3.86558e-09	2		2	2	1	1
P10620	155	17598.4	9.71	Microsomal glutathione S-transferase 1	MGST1	1	1		1	1	2	23.0968	17.7698		19.8498	304.126	123.471	30.6157	43.1943		39.7678	52.6214	57.1126	1.56369e-07	2.85893e-11		9.24112e-11	1.3204e-38	4.69802e-26	1	1		1	1	2
P10809	573	61054.2	5.55	60 kDa heat shock protein, mitochondrial	HSPD1	4	3		5	8	4	83.0944	64.8681		29.7368	210.001	56.6036	46.6441	52.5593		47.316	54.6052	41.8621	1.81423e-22	8.23358e-21		7.84909e-17	4.30649e-43	8.60715e-10	4	3		5	8	4
P10916	166	18789.2	4.63	Myosin regulatory light chain 2, ventricular/cardiac muscle isoform	MYL2	1						110.512						36.1365						5.57571e-11						1
P11021	654	72332.4	4.8	Endoplasmic reticulum chaperone BiP	HSPA5	12	11	11	14	15	13	337.774	295.155	319.409	575.843	1497.46	476.228	55.6692	55.178	55.0778	54.4219	51.4656	54.3196	4.1377e-37	5.16029e-24	8.38118e-18	1.891e-24	4.70052e-36	2.65315e-23	12	11	11	14	15	13
P11142	646	70897.6	5.16	Heat shock cognate 71 kDa protein	HSPA8	12	14	15	18	18	18	979.772	1318.49	855.147	2160.3	5821.43	3380	56.2143	53.9691	58.0374	55.7874	55.336	55.3429	4.98215e-38	1.46049e-22	2.44057e-20	7.84165e-26	8.28158e-45	2.41624e-24	8	10	11	14	14	14
P11166	492	54083.3	8.91	Solute carrier family 2, facilitated glucose transporter member 1	SLC2A1	1	1		3	5	3	46.9309	99.1864		107.995	626.197	276.768	38.4426	47.1587		50.8757	53.1862	56.9901	6.03222e-13	9.504e-15		1.637e-20	7.14548e-40	5.841e-26	1	1		3	5	3
P11177	359	39233.1	6.63	Pyruvate dehydrogenase E1 component subunit beta, mitochondrial	PDHB	1	1	1	3	7	4	29.6735	38.948	63.2847	103.984	669.685	186.672	41.5136	47.9136	45.3602	51.1233	53.6621	52.9434	4.82878e-16	1.63161e-15	3.37635e-10	8.94455e-21	5.97787e-41	7.19572e-22	1	1	1	3	7	4
P11216	843	96695.2	6.85	Glycogen phosphorylase, brain form	PYGB	10	8	6	11	19	17	353.627	380.017	195.565	611.471	2653.49	1196.5	57.3761	58.1284	51.924	55.9149	50.5125	57.0343	5.42934e-40	1.23652e-27	6.70681e-15	5.91028e-26	5.31453e-34	5.22844e-26	7	5	4	8	15	14
P11388	1531	174384	9.17	DNA topoisomerase 2-alpha	TOP2A	1	2	3	3	5	3	175.793	81.8493	142.513	71.6131	134.566	163.451	38.8188	53.7163	53.8307	45.6854	55.1972	50.4122	2.71067e-13	2.99354e-22	1.27038e-16	2.5637e-15	1.78349e-44	2.66846e-19		1	1	1	3	1
P11413	515	59256.3	6.84	Glucose-6-phosphate 1-dehydrogenase	G6PD	2	2		5	7	4	54.2498	39.7792		123.447	272.543	106.533	51.0999	41.5387		47.7586	58.9034	49.147	3.02632e-29	4.38306e-10		2.90716e-17	1.55117e-52	5.82354e-18	2	2		5	7	4
P11498	1178	129633	6.83	Pyruvate carboxylase, mitochondrial	PC	1	1	1	1	7	5	171.629	116.181	118.232	88.8991	187.54	79.4301	52.7491	49.8306	51.2672	43.6219	50.4524	51.8704	5.79101e-32	1.38493e-17	2.44574e-14	1.44478e-13	7.1163e-34	9.10037e-21	1	1	1	1	7	5
P11586	935	101530	7.32	C-1-tetrahydrofolate synthase, cytoplasmic	MTHFD1	7	11	6	13	24	18	94.2144	219.297	131.994	185.589	536.288	405.734	50.9382	50.0591	53.2394	50.6654	52.2454	55.5982	5.57028e-29	7.57832e-18	4.48359e-16	2.77049e-20	9.01057e-38	1.34001e-24	7	11	6	13	24	18
P11940	636	70670.4	10	Polyadenylate-binding protein 1	PABPC1	17	12	12	12	16	10	2072.49	1061.04	852.311	545.204	1442.78	779.277	56.2938	54.7166	55.9753	53.7923	52.9904	55.0988	3.68635e-38	1.73459e-23	1.19286e-18	9.34406e-24	1.99223e-39	3.99054e-24	3	1	1	1	3	1
P12111	3177	343667	6.65	Collagen alpha-3(VI) chain	COL6A3	1						32.2421						34.8282						5.24964e-10						1
P12235	298	33064.3	10.27	ADP/ATP translocase 1	SLC25A4	3	4	2	5	3	4	41.8238	221.768	132.886	177.472	643.403	313.068	39.0062	51.5827	50.6521	56.366	48.9838	53.813	1.80086e-13	1.24892e-19	7.87052e-14	1.82528e-26	7.85407e-31	9.2434e-23	2	2		3	2	3
P12236	298	32866	10.26	ADP/ATP translocase 3	SLC25A6	3	4	2	2	4	3	103.355	197.341	183.51	242.821	865.493	360.063	52.845	53.5219	49.0055	49.845	50.8094	55.7574	4.06779e-32	5.23491e-22	1.46773e-12	2.134e-19	1.25394e-34	9.29416e-25	3	4	2	2	4	3
P12259	2224	251701	5.95	Coagulation factor V	F5	1	1	1		1		28.6283	60.1591	37.7063		102.552		35.5065	32.898	41.9184		49.6131		1.69196e-10	2.20197e-06	1.51106e-08		4.00293e-32		1	1	1		1
P12268	514	55804.5	6.9	Inosine-5-monophosphate dehydrogenase 2	IMPDH2	2	2	3	2	4	5	58.8897	153.724	97.0941	25.3098	147.885	52.2626	44.1289	48.9616	55.4316	50.0288	53.536	48.6805	4.09244e-19	1.2754e-16	3.91348e-18	1.35269e-19	1.16329e-40	1.97058e-17	2	2	3	2	4	5
P12270	2363	267291	4.68	Nucleoprotein TPR	TPR	1						15.2228						25.3684						8.41548e-06						1
P12273	146	16572.3	8.18	Prolactin-inducible protein	PIP	4	3	2	2	4	3	298.051	165.259	276.376	241.913	310.529	230.833	52.5353	48.4642	53.6491	56.1561	49.378	52.5849	1.30949e-31	4.34876e-16	1.88227e-16	3.08707e-26	1.22286e-31	1.66597e-21	4	3	2	2	4	3
P12277	381	42643.9	5.3	Creatine kinase B-type	CKB	1	3	2	1	3	1	57.8507	130.328	356.414	98.4172	89.7173	206.801	39.3061	45.0601	51.3946	41.8433	53.4193	48.5083	9.29667e-14	8.64078e-13	1.91554e-14	3.36853e-12	2.16241e-40	3.1306e-17	1	3	2	1	3	1
P12814	892	103057	5.07	Alpha-actinin-1	ACTN1	40	34	33	29	33	29	11478.8	8624.02	3588.55	2725.31	7712.14	3157.08	57.6704	55.1539	58.2957	55.825	50.2693	58.6226	1.57368e-40	5.31015e-24	1.86973e-20	7.09587e-26	1.73263e-33	3.15467e-27	21	16	15	13	16	14
P12829	197	21564.4	4.69	Myosin light chain 4	MYL4	1						734.416						29.7173						3.88297e-07						1
P12882	1939	223144	5.47	Myosin-1	MYH1	2						40.5249						40.0683						1.63633e-14
P12883	1935	223096	5.54	Myosin-7	MYH7	6		8			1	104.262		119.413			55.7208	53.1729		56.5615			35.6097	1.1241e-32		3.41871e-19			8.54792e-07	1		3
P12956	609	69842.4	6.61	X-ray repair cross-complementing protein 6	XRCC6	18	14	15	8	9	6	835.283	841.027	981.25	295.998	499.56	310.985	57.6077	54.228	55.6765	56.1897	54.6327	54.3424	2.03076e-40	6.79033e-23	2.30227e-18	2.96889e-26	3.719e-43	2.51174e-23	18	14	15	8	9	6
P13010	732	82703.8	5.58	X-ray repair cross-complementing protein 5	XRCC5	14	11	13	7	9	7	1316.7	1008.77	1004.7	401.02	481.159	377.05	55.0812	53.5404	55.1419	53.2581	56.1111	52.7172	4.57341e-36	4.98399e-22	7.3735e-18	3.64269e-23	1.58675e-46	1.23412e-21	14	11	13	7	9	7
P13533	1939	223733	5.45	Myosin-6	MYH6	1						37.6379						48.358						5.99402e-25						1
P13639	858	95337.4	6.82	Elongation factor 2	EEF2	9	12	9	12	19	17	313.257	306.586	259.046	551.558	1298.54	714.263	51.3626	55.3403	56.5467	55.5014	55.722	53.6562	1.12823e-29	3.41358e-24	3.48282e-19	1.47986e-25	1.09763e-45	1.31807e-22	9	12	9	12	19	17
P13645	584	58826.9	4.88	Keratin, type I cytoskeletal 10	KRT10	23	21	23	21	19	20	29762.5	11972.5	35210.6	14612.1	14907.7	11351.3	58.2312	56.4891	57.2894	54.4341	57.0649	56.6499	2.53934e-41	1.36634e-25	7.53875e-20	1.84814e-24	1.23913e-48	1.20668e-25	19	17	19	17	15	16
P13647	590	62378	7.91	Keratin, type II cytoskeletal 5	KRT5	14	13	14	14	14	11	3907.42	2140.53	4373.27	2104.97	1662.23	1524.06	57.1557	54.5147	56.4409	54.8282	53.7629	56.9636	1.38671e-39	2.98108e-23	4.3456e-19	6.91061e-25	3.51689e-41	6.09998e-26	14	13	14	14	14	11
P13667	645	72931.9	4.7	Protein disulfide-isomerase A4	PDIA4	1			1			15.3282			17.9573			33.3558			14.334			5.05395e-09			7.87501e-05			1			1
P13797	630	70810.4	5.28	Plastin-3	PLS3	7	5	2	3	6	4	149.203	79.949	50.6396	63.5848	233.316	85.3484	48.1691	52.1754	49.6962	47.4035	51.7799	43.2281	1.14522e-24	2.42574e-20	4.47403e-13	6.46704e-17	9.7053e-37	4.91992e-11	4	2	1	1	2	1
P13804	333	35079.2	8.57	Electron transfer flavoprotein subunit alpha, mitochondrial	ETFA	1	1	1	1	2		27.6221	28.0884	17.0959	20.2818	21.5924		40.138	30.8075	21.7395	36.9431	33.0052		1.3887e-14	5.16101e-06	1.07835e-05	4.09204e-09	6.68543e-09		1	1	1	1	2
P14136	432	49879.7	5.21	Glial fibrillary acidic protein	GFAP	11	9	7	11	16	14	17037.4	8775.03	298.517	764.679	13284.2	1417.29	54.6479	50.4151	52.0039	53.9692	52.7233	53.7029	2.77923e-35	2.98077e-18	5.75104e-15	5.9074e-24	7.82516e-39	1.18127e-22	10	8	7	11	15	14
P14174	115	12476.2	8.05	Macrophage migration inhibitory factor	MIF	1						49.2432						37.7014						2.77383e-12						1
P14618	531	57936.4	7.94	Pyruvate kinase PKM	PKM	22	23	21	25	25	22	3489.28	6419.97	4694.42	7189.97	17129.4	11421.6	55.3366	56.0002	57.1714	55.079	55.75	56.2961	1.58008e-36	5.8005e-25	9.52972e-20	3.76053e-25	9.41692e-46	2.57574e-25	21	22	20	24	24	21
P14625	803	92468.1	4.48	Endoplasmin	HSP90B1	4	4	1	3	9	7	168.133	197.28	226.313	129.532	635.091	306.972	51.7307	51.3329	51.9419	55.4032	52.756	53.2347	2.82678e-30	2.43505e-19	6.505e-15	1.85065e-25	6.68199e-39	3.58409e-22	4	4	1	3	8	7
P14649	208	22763.9	5.44	Myosin light chain 6B	MYL6B	3	2	6	3	2	2	2437.6	1007.53	3640.14	983.328	1340.06	2120.6	50.8864	50.499	57.8722	54.9912	52.9448	50.9907	6.77492e-29	2.38276e-18	3.01987e-20	4.69124e-25	2.52802e-39	6.86249e-20	1		4	1
P14735	1019	117968	6.59	Insulin-degrading enzyme	IDE	1		1				56.8116		55.7606				47.4302		48.8879				1.37953e-23		1.78739e-12				1		1
P14866	589	64132.5	8.32	Heterogeneous nuclear ribonucleoprotein L	HNRNPL	3	2	1		1	1	113.065	45.8806	100.821		114.81	25.0594	46.833	48.313	48.7239		49.9147	46.7704	9.88528e-23	6.24491e-16	2.35344e-12		9.44897e-33	4.49339e-15	3	2	1		1	1
P14868	501	57135.8	6.52	Aspartate--tRNA ligase, cytoplasmic	DARS1	5	9	2	14	19	16	204.756	303.498	115.147	425.101	1281.46	979.825	52.3548	48.668	51.7946	54.3616	52.1672	57.5354	2.58854e-31	2.62531e-16	8.66156e-15	2.20975e-24	1.34803e-37	2.21983e-26	5	9	2	14	19	16
P14923	745	81744	6.05	Junction plakoglobin	JUP	13	10	13	10	12	10	444.753	177.513	467.724	227.261	411.656	186.275	55.7988	54.4321	57.4712	49.0907	56.9836	54.213	2.57919e-37	3.82415e-23	5.24961e-20	1.30774e-18	1.83034e-48	3.46186e-23	10	7	10	7	9	7
P15259	253	28766	9.32	Phosphoglycerate mutase 2	PGAM2	2	2	1	1	1	1	15.2127	35.2093	22.2577	13.4312	45.339	24.4993	38.4965	41.3288	44.6529	38.6509	47.2901	44.2	5.38673e-13	6.00431e-10	8.15764e-10	4.52496e-10	1.62775e-27	4.84864e-12	1	1	1	1	1	1
P15880	293	31324.2	10.9	Small ribosomal subunit protein uS5	RPS2	8	8	7	9	10	8	834.652	684.197	577.21	866.346	3020.02	1659.99	57.4417	51.8943	55.6326	52.3264	54.4831	54.0896	4.13094e-40	5.26997e-20	2.50538e-18	4.20249e-22	8.23689e-43	4.67379e-23	8	8	7	9	10	8
P15924	2871	331771	6.78	Desmoplakin	DSP	23	12	23	15	15	11	724.175	314.299	836.19	435.341	309.453	246.1	57.2024	53.0854	55.8571	53.572	53.735	58.4421	1.15228e-39	1.80144e-21	1.56019e-18	1.59784e-23	4.08611e-41	3.15467e-27	23	12	23	15	15	11
P16144	1822	202165	5.99	Integrin beta-4	ITGB4	1	1		6	18	11	15.7341	32.1112		89.7095	712.743	275.472	44.8729	40.8385		52.8788	51.1392	53.7547	4.55906e-20	1.23351e-09		9.92303e-23	2.38947e-35	1.0523e-22	1	1		6	18	11
P16219	412	44296.7	8.12	Short-chain specific acyl-CoA dehydrogenase, mitochondrial	ACADS	1				1		25.9356				18.0012		44.293				39.9166		2.54319e-19				8.60353e-16		1				1
P16298	524	59023.7	5.75	Serine/threonine-protein phosphatase 2B catalytic subunit beta isoform	PPP3CB	1	1	2	1	2	1	198.356	332.14	108.461	308.257	582.33	510.777	44.7536	47.1392	47.7868	50.6739	50.2669	45.6145	6.50406e-20	9.93013e-15	1.06359e-11	2.71551e-20	1.7489e-33	1.1839e-13			1		1
P16401	226	22579.9	11.69	Histone H1.5	H1-5	2	1	1	1	4	2	110.471	169.236	181.255	41.9939	628.014	133.827	53.21	57.1156	49.1292	44.7673	49.8888	53.8399	9.71246e-33	2.6105e-26	1.19502e-12	1.60876e-14	1.07206e-32	8.72024e-23	2	1	1	1	4	2
P16403	213	21364.6	11.71	Histone H1.2	H1-2	1	1	1		1	1	31.6371	29.651	113.031		47.6292	187.815	30.6913	47.3691	48.2548		50.0999	31.0809	1.44126e-07	5.84689e-15	5.12037e-12		3.89622e-33	1.70237e-06	1	1	1		1	1
P16615	1042	114756	4.99	Sarcoplasmic/endoplasmic reticulum calcium ATPase 2	ATP2A2	2	1	3	5	14	10	96.7923	135.697	76.4608	166.628	704.712	498.974	49.8492	55.2663	51.5347	51.1548	50.6702	54.382	3.16015e-27	4.06894e-24	1.45628e-14	8.28203e-21	2.47076e-34	2.28988e-23			1	2	8	6
P16989	372	40089.7	10.18	Y-box-binding protein 3	YBX3	2	2	2	2	3	2	92.0176	87.9337	86.2916	75.8313	188.662	88.8822	51.7746	55.7781	50.5314	45.7832	46.9461	56.4869	2.39473e-30	1.04527e-24	9.85561e-14	2.0992e-15	7.20699e-27	1.72463e-25					1
P17152	192	21540.5	7.4	Transmembrane protein 11, mitochondrial	TMEM11	1				1		22.7275				94.7393		35.4808				52.5766		1.76513e-10				1.65373e-38		1				1
P17812	591	66689.9	6.42	CTP synthase 1	CTPS1	5	6	5	6	14	12	130.753	195.542	168.842	312.335	1111.99	635.339	48.9387	51.5003	57.6737	54.3331	54.7889	55.8399	8.00759e-26	1.55111e-19	4.00088e-20	2.37773e-24	1.57024e-43	7.78881e-25	5	6	5	6	14	12
P17844	614	69147.6	9.21	Probable ATP-dependent RNA helicase DDX5	DDX5	15	14	14	15	18	15	1605.12	1755.32	1332.13	1954.34	8516.92	4448.93	55.7389	52.2296	55.7753	54.0324	52.4779	51.3447	3.31343e-37	2.09823e-20	1.8856e-18	5.02594e-24	2.74053e-38	3.09966e-20	12	10	11	11	13	10
P17858	780	85017.8	7.54	ATP-dependent 6-phosphofructokinase, liver type	PFKL	3	2	1	5	14	9	26.7013	55.5082	22.794	73.0223	507.031	205.332	33.7744	44.4669	38.0835	49.1575	56.5534	53.9429	2.73069e-09	2.76972e-12	2.38231e-07	1.12169e-18	1.64351e-47	6.75418e-23		1		3	12	8
P17980	439	49203.1	4.87	26S proteasome regulatory subunit 6A	PSMC3	1	1		1	6	1	32.1736	43.7988		112.171	250.33	255.336	38.7667	41.1523		42.6918	52.0229	51.1119	3.03078e-13	7.798e-10		7.84833e-13	2.81742e-37	5.22857e-20	1	1		1	6	1
P17987	556	60342.9	5.96	T-complex protein 1 subunit alpha	TCP1	15	16	12	17	21	20	766.109	846.242	631.332	1437.79	5826.4	3514.04	54.8631	56.9092	55.9115	57.0272	52.5466	55.3177	1.12758e-35	5.21036e-26	1.37724e-18	3.34588e-27	1.9146e-38	2.53308e-24	15	16	12	17	21	20
P18031	435	49966.4	6.21	Tyrosine-protein phosphatase non-receptor type 1	PTPN1	1			1	8	1	54.76			47.179	230.379	48.7941	23.5539			40.1123	55.685	53.5094	1.7859e-05			5.51654e-11	1.30806e-45	1.85189e-22	1			1	8	1
P18085	180	20510.6	7.25	ADP-ribosylation factor 4	ARF4	3	2	2	3	5	4	334.842	607.391	387.996	690.291	3213.17	1505.85	48.3103	52.6216	53.5899	48.4459	47.1948	48.303	7.04681e-25	6.86362e-21	2.1317e-16	6.02205e-18	2.46679e-27	5.43515e-17	3	2	2	3	5	4
P18124	248	29225.6	11.31	Large ribosomal subunit protein uL30	RPL7	7	7	7	7	7	8	1794.78	1717.06	1461.62	2549.54	7258.58	3996.25	52.7785	51.5311	54.3721	54.2787	46.6464	53.12	5.19558e-32	1.43742e-19	3.88398e-17	2.69726e-24	2.58937e-26	4.65615e-22	7	7	7	7	7	8
P18621	184	21396.9	10.86	Large ribosomal subunit protein uL22	RPL17	3	3	3	3	5	4	377.508	549.921	545.563	630.966	1493.22	517.97	52.1876	49.7038	55.7917	51.1552	43.7372	54.3721	4.84308e-31	1.91297e-17	1.817e-18	8.28203e-21	2.70536e-21	2.3327e-23	3	3	3	3	5	4
P19338	710	76613.9	4.32	Nucleolin	NCL	6	6	6	8	9	7	367.945	458.524	369.874	478.954	1437.14	621.431	51.9208	52.4561	55.6614	53.184	50.4206	55.2184	1.34341e-30	1.07718e-20	2.38185e-18	4.4449e-23	8.31541e-34	3.1674e-24	6	6	6	8	9	7
P19367	917	102485	6.78	Hexokinase-1	HK1	2	1		3	8	5	13.1452	14.9718		42.0023	178.519	96.0633	33.6188	45.5872		41.627	54.8439	44.2542	3.44306e-09	2.96053e-13		4.83623e-12	1.21181e-43	4.24902e-12	2	1		2	6	4
P19525	551	62093.7	8.63	Interferon-induced, double-stranded RNA-activated protein kinase	EIF2AK2	4	2	3	3	7	5	103.628	92.5728	57.5902	67.9634	303.734	99.7634	50.2584	45.9769	56.7301	50.6255	53.0263	54.84	7.02496e-28	1.30941e-13	2.34084e-19	3.05603e-20	1.646e-39	7.57599e-24	4	2	3	3	7	5
P19623	302	33824.5	5.17	Spermidine synthase	SRM	3	2	1	3	3	3	128.408	162.63	78.9279	237.131	836.77	369.237	46.7903	48.5636	52.1192	52.3548	50.5978	50.4266	1.13476e-22	3.39578e-16	4.55376e-15	3.91845e-22	3.50071e-34	2.57865e-19	3	2	1	3	3	3
P19784	350	41212.9	8.82	Casein kinase II subunit alpha	CSNK2A2	4	2	1	2	6	4	50.624	54.9253	28.6105	51.1892	82.7796	44.4314	51.3885	51.8503	35.4811	48.2215	55.9062	48.3297	1.02153e-29	5.93929e-20	7.06233e-07	1.0115e-17	4.26979e-46	5.07409e-17	4	2	1	2	6	4
P19823	946	106463	6.85	Inter-alpha-trypsin inhibitor heavy chain H2	ITIH2	2	1			1		31.8084	164.88			173.994		51.4125	46.4418			44.5683		9.34703e-30	4.78825e-14			1.17644e-22		2	1			1
P20042	333	38388.1	5.46	Eukaryotic translation initiation factor 2 subunit 2	EIF2S2	1	2	1	5	7	4	125.992	115.782	90.1275	197.842	1309.26	477.24	50.5633	52.824	55.8672	54.6874	50.4739	52.1779	2.28277e-28	3.83532e-21	1.52789e-18	1.00254e-24	6.43492e-34	4.32163e-21	1	2	1	5	7	4
P20336	220	24983.7	4.62	Ras-related protein Rab-3A	RAB3A	1		1	1			25.1167		36.9181	41.3344			17.2106		33.0298	42.0269			9.44226e-05		1.35951e-06	2.48204e-12			1		1	1
P20339	215	23658.5	8.31	Ras-related protein Rab-5A	RAB5A	2	2	1	2	5	5	108.431	73.7415	211.412	95.7549	815.49	344.441	47.2661	50.6902	51.1979	50.9585	52.978	53.0961	2.37272e-23	1.4243e-18	2.79288e-14	1.33898e-20	2.11467e-39	4.94767e-22		1			2	2
P20700	586	66407.7	4.82	Lamin-B1	LMNB1	4	7	6	3	8	5	96.1841	1097.26	123.133	52.1428	332.778	139.79	49.5575	53.9346	54.7059	51.3681	55.2923	51.7359	8.99026e-27	1.58962e-22	1.84625e-17	4.80422e-21	1.05078e-44	1.22794e-20	4	7	6	3	8	5
P20742	1482	163862	6.33	Pregnancy zone protein	PZP	1	1	1	1	1	1	901.522	360.877	1007.08	1011.41	1523.38	1306.47	53.4923	49.7548	40.8276	27.3795	51.0447	54.7591	3.14764e-33	1.68568e-17	3.87433e-08	6.21458e-06	3.81977e-35	9.17692e-24	1	1	1	1	1	1
P20930	4061	435168	9.6	Filaggrin	FLG	1		1	1	1		84.7227		71.7263	39.6115	63.8909		51.1577		52.4922	51.3518	52.117		2.43868e-29		2.12744e-15	4.99531e-21	1.73406e-37		1		1	1	1
P21127	795	92619.2	5.23	Cyclin-dependent kinase 11B	CDK11B	14	11	14	3	5	2	749.468	711.647	715.191	52.9682	191.883	48.9508	51.9507	53.0376	55.6588	48.4744	40.3368	44.7399	1.19872e-30	2.05312e-21	2.38646e-18	5.64307e-18	2.44749e-16	1.22444e-12	1	1	1
P21291	193	20567.3	8.68	Cysteine and glycine-rich protein 1	CSRP1	1	3	2	3	4	3	87.0252	125.677	134.423	262.829	750.894	391.587	48.3078	49.6529	55.123	54.3936	50.8036	49.2773	7.09334e-25	2.17504e-17	7.61059e-18	2.04625e-24	1.28326e-34	4.18042e-18	1	3	2	3	4	3
P21333	2647	280738	5.95	Filamin-A	FLNA	1				6	1	22.4215				188.384	18.745	52.5728				44.4459	39.3458	1.13592e-31				1.88122e-22	4.66874e-08					5
P21549	392	43009.5	8.55	Alanine--glyoxylate aminotransferase	AGXT	1						44.3368						35.7609						1.08737e-10						1
P21796	283	30772.4	8.89	Non-selective voltage-gated ion channel VDAC1	VDAC1	2	2	5		4		87.4615	51.5038	62.2127		103.013		45.3329	39.41	50.8287		54.8661		1.14178e-20	8.57375e-09	5.68365e-14		1.08811e-43		2	2	5		4
P21980	687	77328.2	4.86	Protein-glutamine gamma-glutamyltransferase 2	TGM2	1						31.8102						36.1291						5.64504e-11						1
P22061	227	24636.2	7.25	Protein-L-isoaspartate(D-aspartate) O-methyltransferase	PCMT1	3	1	3	4	4	3	98.2455	82.5003	64.9967	81.0949	63.7153	51.5677	50.8678	53.2898	53.1543	49.9447	52.3171	47.5887	7.26049e-29	1.02507e-21	5.3281e-16	1.66778e-19	6.25967e-38	4.15958e-16	3	1	3	4	4	3
P22087	321	33784.2	10.81	rRNA 2-O-methyltransferase fibrillarin	FBL	4	3	3	2	4	2	411.463	264.245	309.318	364.133	602.396	287.285	51.2392	56.6333	56.0802	53.69	53.0368	53.5533	1.79706e-29	8.98936e-26	9.48427e-19	1.20631e-23	1.56834e-39	1.66087e-22	3	3	3	2	4	2
P22102	1010	107766	6.68	Trifunctional purine biosynthetic protein adenosine-3	GART	1	2		5	16	12	72.2553	104.328		93.5645	479.679	264.849	40.3503	43.001		51.91	52.0722	54.263	8.43287e-15	3.99845e-11		1.21122e-21	2.18936e-37	3.05218e-23	1	2		5	16	12
P22531	72	7855.3	8.38	Small proline-rich protein 2E	SPRR2E	1						29.9137						41.2445						9.50341e-16						1
P22626	353	37429.7	9.26	Heterogeneous nuclear ribonucleoproteins A2/B1	HNRNPA2B1	9	3	8	7	4	4	2668.41	1552.5	2154.7	1541.28	1779.05	985.671	52.7582	51.0431	58.1398	48.3829	48.0239	51.2606	5.62613e-32	5.38533e-19	2.14549e-20	6.97931e-18	6.22559e-29	3.75489e-20	9	3	8	7	4	4
P22695	453	48442.6	8.92	Cytochrome b-c1 complex subunit 2, mitochondrial	UQCRC2	5	7	6	10	11	9	96.0026	142.092	89.448	252.567	695.5	382.334	52.5087	53.8358	52.0713	55.5152	53.5523	54.2888	1.4492e-31	2.06911e-22	5.01442e-15	1.44946e-25	1.06556e-40	2.85259e-23	5	7	6	10	11	9
P22735	817	89786.1	5.92	Protein-glutamine gamma-glutamyltransferase K	TGM1	6	1	4	1	2	1	131.032	68.8405	114.449	75.8073	90.7522	133.337	47.3604	44.5469	52.1818	47.5781	39.2036	43.1969	1.74175e-23	2.36978e-12	4.00731e-15	4.36053e-17	6.71763e-15	5.26928e-11	6	1	4	1	2	1
P23141	567	62520.6	6.58	Liver carboxylesterase 1	CES1	1						24.1622						52.3226						2.91849e-31						1
P23142	703	77213.3	4.86	Fibulin-1	FBLN1	1						14.6849						42.3044						6.25418e-17						1
P23246	707	76149.1	9.95	Splicing factor, proline- and glutamine-rich	SFPQ	7	4	6	4	5	3	158.45	343.149	326.569	122.161	191.763	136.285	50.262	54.8291	55.315	52.2646	50.6356	55.59	6.9494e-28	1.26688e-23	4.95367e-18	4.87056e-22	2.90598e-34	1.36086e-24	7	4	6	4	5	3
P23258	451	51169.5	6.06	Tubulin gamma-1 chain	TUBG1	1	2	1	1	7	7	127.451	129.214	136.389	215.134	742.152	218.878	36.8328	55.4134	54.7358	45.4427	49.9434	52.3834	1.527e-11	2.84798e-24	1.73435e-17	4.20402e-15	8.25079e-33	2.70731e-21		1	1	1	1	1
P23396	243	26688.1	10.26	Small ribosomal subunit protein uS3	RPS3	10	9	9	9	11	10	3098.93	3197.76	1823.39	5279.53	12351.1	8699.24	55.9612	53.6649	55.3433	56.987	56.3302	55.6331	1.35383e-37	3.5017e-22	4.70505e-18	3.62081e-27	5.32838e-47	1.25385e-24	10	9	9	9	11	10
P23526	432	47715.7	6.29	Adenosylhomocysteinase	AHCY	3	2	3	2	4	1	157.511	107.918	83.4418	117.807	115.388	128.347	49.6965	51.4479	53.1967	51.366	41.5299	52.0226	5.47392e-27	1.78656e-19	4.88311e-16	4.81891e-21	5.75291e-18	6.3161e-21	3	2	3	2	4	1
P23528	166	18502.3	8.29	Cofilin-1	CFL1	8	7	7	5	7	8	1753.07	2159.6	1904.06	1642.26	4115.16	1232.18	53.4396	53.8001	56.5105	57.9852	49.0325	54.842	3.89447e-33	2.30125e-22	3.73402e-19	3.70331e-28	6.23705e-31	7.57432e-24	7	6	6	4	6	7
P24752	427	45199.2	9.21	Acetyl-CoA acetyltransferase, mitochondrial	ACAT1	4	2	1	3	4	3	131.073	151.215	162.226	199.971	1313.9	478.051	55.4638	56.7365	55.0595	55.4171	50.4594	53.2038	9.57237e-37	7.61445e-26	8.73616e-18	1.7959e-25	6.8874e-34	3.86895e-22	4	2	1	3	4	3
P25311	298	34258.5	5.93	Zinc-alpha-2-glycoprotein	AZGP1	4	2	3	1	3	2	94.0822	62.7116	106.404	75.3873	78.3711	69.7931	51.0607	54.2113	57.9588	52.2633	45.8364	48.5891	3.50337e-29	7.08833e-23	2.58429e-20	4.87342e-22	7.60033e-25	2.51399e-17	4	2	3	1	3	2
P25398	132	14514.8	7.27	Small ribosomal subunit protein eS12	RPS12	1		1		3	2	25.6613		32.2296		436.998	304.827	15.6253		27.2768		49.1298	45.5712	0.000119672		4.52173e-06		3.94786e-31	1.33501e-13	1		1		3	2
P25490	414	44712.4	6.22	Transcriptional repressor protein YY1	YY1	5	5	4	3	2	1	547.716	782.972	297.645	309.146	110.277	212.776	55.5155	52.7077	58.3447	53.6894	50.1798	56.7258	7.79976e-37	5.34894e-21	1.82668e-20	1.20631e-23	2.65807e-33	1.05102e-25	1	2	1	1	1	1
P25705	553	59750.1	9.56	ATP synthase subunit alpha, mitochondrial	ATP5F1A	12	11	12	12	14	13	1258.44	1114.38	1428.58	1405.19	4142.88	2137.69	52.4085	51.6695	57.3151	54.7233	52.0424	53.133	2.12621e-31	9.82805e-20	7.12133e-20	9.21998e-25	2.55405e-37	4.50967e-22	12	11	12	12	14	13
P25786	263	29555.3	6.6	Proteasome subunit alpha type-1	PSMA1	1	1	1	1	1		99.1696	87.2083	127.119	120.816	20.2032		41.6337	44.5838	48.1225	52.7973	-13.2061		3.57906e-16	2.21017e-12	6.31308e-12	1.22614e-22	0.00159303		1	1	1	1	1
P25788	255	28433	4.97	Proteasome subunit alpha type-3	PSMA3	1				1		24.2281				44.0705		40.7136				39.2116		3.5147e-15				6.57129e-15		1				1
P25789	261	29483.6	7.86	Proteasome subunit alpha type-4	PSMA4	1	1	1	1	1	1	78.3192	68.9209	40.8074	110.755	119.778	133.607	32.5872	42.3067	47.8677	45.0682	46.8956	48.6991	1.4623e-08	1.28748e-10	9.38769e-12	8.91429e-15	8.93657e-27	1.87397e-17	1	1	1	1	1	1
P26038	577	67819.6	6.32	Moesin	MSN	2	1	1	1	2	1	63.7717	112.701	33.6131	116.251	144.677	108.146	35.1555	37.0296	33.2521	40.9727	54.9805	41.4988	3.06672e-10	1.17776e-07	1.29351e-06	1.42451e-11	5.81458e-44	1.7037e-09	2	1	1	1	2	1
P26196	483	54416.4	8.93	Probable ATP-dependent RNA helicase DDX6	DDX6	4	4			4	1	69.2441	68.3786			86.0922	69.2728	53.1158	51.5293			51.4613	42.3207	1.40413e-32	1.43742e-19			4.7904e-36	3.45772e-10	4	4			4	1
P26368	475	53500.6	9.49	Splicing factor U2AF 65 kDa subunit	U2AF2	3	3		2	2	2	131.711	85.6982		64.5767	234.658	105.124	51.6994	53.1929		46.505	49.4984	50.9145	3.15009e-30	1.34738e-21		4.61604e-16	6.90364e-32	8.15235e-20	3	3		2	2	2
P26373	211	24261.3	12.18	Large ribosomal subunit protein eL13	RPL13	3	2	2	2	5	4	634.013	1111.96	976.392	806.378	3269.14	1098.95	53.5132	55.4171	58.0042	49.9188	40.6251	54.9661	2.89541e-33	2.84798e-24	2.44057e-20	1.7746e-19	1.01756e-16	5.53153e-24	3	2	2	2	5	4
P26378	385	42397.9	9.82	ELAV-like protein 4	ELAVL4	1	1					12.408	75.1217					38.2227	49.4898					9.53945e-13	3.33476e-17					1	1
P26639	723	83434.5	6.64	Threonine--tRNA ligase 1, cytoplasmic	TARS1	4	5	2	12	17	15	85.5486	261.69	72.306	518.429	1156.67	649.184	41.7814	42.8578	49.9065	51.4381	56.2287	52.6755	2.44837e-16	5.10064e-11	3.05735e-13	4.04909e-21	8.87289e-47	1.35506e-21	4	5	2	12	16	15
P26640	1264	140475	7.63	Valine--tRNA ligase	VARS1	2	4	1	8	20	15	30.559	79.6846	48.9524	109.159	565.145	298.908	43.0676	54.0358	46.0515	50.6764	56.4293	54.3917	8.01477e-18	1.20102e-22	1.34133e-10	2.70439e-20	3.20821e-47	2.23861e-23	2	4	1	8	20	15
P26641	437	50118.4	6.64	Elongation factor 1-gamma	EEF1G	4	1	2	4	8	8	75.6397	12.6697	55.3179	122.263	837.512	400.231	53.5504	47.005	50.9	48.1937	48.5552	56.3129	2.51159e-33	1.34918e-14	4.96129e-14	1.07295e-17	5.62925e-30	2.51532e-25	4	1	2	4	8	8
P27105	288	31730.4	8.07	Stomatin	STOM	1				2		15.1594				88.1599		12.5379				48.2244		0.000183895				2.52431e-29		1				2
P27635	214	24576.7	10.75	Large ribosomal subunit protein uL16	RPL10	5	5	5	5	6	6	250.726	327.54	225.422	427.876	1234.52	824.771	54.9981	54.3668	56.5612	54.1071	46.1383	54.431	6.42247e-36	4.56496e-23	3.41871e-19	4.15674e-24	2.19584e-25	2.0621e-23	2	2	2	2	3	3
P27694	616	68137.7	7.24	Replication protein A 70 kDa DNA-binding subunit	RPA1	13	8	9		2		567.798	176.352	193.596		123.429		56.8403	55.4981	56.3399		56.5418		3.81105e-39	2.29302e-24	5.39728e-19		1.72464e-47		13	8	9		2
P27797	417	48141.2	4.04	Calreticulin	CALR	1	1	1	1		1	82.0203	128.9	95.0151	57.6328		141.537	41.803	48.7928	48.0911	34.2453		37.9044	2.32125e-16	1.9312e-16	6.61045e-12	7.57344e-08		2.11089e-07	1	1	1	1		1
P28070	264	29204	5.77	Proteasome subunit beta type-4	PSMB4	1				1		33.9322				65.3627		35.8749				51.1166		8.88781e-11				2.66661e-35		1				1
P28288	659	75475.3	9.75	ATP-binding cassette sub-family D member 3	ABCD3	4	2	1	5	8	4	73.7596	93.2096	131.002	146.646	469.057	269.557	53.0724	53.6295	53.967	53.3191	52.4498	53.6842	1.64069e-32	3.8882e-22	9.52493e-17	3.13946e-23	3.1486e-38	1.22989e-22	4	2	1	5	8	4
P28331	727	79466.8	6.11	NADH-ubiquinone oxidoreductase 75 kDa subunit, mitochondrial	NDUFS1	1			3	11	8	47.3304			46.221	348.76	148.346	27.5878			48.4296	52.5749	51.9665	2.28263e-06			6.25011e-18	1.6653e-38	7.1958e-21	1			3	11	8
P29401	623	67876.9	7.73	Transketolase	TKT	3	3	2	3	4	4	51.9739	64.844	88.4566	126.56	256.461	117.186	51.1304	49.9691	47.3696	50.5695	54.8196	47.7643	2.70662e-29	9.60825e-18	2.02246e-11	3.51735e-20	1.35691e-43	2.50371e-16	3	3	2	3	4	4
P29508	390	44564.3	6.81	Serpin B3	SERPINB3	4	3	5	4	4	3	210.047	134.69	180.271	116.406	156.882	103.416	51.8602	47.5492	54.7937	52.6055	50.2745	46.5864	1.70297e-30	3.85088e-15	1.52728e-17	2.01527e-22	1.69247e-33	7.67193e-15	2	2	2	2	2	2
P30041	224	25034.7	6.29	Peroxiredoxin-6	PRDX6	5	4	4	6	8	8	309.374	558.012	363.135	845.336	1762.51	1430.54	50.6381	53.4212	55.3305	54.5939	51.1286	55.5044	1.72658e-28	6.91172e-22	4.81884e-18	1.22651e-24	2.50963e-35	1.64722e-24	5	4	4	6	8	8
P30050	165	17818.4	10.11	Large ribosomal subunit protein uL11	RPL12	2	2	2	2	3	3	193.872	273.48	259.979	303.676	740.669	224.095	53.5593	50.4057	54.2221	52.4817	49.6613	56.6252	2.44622e-33	3.04898e-18	5.37622e-17	2.8231e-22	3.18741e-32	1.26893e-25	2	2	2	2	3	3
P30084	290	31387.1	8.19	Enoyl-CoA hydratase, mitochondrial	ECHS1	1						82.8157						38.687						3.59848e-13						1
P30086	187	21056.6	7.65	Phosphatidylethanolamine-binding protein 1	PEBP1	1	1	1			1	101.007	200.362	85.2915			67.3159	47.6988	46.5193	46.0242			44.2855	5.6264e-24	4.03755e-14	1.39128e-10			3.93315e-12	1	1	1			1
P30153	589	65307.8	4.75	Serine/threonine-protein phosphatase 2A 65 kDa regulatory subunit A alpha isoform	PPP2R1A	1			1	4	1	50.3271			52.5712	65.876	44.0992	28.1917			48.1964	50.6694	42.2199	1.46086e-06			1.06797e-17	2.47689e-34	4.23145e-10	1			1	4	1
P31025	176	19249.8	5.3	Lipocalin-1	LCN1	3	2	2	2	2	2	506.213	227.834	333.657	241.162	249.6	128.531	53.4017	52.0277	57.0645	51.008	50.5772	53.4314	4.54944e-33	3.65022e-20	1.17237e-19	1.18782e-20	3.87247e-34	2.24966e-22	1	1	1	1	1	1
P31040	664	72691	7.41	Succinate dehydrogenase [ubiquinone] flavoprotein subunit, mitochondrial	SDHA	1						17.2504						48.2193						9.62261e-25						1
P31151	101	11470.9	6.78	Protein S100-A7	S100A7	2	3	4	3	2	3	333.691	234.625	261.069	276.751	527.156	220.931	49.4593	51.4997	57.7779	51.1307	47.6718	52.1464	1.27627e-26	1.55111e-19	3.55935e-20	8.79271e-21	3.01665e-28	4.67755e-21	2	2	2	2	1	2
P31327	1500	164938	6.71	Carbamoyl-phosphate synthase [ammonia], mitochondrial	CPS1	16	1		1	1	1	174.757	10.31		80.9467	158.243	51.3844	56.2904	18.8567		41.1772	50.056	42.9599	3.68635e-38	6.68653e-05		1.01874e-11	4.81065e-33	8.89314e-11	15	1
P31689	397	44868	7.09	DnaJ homolog subfamily A member 1	DNAJA1	1	2	1	1	3	3	44.0163	29.9597	33.2731	76.5043	258.317	101.569	43.6863	41.4724	47.7124	51.6533	53.4036	51.6093	1.43392e-18	4.83895e-10	1.19568e-11	2.33899e-21	2.34461e-40	1.64123e-20	1	2	1	1	3	3
P31942	346	36926.4	6.87	Heterogeneous nuclear ribonucleoprotein H3	HNRNPH3	3	2	3	1	2		81.6868	74.3737	69.5102	73.9319	102.731		48.1491	45.8354	54.1979	46.5217	51.775		1.22584e-24	1.76631e-13	5.6579e-17	4.46377e-16	9.92273e-37		3	2	3	1	2
P31943	449	49229.2	6.25	Heterogeneous nuclear ribonucleoprotein H	HNRNPH1	6	5	6	3	7	4	424.923	335.8	365.143	293.352	925.48	500.318	54.3227	51.3934	57.3897	50.6891	54.4744	51.1871	1.03984e-34	2.07347e-19	6.06117e-20	2.62115e-20	8.60911e-43	4.46303e-20	4	3	4	2	5	3
P31944	242	27679.3	5.28	Caspase-14	CASP14	7	2	4	4	2	4	136.465	76.1447	178.319	125.695	162.221	92.343	52.0827	52.5529	56.0227	52.6943	41.3784	49.3529	7.27953e-31	8.36876e-21	1.07761e-18	1.60456e-22	9.42636e-18	3.4512e-18	7	2	4	4	2	4
P32119	198	21891.7	5.75	Peroxiredoxin-2	PRDX2	1						43.1273						53.1963						1.02389e-32						1
P32242	354	37327	9.67	Homeobox protein OTX1	OTX1	1	1		1			53.8049	42.0972		23.894			45.2797	50.0172		53.5164			1.33736e-20	8.46362e-18		1.8569e-23			1	1		1
P32322	319	33360.3	7.69	Pyrroline-5-carboxylate reductase 1, mitochondrial	PYCR1	1			1	2	2	36.9176			37.3685	184.712	41.192	31.304			29.0446	49.3664	52.3199	7.25258e-08			3.07231e-06	1.28771e-31	3.13826e-21					1	1
P32969	192	21863.3	10.62	Large ribosomal subunit protein uL6	RPL9	2	3	2	3	4	4	827.02	508.745	691.851	869.492	523.447	1513.68	52.3894	52.1942	47.8069	54.3652	52.1329	56.3362	2.26352e-31	2.31373e-20	1.03341e-11	2.20975e-24	1.5944e-37	2.41068e-25	2	3	2	3	4	4
P33764	101	11713.3	4.43	Protein S100-A3	S100A3	1						62.2926						36.7465						1.79951e-11						1
P33947	212	24421.7	8.94	ER lumen protein-retaining receptor 2	KDELR2	1				2		19.4188				18.8406		47.7287				42.6839		5.107e-24				1.17802e-19		1				1
P33991	863	96557	6.71	DNA replication licensing factor MCM4	MCM4	1	2	1	4	18	13	35.6282	95.6341	73.7577	57.034	329.533	184.156	43.98	36.5427	35.747	49.9391	54.4126	51.3016	6.25561e-19	1.8486e-07	6.49831e-07	1.68826e-19	1.20767e-42	3.42047e-20	1	2	1	4	18	13
P33992	734	82284.7	8.5	DNA replication licensing factor MCM5	MCM5	1	1		1	7	3	47.8689	49.3852		45.9723	259.69	136.865	43.8828	31.0417		26.0338	55.5856	53.2555	8.21957e-19	4.75897e-06		9.6926e-06	2.18498e-45	3.43147e-22	1	1		1	7	3
P33993	719	81307.2	6.38	DNA replication licensing factor MCM7	MCM7	4	6	5	8	15	10	174.464	239.714	172.698	275.586	849.112	573.089	50.4472	58.2804	51.185	53.317	54.4225	54.4336	3.49527e-28	1.23652e-27	2.85987e-14	3.14547e-23	1.15412e-42	2.05726e-23	4	6	5	8	15	10
P34897	504	55992.4	8.67	Serine hydroxymethyltransferase, mitochondrial	SHMT2	1				3	1	34.2668				69.428	41.1969	30.8159				43.7224	25.3542	1.26003e-07				2.85519e-21	3.03267e-06	1				3	1
P35030	304	32528.6	7.54	Trypsin-3	PRSS3	1						292.073						37.5588						3.69351e-12						1
P35232	272	29803.8	5.46	Prohibitin 1	PHB1	6	7	8	6	10	7	519.393	710.109	482.255	841.3	2797.67	1552.19	52.3028	52.5264	58.0217	54.2713	53.8462	54.4141	3.12931e-31	8.95237e-21	2.44057e-20	2.70845e-24	2.27701e-41	2.15233e-23	6	7	8	6	10	7
P35241	583	68563.5	6.3	Radixin	RDX	1	2	2	2	3	2	130.836	145.742	97.3274	142.608	384.934	79.4443	52.4408	45.8255	53.0075	59.2527	51.6895	51.07	1.87717e-31	1.8012e-13	7.24e-16	1.82146e-29	1.53791e-36	5.72095e-20					1
P35250	354	39156.9	6.4	Replication factor C subunit 2	RFC2	1	1		3	4	3	22.0019	33.5306		18.471	151.349	77.3616	35.391	36.1417		43.5963	48.2719	56.0451	2.05734e-10	2.61872e-07		1.51481e-13	2.0401e-29	4.65354e-25	1	1		3	4	3
P35268	128	14786.9	9.75	Large ribosomal subunit protein eL22	RPL22	2	2	2	2	2	2	585.734	625.473	430.564	908.893	5208.91	2443.11	53.3402	52.5772	55.4717	48.1881	48.0884	51.9379	5.78144e-33	7.81822e-21	3.61443e-18	1.08333e-17	4.65502e-29	7.70726e-21	2	2	2	2	2	2
P35527	623	62064.3	4.89	Keratin, type I cytoskeletal 9	KRT9	23	17	20	18	17	16	27766.2	16444.1	25165.9	16696.4	13953.3	12671.3	57.8746	55.8538	58.851	55.425	50.078	56.159	7.77531e-41	9.1019e-25	1.82668e-20	1.7762e-25	4.33266e-33	3.55099e-25	23	17	20	18	17	16
P35568	1242	131590	8.66	Insulin receptor substrate 1	IRS1	1		1				24.844		8.65797				40.4697		32.6254				6.33471e-15		1.49128e-06				1		1
P35579	1960	226530	5.29	Myosin-9	MYH9	62	22	87	58	58	58	14655	906.806	35718.6	11103	11116.7	16190.2	56.9701	57.2967	58.4691	58.8733	54.5491	57.3069	2.5888e-39	1.4611e-26	1.82668e-20	3.45807e-29	5.79229e-43	3.473e-26	57	21	82	53	53	53
P35580	1976	228997	5.22	Myosin-10	MYH10	49	13	65	54	56	51	7444.21	621.393	19468.8	6300.57	8260.95	11899.7	57.9018	56.2773	57.6904	54.6267	53.8664	55.9646	7.29512e-41	2.59282e-25	3.88038e-20	1.1716e-24	2.04713e-41	5.76667e-25	36	4	49	42	43	39
P35637	526	53426	9.59	RNA-binding protein FUS	FUS	2	2	3	3	2	2	1408.54	1831.98	1246.95	1060.36	1286.58	870.551	54.3859	52.5341	58.235	52.8704	51.9033	56.5354	8.04153e-35	8.83605e-21	1.92973e-20	1.01289e-22	5.18044e-37	1.58979e-25	2	2	3	3	2	2
P35658	2090	213618	7.52	Nuclear pore complex protein Nup214	NUP214	3	3	4	1			32.3424	59.3634	55.0763	28.7372			44.6845	50.4953	50.796	36.4509			8.00007e-20	2.40185e-18	6.02165e-14	7.37961e-09			3	3	4	1
P35908	639	65432.6	8.17	Keratin, type II cytoskeletal 2 epidermal	KRT2	28	26	26	25	27	26	23287.6	15606.2	24550.5	11742.6	14089	14625.3	58.0695	54.1078	58.3262	53.9232	53.1901	54.6472	4.4969e-41	9.62952e-23	1.82668e-20	6.63352e-24	7.0225e-40	1.20197e-23	25	23	23	22	24	23
P35998	433	48633.4	5.65	26S proteasome regulatory subunit 7	PSMC2	1	1	1	5	9	7	67.6742	214.589	160.13	164.695	1017.77	444.04	40.5114	54.288	52.1857	46.9794	52.0129	54.6777	5.73214e-15	5.74293e-23	3.9829e-15	1.64894e-16	2.96184e-37	1.1141e-23	1	1	1	5	9	7
P36507	400	44423.7	6.52	Dual specificity mitogen-activated protein kinase kinase 2	MAP2K2	1	2	1	2	11	4	30.8411	29.9484	15.1249	99.3476	567.39	87.0833	47.5398	49.6003	45.2665	50.318	54.1589	55.3477	9.60757e-24	2.49906e-17	3.80718e-10	6.6352e-20	4.49977e-42	2.40134e-24	1	1		1	9	2
P36542	298	32995.7	9.71	ATP synthase subunit gamma, mitochondrial	ATP5F1C	3	3	3	4	5	5	80.3768	114.878	71.4322	170.427	932.912	389.007	49.0135	51.3738	53.0568	51.064	48.9073	53.8513	6.16465e-26	2.17779e-19	6.52201e-16	1.03284e-20	1.11577e-30	8.51785e-23	3	3	3	4	5	5
P36578	427	47697	11.7	Large ribosomal subunit protein uL4	RPL4	11	11	11	11	12	13	1473.73	1318.95	1222.26	1228.34	4940.58	2478.36	53.346	55.6844	56.6253	53.3412	51.8007	56.6889	5.66935e-33	1.32182e-24	2.94436e-19	2.96901e-23	8.72094e-37	1.15287e-25	11	11	11	11	12	13
P36873	323	36983.4	6.5	Serine/threonine-protein phosphatase PP1-gamma catalytic subunit	PPP1CC	6	8	5	8	9	7	262.343	334.037	147.569	278.689	926.765	479.266	56.2092	56.2915	53.3098	50.1711	55.9215	51.7513	4.98215e-38	2.53985e-25	3.87772e-16	9.51967e-20	4.04709e-46	1.19339e-20	1	1	1	1	1	1
P36957	453	48754.9	9.39	Dihydrolipoyllysine-residue succinyltransferase component of 2-oxoglutarate dehydrogenase complex, mitochondrial	DLST	1						64.5791						28.2791						1.36646e-06						1
P37198	522	53254.4	4.96	Nuclear pore glycoprotein p62	NUP62	4	4	3				93.9628	143.393	107.858				55.9085	54.3063	53.2361				1.61715e-37	5.47669e-23	4.50513e-16				4	4	3
P38159	391	42331.4	10.39	RNA-binding motif protein, X chromosome	RBMX	4	2	2	2	3	2	1728.58	956.281	747.987	440.054	350.674	358.53	52.4214	52.9184	52.9555	53.6467	52.7543	56.3002	2.02527e-31	2.89659e-21	8.04147e-16	1.34889e-23	6.72628e-39	2.57574e-25	3	1	1	1	2	1
P38646	679	73679.9	6.01	Stress-70 protein, mitochondrial	HSPA9	10	5	9	12	16	9	365.816	241.391	301.739	695.237	1413.53	770.725	55.4852	54.7891	55.2685	56.4885	53.347	56.4295	8.85912e-37	1.40267e-23	5.51328e-18	1.38594e-26	3.13224e-40	1.93624e-25	10	5	9	12	16	9
P38919	411	46870.6	6.69	Eukaryotic initiation factor 4A-III	EIF4A3	7	5	5	7	8	7	296.626	263.329	221.437	415.047	1739.12	842.057	52.84	52.0613	55.6512	54.4339	54.0159	57.0865	4.11467e-32	3.32987e-20	2.41312e-18	1.84814e-24	9.51846e-42	4.83028e-26	7	5	5	7	8	7
P39023	403	46108.7	10.89	Large ribosomal subunit protein uL3	RPL3	1	1		1	5	4	169.777	69.699		182.745	302.495	173.932	53.8478	48.6803		43.058	55.5987	52.7186	7.35318e-34	2.55419e-16		4.05316e-13	2.06212e-45	1.23287e-21	1	1		1	4	3
P40227	531	58023.6	6.65	T-complex protein 1 subunit zeta	CCT6A	6	6	6	9	10	11	281.385	309.327	273.124	488.556	2608.49	1302.68	49.036	51.5914	52.1675	54.9136	51.8585	54.5954	5.69524e-26	1.22066e-19	4.12058e-15	5.64913e-25	6.5176e-37	1.35887e-23	6	6	6	7	8	9
P40429	203	23577.1	11.57	Large ribosomal subunit protein uL13	RPL13A	4	3	1	5	6	5	772.868	1402.14	783.093	1581.33	4915.6	2318.99	49.1577	48.2858	55.5656	55.3797	46.6977	55.1345	3.72774e-26	6.65778e-16	2.90305e-18	1.93944e-25	2.08035e-26	3.81072e-24				2	3	3
P40616	181	20417.4	5.36	ADP-ribosylation factor-like protein 1	ARL1	2	2	1	2	3	3	70.7527	112.859	89.7383	167.999	459.153	217.453	49.0605	55.1126	50.7963	46.707	48.6461	55.8341	5.23613e-26	5.91903e-24	6.02165e-14	3.00022e-16	3.72781e-30	7.79217e-25	2	2	1	2	3	3
P40925	334	36425.8	7.45	Malate dehydrogenase, cytoplasmic	MDH1	2	2	2	1	1		80.63	83.3619	133.636	78.5949	150.094		47.788	53.5375	49.4203	39.923	50.4823		4.19798e-24	5.00651e-22	7.27785e-13	7.33489e-11	6.1723e-34		2	2	2	1	1
P40926	338	35502.9	8.9	Malate dehydrogenase, mitochondrial	MDH2	6	7	5	2	3	3	197.759	146.631	201.696	57.024	84.7524	80.7791	55.9673	57.8336	58.3589	43.9023	54.0928	48.2718	1.33395e-37	3.22201e-27	1.82668e-20	8.53554e-14	6.31347e-42	5.92952e-17	6	7	5	2	3	3
P40937	340	38496.1	7.22	Replication factor C subunit 5	RFC5	1	1	1	1	7	5	88.1141	90.7531	55.3614	144.766	402.317	259.718	44.972	52.1439	39.9116	37.5432	49.6166	53.7612	3.39955e-20	2.66078e-20	7.70443e-08	1.95285e-09	3.9394e-32	1.04142e-22	1	1	1	1	7	5
P40938	356	40555.9	8.42	Replication factor C subunit 3	RFC3	1	1	1	1	3		23.6193	4.5848	10.7094	16.4919	32.9983		46.7508	42.0875	43.0412	39.6172	40.9907		1.29049e-22	1.83554e-10	5.01603e-09	1.15207e-10	3.25408e-17		1	1	1	1	3
P41091	472	51109.1	8.54	Eukaryotic translation initiation factor 2 subunit 3	EIF2S3	4	4	2	7	10	9	55.5507	138.438	49.4285	220.906	753.175	552.073	48.5058	50.3801	49.9903	51.3984	52.693	56.7754	3.60447e-25	3.25992e-18	2.64769e-13	4.4729e-21	9.16982e-39	9.41097e-26					2	2
P41250	739	83164.8	7.04	Glycine--tRNA ligase	GARS1	4	5	3	6	10	8	114.603	88.3352	55.393	195.98	676.533	370.874	51.2885	47.9157	40.0977	52.8891	53.3921	57.2686	1.49794e-29	1.62608e-15	6.74816e-08	9.70719e-23	2.48333e-40	3.62997e-26	4	5	3	6	10	8
P41252	1262	144497	6.03	Isoleucine--tRNA ligase, cytoplasmic	IARS1	6	5	2	8	17	12	241.002	245.984	186.525	563.498	2096.97	850.266	51.4045	55.2773	47.8907	52.4648	47.7115	50.8746	9.61982e-30	3.96873e-24	9.06102e-12	2.95098e-22	2.52924e-28	8.94329e-20	6	5	2	8	17	12
P42224	750	87334.2	5.92	Signal transducer and activator of transcription 1-alpha/beta	STAT1	5	5	3	10	15	15	118.943	185.462	101.481	244.247	1334.54	766.14	50.7867	54.1961	52.2774	55.6014	56.6335	58.113	9.8895e-29	7.36311e-23	3.30089e-15	1.21893e-25	1.14166e-47	5.55461e-27	5	5	3	10	15	15
P42285	1042	117804	6.49	Exosome RNA helicase MTR4	MTREX	1		1	1	4		7.68058		18.498	56.4213	64.8168		27.5992		43.6217	45.3003	49.4122		2.26661e-06		2.69176e-09	5.61833e-15	1.04142e-31		1		1	1	4
P42356	2102	236828	7.05	Phosphatidylinositol 4-kinase alpha	PI4KA	1		1		3	1	29.0039		57.4991		69.2951	8.71069	-7.07944		-13.7466		43.9943	26.6858	0.00293611		0.000846595		1.03778e-21	2.45278e-06	1		1		3
P42357	657	72696.9	6.95	Histidine ammonia-lyase	HAL	1		1			2	26.1363		11.3741			18.9096	38.2343		43.3193			36.1012	9.32041e-13		3.73833e-09			6.95445e-07	1		1			2
P42677	84	9461.1	9.99	Small ribosomal subunit protein eS27	RPS27	1	1	1	1	1	1	79.5281	68.9989	55.689	246.071	1049.99	213.669	41.4849	37.9076	52.8301	53.6369	31.1101	41.1957	5.19105e-16	4.86362e-08	1.0447e-15	1.38187e-23	1.58391e-07	2.92104e-09	1	1	1	1	1	1
P42679	507	56468.5	9.07	Megakaryocyte-associated tyrosine-protein kinase	MATK	0		1						46.5613				-24.6127		44.2413				0.00932317		1.33565e-09						1
P42766	123	14551.4	11.7	Large ribosomal subunit protein uL29	RPL35	2	1	1	2	2	1	240.029	457.253	232.248	145.509	657.88	503.824	44.9619	51.9442	56.7546	49.2964	48.3844	50.1468	3.50029e-20	4.62358e-20	2.24069e-19	7.98796e-19	1.22804e-29	5.01761e-19	2	1	1	2	2	1
P42898	656	74595.9	5	Methylenetetrahydrofolate reductase (NADPH)	MTHFR	2	3					74.6178	66.8452					39.2173	47.2681					1.13302e-13	7.38055e-15					2	3
P43243	847	94622.4	6.19	Matrin-3	MATR3	3	2	2	2	9	5	100.259	60.675	75.3981	113.456	439.591	176.158	47.6425	41.0518	38.2528	54.066	49.6985	49.2029	6.79962e-24	9.04379e-10	2.17595e-07	4.57155e-24	2.6791e-32	5.04657e-18	3	2	2	2	9	5
P43490	491	55520.8	7.18	Nicotinamide phosphoribosyltransferase	NAMPT	5	3	4	8	11	10	230.953	243.179	143.608	368.529	1859.8	864.343	54.5262	49.0293	50.3402	54.2741	55.5958	55.5484	4.61816e-35	1.07647e-16	1.39545e-13	2.702e-24	2.0782e-45	1.4975e-24	5	3	4	8	11	10
P45880	294	31566.3	7.65	Voltage-dependent anion-selective channel protein 2	VDAC2	4	3	1	3	4	4	72.5645	70.453	120.937	109.237	275.113	133.205	47.2075	52.276	51.9018	53.3811	51.4251	55.3369	2.88037e-23	1.83375e-20	7.00919e-15	2.66538e-23	5.73611e-36	2.44055e-24	4	3	1	3	4	4
P46063	649	73456.8	7.97	ATP-dependent DNA helicase Q1	RECQL	1	2	1	2	5	2	35.9577	38.1893	31.0942	81.5182	297.013	85.6136	38.0319	47.5307	46.9237	55.4811	46.6085	48.4879	1.41002e-12	4.01764e-15	3.89695e-11	1.55454e-25	3.04263e-26	3.30724e-17	1	2	1	2	5	2
P46087	812	89301.1	9.83	28S rRNA (cytosine(4447)-C(5))-methyltransferase	NOP2	2	1	1		2		72.1288	19.6415	62.0413		64.3594		31.9492	51.6902	53.2128		43.6703		3.33109e-08	9.32153e-20	4.73438e-16		3.45385e-21		2	1	1		2
P46459	744	82593.6	6.95	Vesicle-fusing ATPase	NSF	5	8	8	6	19	15	103.119	152.278	166.705	181.115	580.137	346.475	47.7302	51.3363	54.8001	51.9622	52.54	54.1126	5.09155e-24	2.41763e-19	1.50899e-17	1.06068e-21	1.9805e-38	4.44032e-23	5	8	8	6	19	15
P46776	148	16561.4	11.64	Large ribosomal subunit protein uL15	RPL27A	3	3	3	3	3	2	3298.82	4069.08	2513.55	3319.11	8499.09	7324.85	58.1202	51.7597	56.3969	51.9007	45.775	52.6316	3.89591e-41	7.69411e-20	4.78912e-19	1.23921e-21	9.78046e-25	1.50108e-21	3	3	3	3	3	2
P46777	297	34362.4	10.21	Large ribosomal subunit protein uL18	RPL5	2	3	3	4	7	7	106.477	135.284	110.099	189.217	1511.99	326.868	39.0411	53.8693	58.5463	55.6194	51.4641	49.1834	1.67276e-13	1.8741e-22	1.82668e-20	1.17603e-25	4.72911e-36	5.30826e-18	2	3	3	4	7	7
P46778	160	18564.8	11.17	Large ribosomal subunit protein eL21	RPL21	2	2	2	3	4	3	118.24	82.2694	87.6966	141.963	368.606	192.527	49.1797	50.6712	55.3246	53.7157	48.5741	50.5436	3.44868e-26	1.49945e-18	4.87122e-18	1.13962e-23	5.15946e-30	1.97174e-19	2	2	2	3	4	3
P46779	137	15747.4	12.52	Large ribosomal subunit protein eL28	RPL28	4	4	3	4	5	4	229.206	246.809	156.514	333.581	1395.63	583.108	52.0761	54.8959	58.216	55.5185	50.4336	54.9254	7.45113e-31	1.03731e-23	1.96375e-20	1.44946e-25	7.808e-34	6.14385e-24	4	4	3	4	5	4
P46781	194	22591.2	11.32	Small ribosomal subunit protein uS4	RPS9	5	5	5	6	6	6	1152.67	1312.68	986.97	1622.53	5756.37	3279.28	57.706	52.9863	54.0617	55.6318	54.5389	53.1959	1.39431e-40	2.36624e-21	7.70204e-17	1.17603e-25	6.04498e-43	3.92802e-22	5	5	5	6	6	6
P46783	165	18897.7	10.74	Small ribosomal subunit protein eS10	RPS10	1	2	1	4	5	4	10.6655	39.3788	13.9784	62.0891	207.063	131.456	23.4344	41.4695	31.1515	46.4356	52.9939	56.7308	1.86067e-05	4.85408e-10	2.07071e-06	5.36037e-16	1.96055e-39	1.05102e-25	1	1	1	2	3	2
P46821	2468	270632	4.44	Microtubule-associated protein 1B	MAP1B	1	1	1	1	3	1	62.1467	72.5916	61.5	100.937	143.952	167.982	41.567	42.49	44.7612	47.117	46.8076	48.4081	4.23947e-16	9.50574e-11	7.13882e-10	1.21223e-16	1.30131e-26	4.10424e-17					2
P46940	1657	189250	6.43	Ras GTPase-activating-like protein IQGAP1	IQGAP1	36	36	29	30	38	33	916.294	977.743	555.026	642.327	2878.79	1558.79	54.6992	54.8086	56.8274	59.2527	57.432	57.3126	2.2472e-35	1.33598e-23	1.91554e-19	1.82146e-29	2.0792e-49	3.473e-26	36	36	29	30	38	33
P46977	705	80528.8	8.17	Dolichyl-diphosphooligosaccharide--protein glycosyltransferase subunit STT3A	STT3A	2		1	1	4	4	58.8445		86.9377	154.317	573.302	230.723	43.2805		42.2956	49.1414	44.1776	52.612	4.47412e-18		1.06386e-08	1.16496e-18	5.21762e-22	1.55997e-21	2		1	1	4	4
P47755	286	32948.9	5.65	F-actin-capping protein subunit alpha-2	CAPZA2	5	4	5	5	4	5	3009.35	978.75	1308.54	555.675	1265.71	740.785	53.5227	55.1429	58.5905	55.5158	52.7768	54.6666	2.79543e-33	5.45207e-24	1.82668e-20	1.44946e-25	5.98962e-39	1.14378e-23	4	3	4	4	3	4
P47756	272	30628.5	5.78	F-actin-capping protein subunit beta	CAPZB	11	9	10	8	8	10	3130.22	1113.48	1048.73	820.888	1003.93	635.518	57.5858	54.555	57.9091	54.8303	53.8093	53.7817	2.15538e-40	2.74337e-23	2.84185e-20	6.91061e-25	2.73682e-41	9.95873e-23	11	9	10	8	8	10
P47895	512	56108	7.29	Retinaldehyde dehydrogenase 3	ALDH1A3	0	1		3	10	7		56.3179		83.2028	367.624	134.746	-36.032	42.8069		54.6019	51.7789	53.5764	0.0139884	5.56431e-11		1.22651e-24	9.73603e-37	1.58145e-22		1		3	9	6
P47897	775	87798	7.16	Glutamine--tRNA ligase	QARS1	4	1		6	13	9	91.7139	100.171		135.872	643.934	306.513	48.5889	42.1929		54.9938	53.0329	53.3141	2.7236e-25	1.55039e-10		4.69124e-25	1.5974e-39	3.00536e-22	4	1		6	13	9
P47914	159	17751.9	12.22	Large ribosomal subunit protein eL29	RPL29	1	1	1	1	1	1	106.839	91.4078	101.594	176.128	1203.63	280.743	49.2722	50.5678	57.0188	51.4761	48.6551	53.5915	2.48906e-26	1.98291e-18	1.31473e-19	3.67128e-21	3.57477e-30	1.53335e-22	1	1	1	1	1	1
P48444	511	57210	6.11	Coatomer subunit delta	ARCN1	1			4	10	9	53.8231			58.1301	425.721	190.304	24.4973			51.8167	56.2122	54.1089	1.23812e-05			1.54008e-21	9.62167e-47	4.46739e-23	1			4	10	9
P48507	274	30726.7	5.91	Glutamate--cysteine ligase regulatory subunit	GCLM	1			3	6	5	85.1015			187.212	731.824	385.055	43.7733			52.7002	52.6638	53.1714	1.11748e-18			1.58324e-22	1.07114e-38	4.14355e-22	1			3	6	5
P48735	452	50908.9	8.95	Isocitrate dehydrogenase [NADP], mitochondrial	IDH2	2	2	2	3	7	4	78.8513	116.023	65.5617	90.0373	662.962	275.486	43.9232	53.0565	49.7546	43.5662	54.2711	55.7852	7.35563e-19	1.95012e-21	4.02895e-13	1.60198e-13	2.49178e-42	8.90738e-25	2	2	2	3	7	4
P49368	545	60533.3	6.44	T-complex protein 1 subunit gamma	CCT3	13	11	13	18	25	22	554.953	525.528	488.059	1004.23	5495.79	2265.1	53.634	52.7039	54.1081	55.1921	52.5719	54.6992	1.79855e-33	5.39198e-21	6.96625e-17	2.92466e-25	1.68855e-38	1.05921e-23	13	11	13	18	25	22
P49411	455	49874.6	7.68	Elongation factor Tu, mitochondrial	TUFM	7	6	6	7	12	9	262.505	356.673	234.771	535.236	1641.42	683.949	48.0847	55.3655	57.806	52.7654	53.5242	53.5802	1.5227e-24	3.31576e-24	3.42012e-20	1.33815e-22	1.23889e-40	1.57025e-22	7	6	6	7	12	9
P49748	655	70389.6	9.1	Very long-chain specific acyl-CoA dehydrogenase, mitochondrial	ACADVL	1				2	1	140.183				53.8272	38.4474	19.7124				51.6534	39.8797	5.7411e-05				1.83088e-36	2.31205e-08	1				2	1
P50454	418	46440.1	9.12	Serpin H1	SERPINH1	1	4		6	10	7	25.3315	50.4028		80.2553	340.858	172.966	43.9143	51.3203		56.1539	53.8204	52.582	7.52433e-19	2.51962e-19		3.08707e-26	2.59235e-41	1.66665e-21	1	4		6	10	7
P50570	870	98063.3	7.5	Dynamin-2	DNM2	2	1	1	4	16	9	106.021	279.646	247.028	95.3604	673.604	335.171	31.7246	53.2405	43.5958	51.5444	51.3159	57.1363	4.39377e-08	1.17838e-21	2.767e-09	3.08955e-21	9.92132e-36	4.63141e-26	1			3	10	6
P50750	372	42777.2	9.07	Cyclin-dependent kinase 9	CDK9	1	1	1				281.643	146.368	211.577				48.8208	50.9111	48.8122				1.20294e-25	7.76836e-19	2.02589e-12				1	1	1
P50914	215	23431.7	11.65	Large ribosomal subunit protein eL14	RPL14	5	5	5	5	5	5	602.332	778.345	372.071	829.822	2640.2	1577.87	52.2169	51.0094	55.799	54.8898	50.266	51.8474	4.35938e-31	5.88762e-19	1.79196e-18	5.91798e-25	1.75446e-33	9.54489e-21	5	5	5	5	5	5
P50990	548	59620.1	5.3	T-complex protein 1 subunit theta	CCT8	2			4	10	5	55.4448			104.74	618.372	119.446	32.3291			47.7077	51.8707	50.2355	2.05659e-08			3.2614e-17	6.11828e-37	4.04341e-19	2			4	10	5
P50991	539	57923.6	7.94	T-complex protein 1 subunit delta	CCT4	5	5	6	9	17	14	102.977	166.406	123.248	241.404	1337.67	468.997	51.6594	55.888	57.3664	52.7311	55.7116	57.1942	3.65977e-30	8.4512e-25	6.32114e-20	1.46025e-22	1.15428e-45	4.19202e-26	5	5	6	9	17	14
P51114	621	69720.3	6.03	RNA-binding protein FXR1	FXR1	13	7	10	1	1	1	166.269	133.634	171.102	24.9312	28.8628	7.6493	51.5174	53.9642	56.4743	45.4844	41.7112	45.9352	6.30202e-30	1.46701e-22	4.05582e-19	3.86379e-15	3.16992e-18	4.84537e-14	13	7	10	1	1	1
P51116	673	74222.7	6.07	RNA-binding protein FXR2	FXR2	6	5	5		2	1	180.008	134.927	129.17		162.272	13.3636	49.4672	53.1298	54.9204		36.9216	42.324	1.24249e-26	1.59139e-21	1.16448e-17		2.44349e-12	3.43709e-10	4	4	3		2	1
P51148	216	23482.4	8.61	Ras-related protein Rab-5C	RAB5C	2	1		1	2	2	101.02	39.4466		63.712	473.543	181.439	52.5816	49.9508		48.3662	50.7578	48.0267	1.10028e-31	1.00776e-17		7.23714e-18	1.61227e-34	1.18601e-16	2	1		1	2	2
P51531	1590	181278	7.2	Probable global transcription activator SNF2L2	SMARCA2	5	4	5	3	4	5	123.287	74.7455	126.674	72.0649	168.87	54.9415	49.4513	53.4291	57.5665	54.7262	47.8953	46.5849	1.31094e-26	6.77042e-22	4.52309e-20	9.21542e-25	1.10539e-28	7.69709e-15	1	2	1	1	2	2
P51532	1647	184644	8.02	Transcription activator BRG1	SMARCA4	2	1	1	2	2	2	77.6668	89.7019	65.0833	58.6459	91.6396	74.5006	40.9666	39.3152	49.2905	42.6059	40.5065	49.3584	1.89033e-15	9.64388e-09	9.08538e-13	9.12952e-13	1.46125e-16	3.41144e-18	2	1	1	2	2	2
P51659	736	79685.7	9.21	Peroxisomal multifunctional enzyme type 2	HSD17B4	3	2	2	3	4	2	44.0887	33.9609	43.6816	40.087	96.3652	63.8485	50.228	45.3345	51.7453	44.9981	51.7238	52.3616	7.82383e-28	4.96833e-13	9.55082e-15	1.02171e-14	1.28887e-36	2.85056e-21	3	2	2	3	4	2
P51812	740	83735.3	6.88	Ribosomal protein S6 kinase alpha-3	RPS6KA3	1	1	1	2	10	4	115.159	142.363	76.9171	129.551	377.128	168.885	46.3662	49.568	50.8475	51.609	54.5978	53.1333	4.45402e-22	2.71884e-17	5.48905e-14	2.61821e-21	4.46484e-43	4.50967e-22					5	2
P51991	378	39595	9.31	Heterogeneous nuclear ribonucleoprotein A3	HNRNPA3	5	3	4	4	3	3	239.086	119.45	182.223	42.309	116.675	85.7451	52.3422	48.2362	56.8846	45.4673	43.3385	51.3651	2.71429e-31	7.50588e-16	1.74888e-19	3.99837e-15	1.15256e-20	2.96838e-20	5	3	4	4	3	3
P52272	730	77515.3	9.1	Heterogeneous nuclear ribonucleoprotein M	HNRNPM	8	7	6	8	15	10	263.271	287.188	250.035	238.168	1776.45	675.868	50.0932	54.1702	57.6303	54.4674	56.1351	55.4381	1.29659e-27	7.97642e-23	4.18039e-20	1.71645e-24	1.42056e-46	1.89339e-24	8	7	6	8	15	10
P52597	415	45671.6	5.31	Heterogeneous nuclear ribonucleoprotein F	HNRNPF	1	1	1	1	3	2	26.8524	60.7677	52.7237	24.1862	111.187	115.383	48.4418	50.8399	46.6525	39.8251	46.8694	51.1554	4.47519e-25	9.44874e-19	5.78288e-11	8.49339e-11	9.99943e-27	4.76819e-20	1	1	1	1	3	2
P52701	1360	152784	6.89	DNA mismatch repair protein Msh6	MSH6	1			4	11	5	16.9875			52.4701	246.627	156.918	23.6944			47.6151	56.7622	51.1521	1.69775e-05			4.01673e-17	5.75104e-48	4.79031e-20	1			4	11	5
P52907	286	32922.5	5.42	F-actin-capping protein subunit alpha-1	CAPZA1	4	5	5	5	4	4	641.361	177.536	303.385	157.345	241.196	284.269	52.7984	51.4097	57.5174	50.2962	47.1587	52.9352	4.82572e-32	1.98764e-19	4.85332e-20	6.99072e-20	2.88413e-27	7.3316e-22	4	5	5	5	4	4
P52948	1817	197578	6.37	Nuclear pore complex protein Nup98-Nup96	NUP98	11	9	7	4	5		659.105	737.002	780.067	92.0843	69.36		56.3451	56.0326	56.8959	52.0308	53.908		3.06204e-38	5.29801e-25	1.71054e-19	8.92774e-22	1.65145e-41		11	9	7	4	5
P53007	311	34012.5	10.44	Tricarboxylate transport protein, mitochondrial	SLC25A1	4	4	2	5	5	4	70.3012	74.9245	46.5807	108.059	440.382	265.239	46.0917	53.0468	57.7159	55.2758	56.8015	55.224	1.07011e-21	2.00295e-21	3.88038e-20	2.3442e-25	4.91781e-48	3.14811e-24	4	4	2	5	5	4
P53350	603	68254	9.19	Serine/threonine-protein kinase PLK1	PLK1	1			2	6	4	48.7029			68.251	164.481	102.741	46.6651			46.333	54.8247	50.0697	1.69975e-22			6.66759e-16	1.33577e-43	6.04131e-19	1			2	6	4
P53618	953	107141	5.92	Coatomer subunit beta	COPB1	7	7	3	10	21	14	112.488	159.952	86.1187	252.191	743.401	380.04	51.2699	54.2489	50.2443	54.7316	57.0265	58.1124	1.59724e-29	6.37498e-23	1.67031e-13	9.1386e-25	1.46386e-48	5.55461e-27	7	7	3	10	21	14
P53621	1224	138345	7.71	Coatomer subunit alpha	COPA	6	5	4	13	18	15	146.625	174.644	90.0604	212.035	918.062	523.098	52.7382	51.741	56.0296	57.2659	58.5209	53.1903	6.03231e-32	8.06121e-20	1.06403e-18	2.1594e-27	1.05896e-51	3.97559e-22	6	5	4	13	18	15
P53680	142	17017.6	6.11	AP-2 complex subunit sigma	AP2S1	2	2	2	1	2	1	66.4921	37.3293	76.9246	24.909	67.8579	46.2211	47.497	43.5474	50.1951	40.8589	48.9426	41.1629	1.10531e-23	1.5305e-11	1.82211e-13	1.70835e-11	9.47156e-31	3.09213e-09	2	2	2	1	2	1
P54136	660	75378.3	6.65	Arginine--tRNA ligase, cytoplasmic	RARS1	4	6	3	11	18	17	60.2793	92.7659	80.4209	234.275	810.02	347.828	42.3841	56.358	54.3547	55.2809	55.3378	58.8659	5.05524e-17	2.0597e-25	4.02311e-17	2.33369e-25	8.26023e-45	2.13553e-27	4	6	3	11	18	17
P54577	528	59143	7.05	Tyrosine--tRNA ligase, cytoplasmic	YARS1	2	2	2	2	14	10	22.5107	15.9929	19.0186	37.616	497.29	183.303	42.7463	38.1364	40.6498	46.0688	51.7612	54.7753	1.92911e-17	3.8059e-08	4.44499e-08	1.15753e-15	1.06619e-36	8.87361e-24	2	2	2	2	14	10
P54868	508	56634.9	8.28	Hydroxymethylglutaryl-CoA synthase, mitochondrial	HMGCS2	3						60.2664						38.3728						6.97785e-13						3
P54886	795	87301.5	7.13	Delta-1-pyrroline-5-carboxylate synthase	ALDH18A1	8	10	6	10	18	14	120.437	146.613	113.704	259.491	1205.62	418.845	58.6056	55.0145	55.1569	53.7711	53.0985	56.6717	5.29926e-42	7.69698e-24	7.13196e-18	9.90009e-24	1.13348e-39	1.19178e-25	8	10	6	10	18	14
P55017	1021	113138	7.94	Solute carrier family 12 member 3	SLC12A3	1						6.05359						32.5785						1.4777e-08						1
P55060	971	110415	5.55	Exportin-2	CSE1L	4	4	2	7	14	11	70.7535	76.2263	85.326	164.765	771.218	437.538	35.5009	46.3094	48.7015	50.0974	50.9151	50.991	1.70665e-10	6.38627e-14	2.43637e-12	1.14629e-19	7.32907e-35	6.86249e-20	4	4	2	7	14	11
P55072	806	89320.9	4.89	Transitional endoplasmic reticulum ATPase	VCP	1			5	8	5	23.8899			115.375	295.602	176.01	42.6531			50.3015	55.6187	49.5585	2.47451e-17			6.91021e-20	1.85313e-45	2.07796e-18	1			5	8	5
P55084	474	51294	9.94	Trifunctional enzyme subunit beta, mitochondrial	HADHB	5	4	2	7	13	12	64.6961	83.7335	95.7214	175.168	977.501	337.188	51.7484	49.6528	54.3418	48.2194	52.6253	52.6475	2.64162e-30	2.17504e-17	4.12271e-17	1.01477e-17	1.29929e-38	1.44698e-21	5	4	2	7	13	12
P55199	621	68264	9.78	RNA polymerase II elongation factor ELL	ELL	3						125.937						44.0141						5.69146e-19						3
P55316	489	52352.1	9.17	Forkhead box protein G1	FOXG1	2	2	2	1	3	1	60.8652	133.113	90.0804	53.5882	47.1449	129.193	48.1125	53.4644	52.7368	39.3504	49.2908	45.3332	1.38759e-24	6.15719e-22	1.27533e-15	1.69507e-10	1.83753e-31	2.55022e-13	2	2	2	1	2	1
P55786	919	103275	5.44	Puromycin-sensitive aminopeptidase	NPEPPS	8	7	3	9	16	12	180.627	218.477	119.957	268.06	1428.76	780.885	59.2527	57.5388	54.7114	53.1159	52.9843	55.1617	5.9539e-43	7.94716e-27	1.8278e-17	5.30889e-23	2.05505e-39	3.5708e-24	4	4	2	5	8	6
P55795	449	49263.3	6.25	Heterogeneous nuclear ribonucleoprotein H2	HNRNPH2	2				2	1	78.2889				190.156	198.561	36.8372				43.3298	54.7255	1.51594e-11				1.18867e-20	9.88413e-24	2				2	1
P55884	814	92480.9	4.62	Eukaryotic translation initiation factor 3 subunit B	EIF3B	1	1	1	7	8	7	61.7353	29.8657	62.4902	82.6254	331.446	199.834	38.5587	43.8706	40.0454	51.7054	55.1922	51.1344	4.72286e-13	8.51164e-12	7.00225e-08	2.06233e-21	1.82153e-44	4.97827e-20	1	1	1	7	8	7
P56178	289	31539.7	9.58	Homeobox protein DLX-5	DLX5	1	1	1				146.917	172.696	56.1805				41.0218	49.882	47.1976				1.65631e-15	1.20995e-17	2.615e-11				1	1	1
P56179	175	19708.1	10.49	Homeobox protein DLX-6	DLX6	4	2	2			1	92.5783	59.5764	52.1186			53.1452	53.0367	51.2144	55.4148			44.0755	1.86932e-32	3.38427e-19	4.01493e-18			6.60199e-12	2
P56192	900	101115	6.05	Methionine--tRNA ligase, cytoplasmic	MARS1	1	2	1	4	13	5	2.54163	36.7993	23.948	56.9585	307.625	134.788	31.5779	51.5525	53.4199	47.1721	54.6315	52.1971	5.24526e-08	1.35795e-19	3.07224e-16	1.07514e-16	3.7225e-43	4.14134e-21	1	2	1	4	13	5
P57088	247	27977.8	9.99	Transmembrane protein 33	TMEM33	2	2	3	4	5	5	182.463	143.418	106.157	166.707	695.835	407.633	46.6134	50.7228	53.2091	50.6267	57.1749	52.7525	1.9999e-22	1.30536e-18	4.76165e-16	3.05418e-20	7.38993e-49	1.14291e-21	2	2	3	4	5	5
P58107	5088	555653	5.31	Epiplakin	EPPK1	1						9.83613						32.9288						9.18846e-09						1
P59998	168	19666.8	8.71	Actin-related protein 2/3 complex subunit 4	ARPC4	6	3	4	4	5	2	6214.76	2349.2	2588.39	1139.93	3630.61	2535.34	50.4965	52.8738	56.463	56.7401	45.326	50.5278	2.91813e-28	3.29288e-21	4.12624e-19	6.75628e-27	6.01203e-24	2.04405e-19	6	3	4	4	5	2
P60174	249	26669.3	6.91	Triosephosphate isomerase	TPI1	2	1	2	1	1		39.435	124.933	55.9092	18.4873	107.996		44.0126	45.4458	53.1654	39.8555	41.7785		5.69615e-19	3.96958e-13	5.21102e-16	8.12028e-11	2.54678e-18		2	1	2	1	1
P60228	445	52220.3	5.89	Eukaryotic translation initiation factor 3 subunit E	EIF3E	1			2	5	4	43.9689			69.4488	270.903	123.354	37.6811			43.4681	50.5863	51.5051	2.88741e-12			1.92393e-13	3.70132e-34	2.11468e-20	1			2	5	4
P60660	151	16930	4.29	Myosin light polypeptide 6	MYL6	5	3	6	4	3	3	1398.13	183.832	1873.37	354.524	289.037	434.919	56.8406	53.9651	58.1805	53.0699	48.9618	56.5908	3.81105e-39	1.46701e-22	2.02707e-20	6.03942e-23	8.68835e-31	1.36747e-25	5	3	6	4	3	3
P60709	375	41736.4	5.15	Actin, cytoplasmic 1	ACTB	21	19	19	18	17	15	112566	87560.9	109546	69681	87249	66972.2	56.9768	56.6568	57.5987	54.4915	53.068	55.8537	2.5888e-39	8.62793e-26	4.48521e-20	1.61779e-24	1.33089e-39	7.59555e-25	8	6	7	6	6	4
P60842	406	46153.5	5.12	Eukaryotic initiation factor 4A-I	EIF4A1	14	14	12	15	17	18	1782.03	2006.05	1410.88	3219.78	12797.2	7046.89	55.4811	56.5583	58.7107	55.5687	50.8085	57.3075	8.93659e-37	1.09894e-25	1.82668e-20	1.29221e-25	1.2578e-34	3.473e-26	7	7	6	8	12	12
P60891	318	34833.9	6.98	Ribose-phosphate pyrophosphokinase 1	PRPS1	1	2	1	3	5	3	75.2995	62.7556	57.0801	93.9292	367.254	185.672	41.4814	49.5602	48.8767	57.2713	52.0017	57.1787	5.23097e-16	2.76965e-17	1.81915e-12	2.1594e-27	3.13213e-37	4.19202e-26	1	1	1	1	1	1
P60900	246	27399.2	6.74	Proteasome subunit alpha type-6	PSMA6	1	1	1	1	1	1	69.695	12.6038	71.0355	39.5342	152.857	68.0219	51.3439	45.8086	57.4246	40.8304	51.0713	48.6552	1.20732e-29	1.86479e-13	5.69578e-20	1.78465e-11	3.34299e-35	2.098e-17	1	1	1	1	1	1
P60981	165	18505.5	7.97	Destrin	DSTN	1	2	1	2	1	2	25.7607	64.9156	71.4497	103.991	248.391	101.218	47.5145	53.3684	37.6631	51.2974	49.5402	51.7976	1.04306e-23	8.00407e-22	2.95498e-07	5.71267e-21	5.66485e-32	1.06969e-20	1	2	1	2	1	2
P61158	418	47370.8	5.69	Actin-related protein 3	ACTR3	13	11	10	10	10	8	2605.52	1458.29	849.453	887.086	1964.85	932.407	54.7454	53.1824	56.8652	53.0444	49.2719	55.0253	1.84481e-35	1.36959e-21	1.80636e-19	6.45067e-23	2.00043e-31	4.75249e-24	12	9	9	8	8	7
P61160	394	44760.5	6.72	Actin-related protein 2	ACTR2	12	9	9	7	8	8	1753.76	886.961	1684.23	1210.54	1251.59	919.142	55.2531	54.9409	57.6309	55.122	51.3632	56.3937	2.20384e-36	9.23814e-24	4.18039e-20	3.39268e-25	7.80506e-36	2.11703e-25	12	9	9	7	8	8
P61204	181	20600.6	7.59	ADP-ribosylation factor 3	ARF3	5	5	5	4	5	5	451.669	575.135	430.352	885.735	3637.8	1930.48	50.0401	53.5435	56.9284	50.9303	49.3429	52.8353	1.5757e-27	4.95868e-22	1.58055e-19	1.433e-20	1.43578e-31	9.36587e-22	2	2	2	1	2	2
P61221	599	67313.7	8.45	ATP-binding cassette sub-family E member 1	ABCE1	1		1	3	7	3	62.3176		34.2828	39.5784	215.189	100.934	29.9052		38.2892	45.5756	49.7044	49.0474	3.25269e-07		2.13556e-07	3.19927e-15	2.60552e-32	7.52024e-18	1		1	3	7	3
P61247	264	29944.8	10.44	Small ribosomal subunit protein eS1	RPS3A	5	4	4	4	6	5	86.2254	172.411	147.415	183.706	1029.62	359.264	48.4451	52.1399	54.932	52.0167	52.9365	50.0675	4.43165e-25	2.68441e-20	1.13596e-17	9.25828e-22	2.63042e-39	6.06605e-19	5	4	4	4	6	5
P61254	145	17258.2	11.24	Large ribosomal subunit protein uL24	RPL26	3	2	1	3	3	3	478.445	983.127	997.603	751.6	3247.13	1022.63	49.1276	49.3597	53.8	53.6148	47.0228	47.1225	4.13074e-26	4.62968e-17	1.35992e-16	1.44775e-23	5.1813e-27	1.60986e-15	1			1	1	1
P61313	204	24145.9	12.13	Large ribosomal subunit protein eL15	RPL15	3	3	3	4	4	2	47.3923	82.7028	58.6388	95.9221	282.681	144.709	53.1153	51.8719	53.0141	53.0001	46.859	50.0343	1.40413e-32	5.58433e-20	7.15179e-16	7.21746e-23	1.04369e-26	6.56385e-19	3	3	3	4	4	2
P61353	136	15797.6	11.23	Large ribosomal subunit protein eL27	RPL27	3	1	2	1	2	1	83.0921	61.137	99.1241	99.6759	240.542	165.193	48.1328	49.3875	51.9296	44.8434	53.1946	55.0346	1.29514e-24	4.3307e-17	6.64358e-15	1.38647e-14	6.89089e-40	4.65503e-24	3	1	2	1	2	1
P61513	92	10275.2	11.11	Large ribosomal subunit protein eL43	RPL37A	1	1	1	1	2	1	26.9733	10.0016	20.3799	30.7365	125.065	4.0962	43.4307	41.3988	53.7447	42.8207	48.076	41.0506	2.94347e-18	5.40746e-10	1.5275e-16	6.23402e-13	4.92347e-29	3.75892e-09	1	1	1	1	2	1
P61604	102	10931.6	9.49	10 kDa heat shock protein, mitochondrial	HSPE1	1						20.2253						31.5272						5.57068e-08						1
P61619	476	52264.2	8.17	Protein transport protein Sec61 subunit alpha isoform 1	SEC61A1	2			2	3	4	85.8097			104.457	389.163	234.625	36.3489			49.9716	47.9549	49.1025	3.78838e-11			1.56335e-19	8.4757e-29	6.53225e-18	2			2	3	3
P61626	148	16536.9	9.35	Lysozyme C	LYZ	1	1	1	1	1	1	768.076	587.964	628.743	647.296	893.554	504.193	54.0615	53.2774	56.8607	52.0486	48.4333	55.286	3.08179e-34	1.06153e-21	1.80636e-19	8.57708e-22	9.817e-30	2.7263e-24	1	1	1	1	1	1
P61962	342	38925.8	5.21	DDB1- and CUL4-associated factor 7	DCAF7	11	9	11	7	7	8	4838.6	4750.74	4025.3	6143.14	2451.47	3649.5	53.5288	52.3615	58.0629	54.1968	52.6418	53.8441	2.73959e-33	1.43081e-20	2.44057e-20	3.28916e-24	1.19965e-38	8.65564e-23	11	9	11	7	7	8
P61978	463	50975.8	5.18	Heterogeneous nuclear ribonucleoprotein K	HNRNPK	6	4	3	2	5	3	273.766	605.674	358.89	375.686	875.483	234.892	49.9381	47.0279	55.6922	49.4494	42.9952	43.214	2.28247e-27	1.28179e-14	2.23312e-18	5.51271e-19	3.94341e-20	5.07207e-11	6	4	3	2	5	3
P62081	194	22126.7	10.86	Small ribosomal subunit protein eS7	RPS7	2	3	1	2	5	2	98.2505	86.0007	141.846	139.5	417.2	324.076	56.862	55.448	58.4619	50.9886	52.616	55.7191	3.60251e-39	2.60321e-24	1.82668e-20	1.24466e-20	1.34605e-38	1.03027e-24	2	3	1	2	5	2
P62136	330	37511.7	6.25	Serine/threonine-protein phosphatase PP1-alpha catalytic subunit	PPP1CA	3	2	1	2	4	4	56.2987	105.417	67.2328	110.075	310.726	132.701	48.5131	48.587	49.0934	49.2334	51.688	55.2922	3.51996e-25	3.21952e-16	1.26554e-12	9.30907e-19	1.54399e-36	2.69767e-24	3	2	1	2	4	4
P62140	327	37186.4	6.06	Serine/threonine-protein phosphatase PP1-beta catalytic subunit	PPP1CB	3	5	4	5	4	5	318.169	382.6	248.029	464.618	1311.56	645.97	52.7559	52.2873	54.0645	51.6062	49.9543	48.9269	5.65639e-32	1.77737e-20	7.67396e-17	2.63146e-21	7.84684e-33	1.02637e-17	3	5	4	5	4	5
P62191	440	49184.1	6.11	26S proteasome regulatory subunit 4	PSMC1	2	3	1	5	8	4	58.8279	74.0427	70.9984	86.0712	250.341	107.767	42.1828	47.8997	46.5324	44.2811	48.4813	51.9651	8.64647e-17	1.68462e-15	6.84885e-11	4.13858e-14	7.88564e-30	7.20513e-21	2	3	1	5	8	4
P62241	208	24205	10.97	Small ribosomal subunit protein eS8	RPS8	5	5	5	5	5	5	573.698	778.734	526.255	641.593	2643.8	1086.61	55.7009	56.6807	55.4424	52.041	48.5728	54.1393	3.68174e-37	8.53848e-26	3.84138e-18	8.73204e-22	5.18621e-30	4.14138e-23	5	5	5	5	5	5
P62244	130	14839.4	10.87	Small ribosomal subunit protein uS8	RPS15A	3	3	3	3	3	3	498.961	385.916	312.56	607.238	1859.89	1262.9	51.097	55.2799	55.1997	55.0045	45.4948	52.3343	3.04874e-29	3.96873e-24	6.48972e-18	4.5984e-25	3.05339e-24	3.03753e-21	3	3	3	3	3	3
P62249	146	16445.2	10.81	Small ribosomal subunit protein uS9	RPS16	4	3	4	4	5	4	1016.58	677.197	787.351	1553.6	4465.87	2314.57	52.9271	51.224	55.9919	52.7501	50.5403	55.7656	2.90203e-32	3.30028e-19	1.14868e-18	1.38816e-22	4.65331e-34	9.16057e-25	4	3	4	4	5	4
P62263	151	16272.6	10.79	Small ribosomal subunit protein uS11	RPS14	3	3	3	3	4	4	743.32	607.192	582.026	774.654	2554.22	1186.62	52.1673	52.5273	56.3625	49.389	49.9299	49.7783	5.23722e-31	8.95237e-21	5.17847e-19	6.3635e-19	8.80562e-33	1.22235e-18	3	3	3	3	4	4
P62266	143	15807.5	11.23	Small ribosomal subunit protein uS12	RPS23	3	3	3	3	4	3	471.383	428.013	313.49	451.09	1290.33	633.129	50.7018	52.0681	54.3106	51.0545	48.1841	52.2054	1.36202e-28	3.27185e-20	4.38612e-17	1.05689e-20	3.02173e-29	4.07334e-21	3	3	3	3	4	3
P62269	152	17718.6	11.61	Small ribosomal subunit protein uS13	RPS18	5	5	5	4	5	3	680.534	548.088	598.532	580.225	2111.71	1237.98	56.2084	51.8097	54.3579	56.7829	48.6138	52.6226	4.98215e-38	6.66738e-20	4.00489e-17	6.09034e-27	4.31394e-30	1.52879e-21	5	5	5	4	5	3
P62277	151	17222.1	11.19	Small ribosomal subunit protein uS15	RPS13	3	2	2	4	3	4	521.743	762.244	713.518	693.123	2757.48	1051.02	52.2765	53.5004	56.7356	56.1604	42.3491	52.768	3.47007e-31	5.50944e-22	2.32341e-19	3.08707e-26	3.73512e-19	1.10119e-21	3	2	2	4	3	4
P62280	158	18430.6	10.96	Small ribosomal subunit protein uS17	RPS11	4	4	2	2	6	4	362.479	305.876	293.44	243.668	389.907	186.682	50.9929	49.7262	51.3071	46.1562	50.2986	53.8284	4.5394e-29	1.80853e-17	2.2762e-14	9.64237e-16	1.5089e-33	8.93188e-23	4	4	2	2	6	4
P62304	92	10803.6	9.86	Small nuclear ribonucleoprotein E	SNRPE	1			1	1	1	65.1231			90.7877	137.212	87.3648	47.4049			51.6647	45.3986	54.5949	1.50041e-23			2.28002e-21	4.49833e-24	1.35887e-23	1			1	1	1
P62314	119	13281.5	12.09	Small nuclear ribonucleoprotein Sm D1	SNRPD1	1	1			1	1	12.9802	26.1372			91.8481	31.7903	42.4931	36.6317			38.4881	40.6599	3.77715e-17	1.70711e-07			4.75196e-14	7.1835e-09	1	1			1	1
P62316	118	13526.8	10.66	Small nuclear ribonucleoprotein Sm D2	SNRPD2	1	1	1	1	1		11.0872	21.3257	24.0229	18.5591	83.5338		12.8379	23.7214	44.7692	42.6478	41.048		0.000176373	3.25038e-05	7.08978e-10	8.48748e-13	2.72029e-17		1	1	1	1	1
P62318	126	13916.2	10.98	Small nuclear ribonucleoprotein Sm D3	SNRPD3	2	1	1		2	2	80.5618	180.609	92.3248		155.213	225.71	42.5676	41.2055	49.9238		45.6252	48.9845	3.11941e-17	7.20524e-10	2.97267e-13		1.79812e-24	8.85202e-18	2	1	1		2	2
P62424	266	29995.4	11.32	Large ribosomal subunit protein eL8	RPL7A	5	5	4	6	10	7	384.765	498.01	290.687	378.325	1097.12	654.825	52.5001	54.3304	57.5892	56.791	53.1157	50.8782	1.49548e-31	5.08647e-23	4.48521e-20	6.09034e-27	1.03625e-39	8.87955e-20	5	5	4	6	10	7
P62495	437	49030.5	5.41	Eukaryotic peptide chain release factor subunit 1	ETF1	1	1	1	1	3	2	40.4499	40.7195	49.75	53.8591	394.915	73.3154	49.8762	42.2713	52.603	42.362	42.8236	50.4484	2.86428e-27	1.36355e-10	1.68608e-15	1.39954e-12	7.23233e-20	2.45832e-19	1	1	1	1	3	2
P62633	177	19462.5	7.74	CCHC-type zinc finger nucleic acid binding protein	CNBP	1	3	3	3	3	3	398.302	501.611	414.834	462.028	1202.51	665.859	53.2259	50.0107	54.8486	50.977	44.9361	49.3599	9.12896e-33	8.59485e-18	1.36848e-17	1.28068e-20	2.80883e-23	3.40281e-18	1	3	3	3	3	3
P62701	263	29597.5	10.85	Small ribosomal subunit protein eS4, X isoform	RPS4X	8	7	6	6	8	8	920.078	925.568	648.772	752.346	3298.64	1464.4	56.4043	51.8956	56.7655	54.8615	53.0812	53.3983	2.40854e-38	5.26503e-20	2.19231e-19	6.40087e-25	1.24431e-39	2.45183e-22	4	4	3	3	4	4
P62714	309	35574.8	5.08	Serine/threonine-protein phosphatase 2A catalytic subunit beta isoform	PPP2CB	2	2	2	3	6	5	153.206	223.169	139.34	317.356	1025.02	313.008	51.2082	54.4158	56.9648	52.852	52.2958	55.5406	2.01762e-29	3.98241e-23	1.45703e-19	1.05587e-22	6.97993e-38	1.5191e-24				1	1	1
P62750	156	17694.9	11.16	Large ribosomal subunit protein uL23	RPL23A	4	2	2	2	5	4	179.006	337.261	389.178	389.736	867.341	250.127	52.116	54.5014	57.5395	54.622	53.8329	50.5322	6.40519e-31	3.09448e-23	4.77678e-20	1.1792e-24	2.42385e-41	2.0255e-19	4	2	2	2	5	4
P62753	249	28680.4	11.52	Small ribosomal subunit protein eS6	RPS6	6	6	6	6	6	6	1701.36	2206.61	1522.69	2140.81	5855.93	3001.04	54.8649	58.1163	56.5489	54.9887	48.5094	54.5384	1.12725e-35	1.23652e-27	3.48282e-19	4.69124e-25	6.92368e-30	1.56442e-23	6	6	6	6	6	6
P62805	103	11367.3	11.91	Histone H4	H4C1	5	5	5	5	5	6	10085.3	6238.47	13973.9	3360.22	1826.25	5422.78	51.5268	54.15	56.0149	53.1519	44.5072	54.6795	6.104e-30	8.42397e-23	1.08824e-18	4.82023e-23	1.48894e-22	1.11409e-23	5	5	5	5	5	6
P62820	205	22677.6	6	Ras-related protein Rab-1A	RAB1A	2	1	1	3	3	3	442.936	1134.75	784.27	626.403	2046.83	1187.34	50.0258	52.2985	52.3187	48.9143	48.8465	48.9606	1.65861e-27	1.72936e-20	3.044e-15	1.99646e-18	1.47488e-30	9.41804e-18				1	2	2
P62826	216	24423	7.59	GTP-binding nuclear protein Ran	RAN	7	6	5	6	8	6	1109.31	1755.49	1116.07	2062.49	7065.58	3281	52.0064	52.9371	56.5118	55.1704	55.165	56.0691	9.70732e-31	2.74178e-21	3.73402e-19	3.01232e-25	2.08398e-44	4.47775e-25	7	6	5	6	8	6
P62829	140	14865.3	11.2	Large ribosomal subunit protein uL14	RPL23	1	1	1	1	2	2	62.7782	52.0053	59.2193	140.394	371.027	108.736	54.1441	51.8723	53.3735	50.7427	53.3057	53.1538	2.16651e-34	5.58433e-20	3.3848e-16	2.28581e-20	3.86769e-40	4.29498e-22	1	1	1	1	2	2
P62847	133	15423.1	11.48	Small ribosomal subunit protein eS24	RPS24	2	2	2	2	4	3	98.2258	209.178	132.876	166.961	393.878	219.875	48.9838	56.7951	56.8494	53.626	57.4197	56.7896	6.8491e-26	7.01959e-26	1.8473e-19	1.41404e-23	2.0792e-49	9.39512e-26	2	2	2	2	4	3
P62851	125	13742	10.85	Small ribosomal subunit protein eS25	RPS25	3	3	3	3	3	2	405.877	485.9	443.255	523.972	805.55	575.072	51.4835	46.79	54.4434	46.2158	44.0226	53.6278	7.16483e-30	2.20123e-14	3.31749e-17	8.51352e-16	9.3381e-22	1.40416e-22	3	3	3	3	3	2
P62861	133	14389.7	10.91	Ubiquitin-like FUBI-ribosomal protein eS30 fusion protein	FAU	1	1	1	1	1	1	406.831	228.866	216.783	165.599	592.84	95.9437	50.5487	51.9394	55.1617	49.573	34.4828	34.6567	2.40801e-28	4.67454e-20	7.07509e-18	4.1231e-19	4.42503e-10	1.14315e-06	1	1	1	1	1	1
P62888	115	12784	10.13	Large ribosomal subunit protein eL30	RPL30	2	2	2	2	4	4	186.419	210.743	181.616	211.538	562.6	244.864	54.5052	53.5635	56.8608	54.0061	51.6098	55.6679	4.95992e-35	4.69476e-22	1.80636e-19	5.40202e-24	2.27256e-36	1.14245e-24	2	2	2	2	4	4
P62906	217	24831.1	10.62	Large ribosomal subunit protein uL1	RPL10A	4	4	4	4	6	4	146.933	139.345	119.336	159.5	756.873	305.345	50.1355	48.8853	50.7431	55.6647	53.9297	55.0367	1.10777e-27	1.53757e-16	6.63484e-14	1.11362e-25	1.49994e-41	4.65503e-24	4	4	4	4	6	4
P62910	135	15859.7	11.9	Large ribosomal subunit protein eL32	RPL32	4	2	1	2	5	3	81.4581	58.6481	23.1063	170.935	451.74	205.926	47.9483	45.8378	40.7593	51.4362	49.4093	57.4726	2.43418e-24	1.76007e-13	4.08328e-08	4.05909e-21	1.05355e-31	2.57112e-26	4	2	1	2	5	3
P62913	178	20252.2	10.14	Large ribosomal subunit protein uL5	RPL11	2	2	2	3	3	3	668.393	687.918	483.22	828.714	1429.06	1739.39	54.9421	51.9706	57.4791	52.3239	42.7795	55.1216	8.05492e-36	4.29595e-20	5.19945e-20	4.21682e-22	8.44534e-20	3.88508e-24	2	2	2	3	3	3
P62917	257	28024.5	11.64	Large ribosomal subunit protein uL2	RPL8	3	3	2	4	6	3	68.6205	108.182	49.9934	107.947	327.924	125.656	48.5272	54.6987	54.807	51.2926	53.1565	50.5503	3.35543e-25	1.82811e-23	1.48866e-17	5.77106e-21	8.33454e-40	1.94589e-19	3	3	2	4	6	3
P62937	165	18012.4	7.97	Peptidyl-prolyl cis-trans isomerase A	PPIA	3	3	4	2	3	1	163.439	52.2555	289.075	199.873	412.981	313.956	45.5807	52.8056	48.0919	46.7925	49.5044	39.0313	5.31121e-21	4.04725e-21	6.61045e-12	2.48766e-16	6.71213e-32	6.78647e-08	2	3	3	2	2	1
P62979	156	17964.8	10.25	Ubiquitin-ribosomal protein eS31 fusion protein	RPS27A	4	3	4	4	4	3	3206.53	2528.18	1458.86	4942.32	13117.8	5087.14	52.3107	55.0027	57.5785	54.1425	49.3734	49.3824	3.0411e-31	7.91849e-24	4.52309e-20	3.75978e-24	1.24805e-31	3.22563e-18	1		1	1	1
P62995	288	33665.3	11.73	Transformer-2 protein homolog beta	TRA2B	4	2	2	2	2	1	405.711	213.877	240.151	179.558	115.109	151.587	54.1935	54.5449	57.7044	51.7035	45.774	55.2115	1.80369e-34	2.79459e-23	3.88038e-20	2.06708e-21	9.813e-25	3.1981e-24	4	2	2	2	2	1
P63010	937	104552	5.02	AP-2 complex subunit beta	AP2B1	15	13	12	4	13	6	488.16	881.339	567.762	151.036	680.943	235.957	54.8059	55.4714	55.022	53.9829	49.8056	55.4298	1.43211e-35	2.43761e-24	9.47594e-18	5.73241e-24	1.60241e-32	1.92113e-24	7	8	5	2	8	4
P63092	394	45664.2	5.56	Guanine nucleotide-binding protein G(s) subunit alpha isoforms short	GNAS	2	2	2	3	5	3	124.119	263.594	286.128	177.071	714.62	447.516	47.4605	52.0572	54.0175	51.3063	53.5595	51.6777	1.24895e-23	3.36e-20	8.49085e-17	5.60564e-21	1.03093e-40	1.39685e-20	1	1	1	2	4	2
P63098	170	19299.8	4.4	Calcineurin subunit B type 1	PPP3R1	1						25.7297						35.0611						3.59235e-10						1
P63104	245	27744.8	4.43	14-3-3 protein zeta/delta	YWHAZ	2	1	3	2	2	1	38.2781	43.4031	50.1903	33.6047	65.2447	30.8031	41.5357	49.4047	55.1042	47.3264	47.8762	49.5548	4.57539e-16	4.14578e-17	7.94098e-18	7.67766e-17	1.20403e-28	2.09474e-18	1	1	2	2	2	1
P63167	89	10365.8	7.5	Dynein light chain 1, cytoplasmic	DYNLL1	1			1	1	1	304.411			41.7405	82.3278	67.7456	56.1512			40.8929	40.5478	46.0636	6.11751e-38			1.62038e-11	1.28826e-16	3.38321e-14	1			1	1	1
P63173	70	8217.8	10.82	Large ribosomal subunit protein eL38	RPL38	1	1	1	2	4	3	276.657	187.472	355.234	308.304	1343.09	460.4	49.0491	48.3636	46.9267	45.9577	48.8811	52.5831	5.4432e-26	5.51246e-16	3.88613e-11	1.46369e-15	1.25988e-30	1.66665e-21	1	1	1	2	4	3
P63244	317	35076.5	7.76	Small ribosomal subunit protein RACK1	RACK1	8	8	7	9	10	7	421.786	834.082	458.331	1576.55	4313.9	3556.2	50.9919	55.2816	57.136	55.6708	52.9813	52.4269	4.54327e-29	3.96873e-24	1.01982e-19	1.11295e-25	2.08259e-39	2.42943e-21	8	8	7	9	10	7
P67812	179	20625.2	9.97	Signal peptidase complex catalytic subunit SEC11A	SEC11A	1	1	1	1	1	1	181.54	158.843	118.947	202.593	734.225	505.82	43.9302	53.5723	47.5578	47.9318	42.9009	46.4276	7.21952e-19	4.58656e-22	1.51442e-11	1.95817e-17	5.50848e-20	1.2093e-14	1	1	1	1	1	1
P68032	377	42018.6	5.05	Actin, alpha cardiac muscle 1	ACTC1	5	2	5	1	2	1	389.214	241.871	656.899	278.02	357.034	224.052	52.3829	48.4481	55.7691	47.5182	48.5205	48.3141	2.31566e-31	4.51938e-16	1.90623e-18	4.99199e-17	6.59263e-30	5.29123e-17
P68104	462	50140.6	9.5	Elongation factor 1-alpha 1	EEF1A1	8	10	8	11	13	11	3762.19	4483.03	2824.36	4765.49	4711.47	3265.58	54.6101	53.0732	57.2039	53.6575	52.1618	56.1122	3.23595e-35	1.86499e-21	8.97902e-20	1.31277e-23	1.38522e-37	4.03311e-25	1	1	1	1	1	1
P68363	451	50151.2	4.7	Tubulin alpha-1B chain	TUBA1B	10	9	11	9	13	13	5580.15	6122.34	4894.28	8298.69	24779	19100.4	54.509	55.1939	57.5912	55.0049	52.2492	55.6181	4.91213e-35	5.09418e-24	4.48521e-20	4.5984e-25	8.8439e-38	1.28685e-24
P68366	448	49924	4.69	Tubulin alpha-4A chain	TUBA4A	2	2	2	1	1	1	176.297	283.52	318.339	428.82	677.227	215.071	48.8568	44.6948	50.6596	54.3051	48.8047	48.5013	1.06628e-25	1.78397e-12	7.77296e-14	2.5226e-24	1.78864e-30	3.18841e-17	2	2	2	1	1	1
P68371	445	49830.7	4.52	Tubulin beta-4B chain	TUBB4B	16	16	16	15	18	19	7865.53	8285	6488.58	9868.72	27205	16889.9	56.2014	56.3948	58.2875	55.0974	51.9028	56.5211	5.06677e-38	1.86218e-25	1.86973e-20	3.60431e-25	5.18397e-37	1.61363e-25	1	1	1	1	1	1
P68400	391	45143.3	7.86	Casein kinase II subunit alpha	CSNK2A1	1	1			2		24.0108	14.0005			75.9273		41.1993	43.1126			39.4053		1.06273e-15	3.30178e-11			3.80119e-15			1
P68431	136	15403.9	11.71	Histone H3.1	H3C1	1	1	1				224.624	35.0531	162.363				51.4773	41.6453	56.0902				7.32083e-30	3.72445e-10	9.29093e-19				1	1	1
P68871	147	15998.3	7.32	Hemoglobin subunit beta	HBB	8	7	6	7	5	5	2381.46	1491.92	1064.16	882.302	984.617	1065.15	57.8245	54.5825	57.7575	51.9231	55.1976	55.779	9.30609e-41	2.55894e-23	3.56501e-20	1.17183e-21	1.78349e-44	8.9826e-25	3	3	2	3	1	1
P69905	142	15257.4	9.09	Hemoglobin subunit alpha	HBA1	7	5	4	5	4	3	2018.76	989.164	843.83	508.302	577.396	550.906	51.9269	53.5087	54.6669	56.9769	50.2741	52.6175	1.31497e-30	5.38855e-22	2.00895e-17	3.62081e-27	1.693e-33	1.54546e-21	7	5	4	5	4	3
P78346	268	29320.8	9.23	Ribonuclease P protein subunit p30	RPP30	1				3	2	4.1139				77.2218	46.6379	37.5672				54.2808	44.9215	3.63535e-12				2.36883e-42	7.59191e-13	1				3	2
P78371	535	57487.6	6.42	T-complex protein 1 subunit beta	CCT2	1	3		5	13	9	49.8223	21.2578		68.0535	213.12	117.972	35.6624	46.2389		58.583	56.0433	48.7551	1.29064e-10	7.4384e-14		6.33397e-29	2.26088e-46	1.61746e-17	1	3		5	13	9
P78406	368	40967.8	7.9	mRNA export factor RAE1	RAE1	3	4	5	2	2	2	344.089	542.887	267.866	74.8091	120.52	101.359	52.2306	55.6186	55.758	48.9178	52.74	49.9933	4.13849e-31	1.55238e-24	1.93941e-18	1.98307e-18	7.18957e-39	7.23185e-19	3	4	5	2	2	2
P80404	500	56438.4	8.04	4-aminobutyrate aminotransferase, mitochondrial	ABAT	1						24.6447						49.3017						2.24534e-26						1
P81605	110	11283.7	6.52	Dermcidin	DCD	2	2	2	2	2	2	832.71	334.189	624.874	403.989	877.039	395.874	47.966	49.7756	55.0477	53.3225	46.1463	52.9188	2.29396e-24	1.59702e-17	8.92815e-18	3.12218e-23	2.12616e-25	7.61507e-22	2	2	2	2	2	2
P83731	157	17778.8	11.87	Large ribosomal subunit protein eL24	RPL24	3	3	3	3	3	3	230.863	417.341	167.522	372.646	1361.97	470.146	52.6001	57.4407	51.245	53.8542	47.4856	51.6865	1.02784e-31	1.04791e-26	2.55172e-14	7.93526e-24	6.88887e-28	1.36888e-20	3	3	3	3	3	3
P83881	106	12440.8	11.29	Large ribosomal subunit protein eL42	RPL36A	1						12.185						40.9962						1.75835e-15						1
P84090	104	12258.8	5.72	Enhancer of rudimentary homolog	ERH	1	1	1	1	1	1	205	178.691	223.713	285.128	268.569	196.357	51.9756	31.1672	54.9613	52.3228	27.3567	43.2175	1.09561e-30	4.5537e-06	1.07619e-17	4.21682e-22	6.42307e-06	5.03636e-11	1	1	1	1	1	1
P84098	196	23465.8	12.03	Large ribosomal subunit protein eL19	RPL19	2	1	1	1	4	2	32.831	48.4686	33.8107	40.656	82.4382	24.1431	50.5319	51.4019	50.364	39.2457	44.9772	38.9099	2.56184e-28	2.02753e-19	1.3391e-13	1.97119e-10	2.39142e-23	7.78788e-08	2	1	1	1	4	2
P84103	164	19329.4	12.15	Serine/arginine-rich splicing factor 3	SRSF3	2	3	3	3	2	2	807.997	510.685	593.623	436.307	647.085	462.545	48.4474	54.4926	53.8618	51.413	45.468	50.7743	4.40573e-25	3.15016e-23	1.192e-16	4.31042e-21	3.40236e-24	1.13449e-19	1	2	2	2	1	1
P84996	626	67947.1	12.07	Protein ALEX	GNAS	1						391.044						25.2263						8.98327e-06						1
Q00325	362	40094.5	9.79	Solute carrier family 25 member 3	SLC25A3	2	4	3	4	5	4	137.483	303.918	259.887	452.417	2048.62	970.468	49.2463	55.8321	57.4544	49.7864	48.3591	57.2757	2.72351e-26	9.60812e-25	5.37073e-20	2.45463e-19	1.37615e-29	3.62997e-26	2	4	3	4	5	4
Q00535	292	33304.1	7.75	Cyclin-dependent kinase 5	CDK5	1			2	2	2	21.3082			51.1815	116.236	42.0342	43.3345			35.7846	46.1771	46.832	3.84789e-18			1.55814e-08	1.87257e-25	3.75962e-15	1			2	2	2
Q00577	322	34910.6	6.39	Transcriptional activator protein Pur-alpha	PURA	2	2	2	2	2	2	136.709	71.3475	99.7157	68.3475	207.232	55.5408	47.2684	45.5442	51.2112	46.5769	53.4491	48.1222	2.35908e-23	3.23748e-13	2.72528e-14	3.97699e-16	1.84935e-40	9.03997e-17	2	2	2	2	2	2
Q00610	1675	191613	5.42	Clathrin heavy chain 1	CLTC	12	15	17	10	16	3	165.387	230.742	248.425	95.0678	260.216	59.8785	47.6942	52.5779	55.9693	53.9566	51.813	53.6152	5.7054e-24	7.81822e-21	1.2054e-18	6.06807e-24	8.19732e-37	1.448e-22	9	12	14	8	12	3
Q00839	825	90584.1	5.8	Heterogeneous nuclear ribonucleoprotein U	HNRNPU	14	8	12	10	11	9	3511.68	2411.77	2812.35	1816.27	2768.23	1607.45	56.9718	56.7418	59.2527	55.1529	52.6226	54.7642	2.5888e-39	7.61445e-26	1.35703e-20	3.13317e-25	1.31511e-38	9.093e-24	14	8	12	10	11	9
Q01469	135	15164.4	7.05	Fatty acid-binding protein 5	FABP5	2	1	1	2			205.884	63.3813	288.713	108.805			52.0455	48.7647	50.2385	40.0789			8.34266e-31	2.07131e-16	1.6856e-13	5.80171e-11			2	1	1	2
Q01780	885	100830	8.65	Exosome complex component 10	EXOSC10	1				1		15.2671				50.2147		32.696				40.7475		1.26332e-08				6.95256e-17		1				1
Q01813	784	85595.4	7.6	ATP-dependent 6-phosphofructokinase, platelet type	PFKP	4	5	4	10	15	12	118.97	182.828	92.9649	346.083	2124.1	946.976	53.2778	53.1025	49.4982	55.622	52.4753	54.5154	7.449e-33	1.71379e-21	6.37157e-13	1.17603e-25	2.7728e-38	1.65846e-23	4	5	4	10	15	12
Q01844	656	68478.2	9.56	RNA-binding protein EWS	EWSR1	2	2	2	1	1	1	404.149	800.239	977.972	1120.63	936.734	588.646	56.5228	52.6719	58.9493	53.1204	33.4163	56.173	1.46578e-38	5.91339e-21	1.82668e-20	5.26055e-23	3.21414e-09	3.44701e-25	2	2	2	1	1	1
Q02386	682	78241.5	8.76	Zinc finger protein 45	ZNF45	1			1	1	1	35.04			45.8774	107.148	14.0173	9.47262			31.662	35.5326	28.7337	0.000311014			6.50328e-07	5.37427e-11	1.99064e-06	1			1	1	1
Q02413	1049	113747	4.66	Desmoglein-1	DSG1	8	5	8	4	5	6	350.133	206.302	350.694	152.531	232.538	260.071	56.5632	55.6623	57.0133	52.4294	47.4773	49.3124	1.26218e-38	1.388e-24	1.32299e-19	3.23994e-22	7.13757e-28	3.82736e-18	8	5	8	4	5	6
Q02543	176	20762.2	11.33	Large ribosomal subunit protein eL20	RPL18A	6	5	6	5	6	6	485.533	602.514	396.447	453.815	2136.2	1182.12	57.7282	58.257	58.3704	57.6414	49.441	56.2415	1.39431e-40	1.23652e-27	1.82668e-20	7.90782e-28	9.09063e-32	2.91728e-25	6	5	6	5	6	6
Q02809	727	83549.6	6.94	Procollagen-lysine,2-oxoglutarate 5-dioxygenase 1	PLOD1	2	1		1	8	3	43.6637	101.209		93.2444	134.993	80.9206	37.2617	51.7086		46.3406	50.686	44.8594	6.655e-12	8.85178e-20		6.57986e-16	2.28528e-34	8.93853e-13	2	1		1	8	3
Q02878	288	32727.7	11.29	Large ribosomal subunit protein eL6	RPL6	8	8	7	9	9	9	856.947	878.898	814.408	1059.79	5184.28	2113.93	55.5804	54.5367	54.956	54.4342	50.4709	55.5075	6.04714e-37	2.84563e-23	1.08464e-17	1.84814e-24	6.51356e-34	1.64565e-24	8	8	7	9	9	9
Q02978	314	34061.4	10.4	Mitochondrial 2-oxoglutarate/malate carrier protein	SLC25A11	5	6	1	4	8	6	127.629	99.0208	92.7229	152.642	858.624	253.236	48.8364	52.9399	52.5732	47.4886	57.6821	53.6028	1.14233e-25	2.72879e-21	1.79451e-15	5.33465e-17	5.70821e-50	1.49249e-22	5	6	1	4	8	6
Q03135	178	20471.4	5.93	Caveolin-1	CAV1	2	2	1	5	6	5	107.631	64.897	114.349	2516.39	3635.06	4770.09	53.0437	54.9712	49.0388	56.3231	49.9012	55.1395	1.82376e-32	8.66171e-24	1.38749e-12	2.03871e-26	1.00904e-32	3.78134e-24	1	1	1	4	5	4
Q03169	654	72660.5	6.42	Tumor necrosis factor alpha-induced protein 2	TNFAIP2	1				7	4	33.7111				179.191	45.2164	41.7924				53.0476	49.1557	2.38296e-16				1.48633e-39	5.69775e-18	1				7	4
Q03252	620	69947.7	5.28	Lamin-B2	LMNB2	2	3	2		2		118.867	90.4149	149.784		129.868		49.6228	45.1517	49.1074		48.4438		7.14596e-27	7.21894e-13	1.23931e-12		9.36217e-30		2	3	2		2
Q04695	432	48105.3	4.67	Keratin, type I cytoskeletal 17	KRT17	7	6	7	7	4	4	269.033	228.657	214.064	255.229	183.221	262.686	55.9804	56.7007	57.8333	57.2058	52.0027	54.1509	1.27318e-37	8.29428e-26	3.2981e-20	2.3964e-27	3.12226e-37	4.06148e-23	7	6	7	7	4	4
Q04837	148	17259.6	10.04	Single-stranded DNA-binding protein, mitochondrial	SSBP1	1	1			1		14.7811	39.3017			66.3028		39.6911	20.999			46.113		3.89826e-14	4.98376e-05			2.441e-25		1	1			1
Q05397	1052	119232	6.61	Focal adhesion kinase 1	PTK2	1						10.917						31.9725						3.24209e-08						1
Q06210	699	78805.8	7.11	Glutamine--fructose-6-phosphate aminotransferase [isomerizing] 1	GFPT1	10	8	6	10	16	14	123.803	209.288	101.235	264.137	1081.47	381.293	49.0826	55.0738	56.1076	55.8828	54.4183	55.8377	4.84262e-26	6.47571e-24	9.02643e-19	6.27365e-26	1.17528e-42	7.78881e-25	10	7	6	9	13	12
Q06787	632	71174	7.46	Fragile X messenger ribonucleoprotein 1	FMR1	3	5	5				91.2574	164.208	121.86				47.1872	48.3839	46.984				3.07257e-23	5.27e-16	3.5826e-11				3	5	5
Q06830	199	22110.2	8.31	Peroxiredoxin-1	PRDX1	5	4	5	5	6	5	527.988	400.498	411.304	568.616	1056.74	579.619	49.8417	52.5021	56.0984	51.6594	50.6876	52.0131	3.24175e-27	9.54783e-21	9.19388e-19	2.30644e-21	2.27032e-34	6.45599e-21	4	3	4	4	5	4
Q07020	188	21634.3	12.24	Large ribosomal subunit protein eL18	RPL18	4	5	5	5	6	5	591.69	977.848	569.604	1099.23	3642.52	1456.37	51.0996	53.022	57.3745	57.0281	52.3441	55.0047	3.02632e-29	2.13992e-21	6.24962e-20	3.34588e-27	5.4429e-38	4.98369e-24	4	5	5	5	6	5
Q07666	443	48227	8.96	KH domain-containing, RNA-binding, signal transduction-associated protein 1	KHDRBS1	1			2			143.109			98.495			47.1921			48.1972			3.02778e-23			1.06792e-17			1			1
Q08188	693	76631.3	5.6	Protein-glutamine gamma-glutamyltransferase E	TGM3	4		6	1	2	1	134.328		199.536	156.708	146.115	166.986	47.3076		55.4216	52.3781	49.4262	49.9481	2.07063e-23		3.96384e-18	3.69365e-22	9.73574e-32	8.05625e-19	4		6	1	2	1
Q08211	1270	140958	6.83	ATP-dependent RNA helicase A	DHX9	14	10	11	9	16	10	580.187	345.668	425.093	280.312	742.583	300.952	52.5229	55.2908	57.6348	53.4	52.9454	53.882	1.37246e-31	3.94408e-24	4.18039e-20	2.53226e-23	2.52681e-39	7.86119e-23	14	10	11	9	16	10
Q08257	329	35206.4	8.7	Quinone oxidoreductase	CRYZ	1					1	119.044					153.544	23.4429					44.9629	1.85686e-05					6.82248e-13	1					1
Q08380	585	65330.3	4.9	Galectin-3-binding protein	LGALS3BP	3	1	2	1	6	4	50.7733	49.5417	44.441	67.6771	250.837	106.396	50.7629	39.3577	43.8896	50.22	54.775	56.3695	1.08153e-28	9.15127e-09	2.00258e-09	8.48141e-20	1.67807e-43	2.24409e-25	3	1	2	1	6	4
Q08554	894	99986.1	5.08	Desmocollin-1	DSC1	5	3	6	3	2	2	305.481	189.054	497.357	69.1676	254.598	66.9057	51.2044	53.1236	56.1911	48.8595	42.1207	49.4624	2.04178e-29	1.61641e-21	7.46958e-19	2.26561e-18	8.11093e-19	2.64222e-18	5	3	6	3	2	2
Q0ZGT2	675	80657.7	4.99	Nexilin	NEXN	7	6	6	5	8	3	406.605	264.251	490.248	194.235	386.519	69.7713	52.8334	57.341	57.6976	51.7561	48.3032	51.0589	4.21086e-32	1.40007e-26	3.88038e-20	1.80445e-21	1.77541e-29	5.87173e-20	7	6	6	5	8	3
Q10570	1443	160882	6.37	Cleavage and polyadenylation specificity factor subunit 1	CPSF1	1	1	1	1	1	1	118.549	113.808	86.7179	119.587	42.2788	64.3821	42.5014	52.0093	45.2594	45.779	44.0443	37.4832	3.69952e-17	3.84206e-20	3.83685e-10	2.11444e-15	8.62612e-22	2.98243e-07	1	1	1	1	1	1
Q12792	350	40282.4	6.96	Twinfilin-1	TWF1	11	8	8	5	6	4	999.067	313.642	271.854	147.376	166.158	83.8828	55.5365	52.2909	56.8273	51.6238	55.1779	51.451	7.1596e-37	1.76412e-20	1.91554e-19	2.52889e-21	1.9639e-44	2.41955e-20	11	8	8	5	6	4
Q12815	778	83856.2	7.38	Tastin	TROAP	6	4	5	6	3	4	340.238	231.594	326.383	326.384	117.768	221.082	53.3641	52.4651	56.6348	53.5263	51.6265	50.7354	5.28045e-33	1.059e-20	2.89058e-19	1.81155e-23	2.09159e-36	1.24596e-19	6	4	5	6	3	4
Q12824	385	44140.8	6.13	SWI/SNF-related matrix-associated actin-dependent regulator of chromatin subfamily B member 1	SMARCB1	3	2	1	1	2		62.246	204.402	269.078	74.6794	118.196		57.2242	49.2442	54.3126	52.6841	36.6598		1.07953e-39	6.2151e-17	4.38612e-17	1.62842e-22	4.50127e-12		3	2	1	1	2
Q12904	312	34352.4	8.7	Aminoacyl tRNA synthase complex-interacting multifunctional protein 1	AIMP1	2			2	3	2	33.6501			82.8839	262.473	106.105	55.0229			55.3909	54.9174	58.2264	5.81741e-36			1.89771e-25	8.14418e-44	5.02444e-27	2			2	3	2
Q12905	390	43061.8	4.93	Interleukin enhancer-binding factor 2	ILF2	4	2	3	3	4	4	262.48	106.327	60.4293	121.104	344.534	248.892	47.641	53.4061	54.8914	51.6036	51.7863	43.9057	6.81994e-24	7.19036e-22	1.23698e-17	2.64268e-21	9.39722e-37	9.99894e-12	4	2	3	3	4	4
Q12906	894	95338	9.08	Interleukin enhancer-binding factor 3	ILF3	12	11	13	9	13	7	282.438	104.621	182.574	102.577	219.581	111.492	57.7135	52.5269	55.6509	55.6215	52.3637	48.9309	1.39431e-40	8.95237e-21	2.41312e-18	1.17603e-25	4.9164e-38	1.01685e-17	10	9	12	7	10	7
Q12933	501	55858.8	7.56	TNF receptor-associated factor 2	TRAF2	3	3	3	34	36	35	204.747	178.47	218.589	86698.4	101144	67147.6	52.0735	51.5477	52.8375	55.3364	52.5342	54.0425	7.50403e-31	1.37313e-19	1.03043e-15	2.11e-25	2.03456e-38	5.23638e-23	3	3	3	34	36	35
Q12947	444	45992.9	9.18	Forkhead box protein F2	FOXF2	1		1				55.445		65.8539				49.2168		49.9225				3.01925e-26		2.97379e-13				1		1
Q13045	1269	144750	5.91	Protein flightless-1 homolog	FLII	9	8	9	3	13	9	224.861	116.136	193.809	91.2529	433.758	231.598	53.3878	53.0701	54.9976	45.6066	57.4159	52.4979	4.801e-33	1.87531e-21	9.95131e-18	3.01021e-15	2.0792e-49	2.04437e-21	9	8	9	3	13	9
Q13129	1914	217951	6.76	Zinc finger protein Rlf	RLF	1				1		12.1736				12.4397		36.141				34.306		5.53738e-11				6.20864e-10		1				1
Q13131	559	64008.6	8.21	5-AMP-activated protein kinase catalytic subunit alpha-1	PRKAA1	1	1	2	3	4	3	137.667	79.8067	42.8942	79.5466	547.414	247.413	43.5328	32.6912	39.2268	44.5342	51.9769	54.7301	2.20474e-18	2.43169e-06	1.22439e-07	2.53506e-14	3.54787e-37	9.80722e-24	1	1	2	3	4	3
Q13144	721	80379.2	4.72	Translation initiation factor eIF2B subunit epsilon	EIF2B5	1	1	1	2	4	2	45.1118	37.2048	20.1347	112.493	322.156	146.472	47.4594	25.3183	41.007	44.6363	50.2012	57.0567	1.25145e-23	2.38232e-05	3.35628e-08	2.08047e-14	2.40511e-33	5.0055e-26	1	1	1	2	4	2
Q13151	305	30840.6	9.66	Heterogeneous nuclear ribonucleoprotein A0	HNRNPA0	1	1	3	1	1	1	242.139	125.086	49.4271	179.543	588.744	237.534	49.5108	52.6771	52.8988	53.8738	45.3368	50.9535	1.06023e-26	5.84e-21	9.02523e-16	7.58909e-24	5.76127e-24	7.44933e-20	1	1	3	1	1	1
Q13200	908	100199	4.84	26S proteasome non-ATPase regulatory subunit 2	PSMD2	4	5	4	5	13	11	34.7318	33.7353	32.8657	72.0037	347.251	212.482	45.2732	53.9328	48.0642	51.3974	55.5078	54.8235	1.36187e-20	1.59006e-22	6.89663e-12	4.4729e-21	3.31688e-45	7.85226e-24	4	5	4	5	13	11
Q13206	875	100887	9.08	Probable ATP-dependent RNA helicase DDX10	DDX10	1						100.412						34.8363						5.18644e-10						1
Q13242	221	25542	8.85	Serine/arginine-rich splicing factor 9	SRSF9	4	1					105.931	74.4647					44.4964	45.3909					1.39539e-19	4.42341e-13					4	1
Q13283	466	52164	5.21	Ras GTPase-activating protein-binding protein 1	G3BP1	3	4		1	5		95.2996	43.6774		340.812	168.316		51.1287	48.9441		43.0511	51.2161		2.71563e-29	1.3264e-16		4.09953e-13	1.63737e-35		3	4		1	5
Q13310	644	70782.3	9.75	Polyadenylate-binding protein 4	PABPC4	5	4	4	3	5	2	424.252	265.887	242.943	71.637	494.227	288.121	49.8161	54.9246	53.1441	54.437	51.2168	51.3606	3.54934e-27	9.67324e-24	5.42285e-16	1.84814e-24	1.63411e-35	2.99034e-20	4	3	3	2	4	2
Q13489	604	68370.9	5.92	Baculoviral IAP repeat-containing protein 3	BIRC3	1			8	8	8	6.5275			14401.6	14956.2	9102.34	29.7968			54.6407	47.9811	53.3017	3.60069e-07			1.13116e-24	7.54299e-29	3.07945e-22				2	2	2
Q13490	618	69899	6.68	Baculoviral IAP repeat-containing protein 2	BIRC2	1	1		20	17	18	17.7662	27.4599		7818.29	11547.5	8094.06	39.322	34.8487		54.1645	53.7052	57.5761	8.98022e-14	7.06938e-07		3.56029e-24	4.77825e-41	2.05803e-26	1	1		20	17	18
Q13509	450	50432.4	4.57	Tubulin beta-3 chain	TUBB3	2	3	3	3	5	3	118.121	129.372	115.423	178.624	573.043	233.217	55.6683	53.4491	57.1029	52.4096	45.0101	50.465	4.1377e-37	6.43772e-22	1.08517e-19	3.41402e-22	2.10071e-23	2.36686e-19	2	3	3	3	5	3
Q13547	482	55102.6	5.16	Histone deacetylase 1	HDAC1	1	3	1	4	6	5	11.4797	168.625	202.475	136.171	407.435	194.921	32.1193	50.6025	53.1479	49.0272	54.1526	55.1152	2.69467e-08	1.80699e-18	5.39063e-16	1.52403e-18	4.61807e-42	3.92661e-24	1	2		3	4	4
Q13557	499	56368.9	7.26	Calcium/calmodulin-dependent protein kinase type II subunit delta	CAMK2D	2	2	2	2	4	2	122.509	74.75	162.792	53.3862	87.8706	98.8706	52.2585	54.4918	54.7145	54.3457	52.4438	50.8737	3.72123e-31	3.15016e-23	1.82026e-17	2.30382e-24	3.24645e-38	8.94811e-20					2
Q13595	282	32688.3	11.75	Transformer-2 protein homolog alpha	TRA2A	2	1	1		1	1	99.6647	95.7864	20.669		67.2031	51.9754	51.7296	57.7491	35.1534		51.1613	52.0623	2.8298e-30	3.96096e-27	7.82134e-07		2.13274e-35	5.75509e-21	2	1	1		1	1
Q13618	768	88929.6	8.7	Cullin-3	CUL3	10	10	10	9	8	8	235.457	269.529	210.177	237.711	177.42	199.832	56.9403	51.1374	55.3355	53.2637	51.4988	54.8311	2.7601e-39	4.16488e-19	4.77786e-18	3.61313e-23	3.99439e-36	7.72599e-24	10	10	10	9	8	8
Q13627	763	85583.4	8.98	Dual specificity tyrosine-phosphorylation-regulated kinase 1A	DYRK1A	14	15	14	17	13	13	2717.05	2773.44	1627.96	4341	1896.21	2925.25	56.8974	55.632	56.1738	55.6383	52.6175	54.1452	3.12044e-39	1.50688e-24	7.72712e-19	1.17603e-25	1.34188e-38	4.10873e-23	9	11	10	13	9	9
Q13637	225	24997.1	6.51	Ras-related protein Rab-32	RAB32	4	4	2	3	6	4	311.766	248.463	127.116	271.044	1101.6	665.253	54.4342	55.3427	54.4099	47.78	52.566	52.0983	6.63789e-35	3.41358e-24	3.57186e-17	2.76997e-17	1.73916e-38	5.25807e-21	2	2	1	1	4	2
Q13642	323	36262.8	9.15	Four and a half LIM domains protein 1	FHL1	1	3	1	2	5	3	55.4218	99.3629	125.06	418.373	831.227	344.895	43.8789	50.2838	47.3537	49.8893	49.9512	48.9221	8.29809e-19	4.19161e-18	2.06941e-11	1.90972e-19	7.95827e-33	1.03844e-17	1	3	1	2	5	3
Q13829	316	36203.9	8.13	BTB/POZ domain-containing adapter for CUL3-mediated RhoA degradation protein 2	TNFAIP1	7	7	7	4	3	3	427.127	441.29	496.126	203.17	48.6525	160.207	53.913	52.0791	56.7104	52.6089	45.1782	56.1837	5.65004e-34	3.17534e-20	2.43206e-19	2.00314e-22	1.07938e-23	3.38035e-25	7	7	7	4	3	3
Q13835	747	82859.8	9.41	Plakophilin-1	PKP1	1		1				13.3816		96.542				39.4045		52.5571				7.46423e-14		1.85378e-15				1		1
Q13867	455	52561.9	6.2	Bleomycin hydrolase	BLMH	3	2	2	2	1	1	228.446	84.3827	270.57	76.3855	226.555	278.071	50.2978	51.6769	55.3001	54.972	44.4014	54.5379	6.09782e-28	9.66945e-20	5.11579e-18	4.89399e-25	2.22916e-22	1.56442e-23	3	2	2	2	1	1
Q13885	445	49906.7	4.52	Tubulin beta-2A chain	TUBB2A	4	4	5	6	6	5	2105.2	2123.52	1867.11	2832.37	8526.81	5305.21	54.2247	54.3778	55.3146	54.6854	55.0048	54.6301	1.58457e-34	4.42924e-23	4.95367e-18	1.00254e-24	5.16257e-44	1.24876e-23	1	1	1	1	1	1
Q14011	172	18647.9	9.82	Cold-inducible RNA-binding protein	CIRBP	2	2	2	2	2	2	181.496	182.548	178.898	307.097	327.742	172.955	53.1461	55.3612	53.6348	53.2826	49.1442	50.9001	1.24582e-32	3.31588e-24	1.93428e-16	3.4345e-23	3.69017e-31	8.43676e-20	2	2	2	2	2	2
Q14103	355	38434.1	8.01	Heterogeneous nuclear ribonucleoprotein D0	HNRNPD	3	2	3	2	2	3	181.574	364.581	302.373	293.822	414.414	227.353	55.9204	55.0494	50.7879	43.8562	48.8605	47.1876	1.55072e-37	6.96923e-24	6.09194e-14	9.2927e-14	1.38257e-30	1.33482e-15	3	2	3	2	2	3
Q14145	624	69665.8	6.42	Kelch-like ECH-associated protein 1	KEAP1	1			3	3	3	37.7835			118.159	181.482	99.7913	35.9162			48.5395	50.201	49.7973	8.26306e-11			4.84139e-18	2.40511e-33	1.16641e-18	1			3	3	3
Q14151	953	107473	6.07	Scaffold attachment factor B2	SAFB2	3	2	3	1	1		167.74	102.202	97.1653	24.9089	110.166		48.9347	45.4159	52.4452	28.8268	34.8275		8.10657e-26	4.2052e-13	2.34868e-15	3.40728e-06	2.26271e-10		3	2	3	1	1
Q14192	279	32192.6	7.57	Four and a half LIM domains protein 2	FHL2	1	2		2	2	2	13.427	23.7861		91.9245	367.276	153.238	35.6367	44.2158		49.5416	48.2987	53.2823	1.34874e-10	4.47898e-12		4.41842e-19	1.81188e-29	3.21385e-22	1	2		2	2	2
Q14247	550	61585.9	5.05	Src substrate cortactin	CTTN	7	5	5	4	5	3	556.988	141.297	129.03	112.016	372.994	109.965	56.9826	54.9114	53.914	49.6105	54.9933	57.0768	2.5888e-39	1.00264e-23	1.07136e-16	3.76564e-19	5.43813e-44	4.83028e-26	7	5	5	4	5	3
Q14444	709	78366	4.91	Caprin-1	CAPRIN1	8	6	7	7	6	5	565.882	443.79	777.691	450.445	400.742	202.482	53.0964	52.4465	56.8076	53.9782	49.5861	52.1972	1.49038e-32	1.10577e-20	2.0036e-19	5.7822e-24	4.54952e-32	4.14134e-21	8	6	7	7	6	5
Q14451	532	59680.5	8.58	Growth factor receptor-bound protein 7	GRB7	1						37.2618						30.0073						2.94265e-07						1
Q14498	530	59379	10.75	RNA-binding protein 39	RBM39	1	2	1	1	5	3	38.5741	48.0292	20.4823	35.4415	227.538	104.171	52.6592	51.944	48.1913	46.0832	55.768	55.6248	8.2241e-32	4.62358e-20	5.65721e-12	1.12393e-15	8.65492e-46	1.27306e-24	1	2	1	1	4	3
Q14527	1009	113928	8.84	Helicase-like transcription factor	HLTF	1				3		15.179				81.1397		-1.78728				57.3231		0.00174506				3.45037e-49		1				3
Q14533	505	54927.7	5.14	Keratin, type II cuticular Hb1	KRT81	2	4	4	6	4	4	67.8738	168.62	244.173	387.638	331.754	239.347	52.0604	43.8809	55.1248	52.3288	48.9688	53.6475	7.88244e-31	8.36055e-12	7.60577e-18	4.18815e-22	8.41927e-31	1.34466e-22				1
Q14566	821	92888.4	5.09	DNA replication licensing factor MCM6	MCM6	1	5	2	9	14	11	46.2219	56.8765	24.7893	94.7352	481.631	310.591	46.3372	50.2987	51.889	50.5106	53.3975	51.9863	4.86733e-22	4.0308e-18	7.1827e-15	4.07621e-20	2.41863e-40	6.86919e-21	1	5	2	9	14	11
Q14571	2701	308061	6.39	Inositol 1,4,5-trisphosphate-gated calcium channel ITPR2	ITPR2	1		1				130.474		101.829				39.0239		48.2641				1.73561e-13		5.05128e-12				1		1
Q14573	2671	304104	6.45	Inositol 1,4,5-trisphosphate-gated calcium channel ITPR3	ITPR3	1	1			3		36.2453	34.3582			43.1525		35.0316	24.2146			48.6587		3.77022e-10	2.97027e-05			3.51965e-30		1	1			3
Q14574	896	99968.1	5.98	Desmocollin-3	DSC3	2						47.8225						35.6708						1.27322e-10						2
Q14677	625	68259	6.35	Clathrin interactor 1	CLINT1	3	1	2				41.0821	16.7969	38.068				52.669	50.3671	47.2671				7.93173e-32	3.37211e-18	2.36202e-11				3	1	2
Q14678	1352	147288	4.95	KN motif and ankyrin repeat domain-containing protein 1	KANK1	1						52.5551						33.0832						7.42388e-09						1
Q14689	1571	170368	8.09	Disco-interacting protein 2 homolog A	DIP2A	1	1	1				72.6241	115.163	88.7347				42.5104	44.2434	46.1673				3.62079e-17	4.25327e-12	1.14708e-10				1	1	1
Q14764	893	99326.2	5.15	Major vault protein	MVP	11	14	12	9	9	8	258.128	777.908	281.852	157.894	225.735	175.096	57.0697	55.4898	57.8948	53.2055	50.7088	57.0802	1.88143e-39	2.32225e-24	2.89449e-20	4.21058e-23	2.05158e-34	4.83028e-26	11	14	12	9	9	8
Q14789	3259	376017	4.66	Golgin subfamily B member 1	GOLGB1	1						16.0608						24.0047						1.50917e-05						1
Q14847	261	29717.1	7.07	LIM and SH3 domain protein 1	LASP1	3	3	3	3	2	2	91.699	187.809	184.194	208.148	655.25	326.808	42.1129	53.6011	53.9109	49.3776	50.2018	52.1784	1.03676e-16	4.22015e-22	1.07608e-16	6.53354e-19	2.40207e-33	4.32163e-21	3	3	3	3	2	2
Q14938	502	55097.7	8.88	Nuclear factor 1 X-type	NFIX	7	9	9	6	6	6	2643.38	3141.93	1792.1	1357.97	839.566	803.228	48.9136	54.4177	58.7475	52.887	51.4706	55.4699	8.72808e-26	3.98241e-23	1.82668e-20	9.7299e-23	4.59253e-36	1.76386e-24	7	9	9	6	6	6
Q14956	572	63922.1	6.62	Transmembrane glycoprotein NMB	GPNMB	1	1	1				33.0933	40.7603	42.5307				40.15	39.7091	47.0564				1.35128e-14	5.86041e-09	3.22709e-11				1	1	1
Q14974	876	97169.2	4.41	Importin subunit beta-1	KPNB1	2	3	2	5	8	7	35.1368	47.6939	39.4276	71.2334	277.707	132.231	49.583	56.2117	58.2451	56.077	53.6848	57.7177	8.24119e-27	3.1905e-25	1.92973e-20	3.85577e-26	5.34334e-41	1.47657e-26	2	3	2	5	8	7
Q15019	361	41487.2	6.58	Septin-2	SEPTIN2	1	1		1	1		5.51336	12.1633		16.0131	85.0705		21.6232	36.0352		37.2603	39.3058		3.39421e-05	2.86205e-07		2.78361e-09	5.04779e-15		1	1		1	1
Q15021	1401	157181	6.59	Condensin complex subunit 1	NCAPD2	1	1		1	9	4	16.7332	26.1649		18.55	231.735	80.7466	28.1165	41.3132		39.5052	46.667	47.8205	1.5456e-06	6.13234e-10		1.35501e-10	2.37453e-26	2.13471e-16	1	1		1	9	4
Q15029	972	109435	4.6	116 kDa U5 small nuclear ribonucleoprotein component	EFTUD2	4	4	4	4	9	5	63.5333	106.007	129.986	112.451	239.963	169.154	51.4158	51.1245	51.7514	50.4859	53.6626	50.8075	9.25431e-30	4.30059e-19	9.45167e-15	4.32941e-20	5.97787e-41	1.04988e-19	4	4	4	4	9	5
Q15233	471	54231.3	9.49	Non-POU domain-containing octamer-binding protein	NONO	6	4	5	4	9	6	293.775	239.629	277.586	241.359	895.511	433.724	54.1646	53.2018	58.2364	53.8424	57.7541	53.7187	1.99392e-34	1.3215e-21	1.92973e-20	8.11231e-24	3.94068e-50	1.14407e-22	6	4	5	4	9	6
Q15323	416	47236.5	4.53	Keratin, type I cuticular Ha1	KRT31	2		6	4	1		68.7484		110.192	57.2209	138.897		39.42		51.8877	44.5943	46.432		7.21428e-14		7.1856e-15	2.2603e-14	6.42507e-26
Q15365	356	37497.5	7.11	Poly(rC)-binding protein 1	PCBP1	3	3	3	3	3	4	120.651	163.549	109.407	167.773	582.083	240.74	51.3614	50.5347	56.5224	57.2675	48.0663	53.3186	1.13008e-29	2.16569e-18	3.66522e-19	2.1594e-27	5.14004e-29	2.98016e-22	3	3	3	3	3	4
Q15366	365	38579.7	6.77	Poly(rC)-binding protein 2	PCBP2	5	4	5	4	5	5	204.47	226.307	208.408	273.885	841.355	442.856	52.5422	54.8906	53.5413	55.3262	47.1843	51.4165	1.27809e-31	1.03731e-23	2.35604e-16	2.15141e-25	2.57689e-27	2.62322e-20	3	3	3	3	4	4
Q15382	184	20497.3	5.73	GTP-binding protein Rheb	RHEB	3	3	2	2	4	3	135.415	110.921	134.883	204.948	453.871	111.47	49.7862	49.7019	55.704	57.7043	49.8861	55.487	3.93918e-27	1.91855e-17	2.1812e-18	6.97887e-28	1.08538e-32	1.71855e-24	3	3	2	2	4	3
Q15392	516	60100.8	8.24	Delta(24)-sterol reductase	DHCR24	2	3	2	3	3	3	154.419	142.077	130.729	223.227	674.581	362.085	45.6258	47.508	53.6474	49.9684	50.359	53.809	4.61657e-21	4.23319e-15	1.8842e-16	1.5732e-19	1.11885e-33	9.31131e-23	2	3	2	3	3	3
Q15393	1217	135576	4.91	Splicing factor 3B subunit 3	SF3B3	4	4	1	6	12	10	96.543	73.0557	102.134	162.591	590.687	312.998	43.5829	49.4111	50.5486	55.0427	55.057	56.4283	1.91641e-18	4.08473e-17	9.55443e-14	4.16604e-25	3.84388e-44	1.93624e-25	4	4	1	6	12	10
Q15397	648	73583.9	10.3	Pumilio homolog 3	PUM3	1				1		12.7162				34.4905		41.8692				47.3858		1.95478e-16				1.06843e-27		1				1
Q15424	915	102641	5.12	Scaffold attachment factor B1	SAFB	5	4	3	4	2	2	702.572	208.185	408.632	160.307	258.569	155.59	55.1773	53.9058	53.528	52.0639	41.6356	53.5675	2.99595e-36	1.70877e-22	2.4222e-16	8.24359e-22	4.06592e-18	1.60901e-22	3	3	2	3	1	1
Q15459	793	88885.6	4.88	Splicing factor 3A subunit 1	SF3A1	1	1			2	1	13.0689	7.14376			44.5734	11.0711	41.5429	29.9624			44.7321	37.9473	4.49765e-16	6.81655e-06			6.21807e-23	2.036e-07	1	1			2	1
Q15517	529	51606.8	8.53	Corneodesmosin	CDSN	2	1	2	1	1	2	247.683	373.14	432.398	563.19	443.148	286.788	46.7208	39.7252	56.7712	48.5341	47.9106	53.3879	1.42232e-22	5.74581e-09	2.17562e-19	4.89612e-18	1.03496e-28	2.51295e-22	2	1	2	1	1	2
Q15582	683	74680.2	7.77	Transforming growth factor-beta-induced protein ig-h3	TGFBI	1	2				2	36.4551	92.3632				51.433	56.9752	48.8228				48.7931	2.5888e-39	1.79876e-16				1.46237e-17	1	2				2
Q15637	639	68329.5	9.41	Splicing factor 1	SF1	1				1		49.0989				178.549		35.3099				45.0751		2.36121e-10				1.62684e-23		1				1
Q15645	432	48550.3	5.98	Pachytene checkpoint protein 2 homolog	TRIP13	1	2		3	8	8	107.862	63.7081		97.0235	557.058	267.03	49.2769	46.6275		51.1098	54.8063	55.0119	2.45274e-26	3.16889e-14		9.22682e-21	1.45628e-43	4.90989e-24	1	2		3	8	8
Q15717	326	36091.6	9.57	ELAV-like protein 1	ELAVL1	4	3	3	3	4	4	258.298	166.337	225.823	164.843	413.264	213.697	54.944	50.8165	55.8221	53.4761	48.7096	54.0907	8.04954e-36	1.0049e-18	1.69775e-18	2.06232e-23	2.77929e-30	4.67379e-23	4	3	3	3	4	4
Q15843	81	9071.5	9	NEDD8	NEDD8	2	1	1	1	1		103.911	103.61	135.734	221.25	135.411		44.0253	49.0011	51.5766	44.9982	43.8229		5.52633e-19	1.15354e-16	1.34251e-14	1.02171e-14	1.97068e-21		2	1	1	1	1
Q16181	437	50679.7	8.99	Septin-7	SEPTIN7	1				1		13.8308				10.8218		16.5618				26.5109		0.000104327				9.03361e-06		1				1
Q16531	1140	126967	4.92	DNA damage-binding protein 1	DDB1	2	2	1	2	2	2	33.4264	38.4601	34.9794	65.3017	84.2934	48.2382	38.3275	33.3923	51.9739	24.101	47.9588	50.3569	7.66602e-13	1.71303e-06	6.09681e-15	1.62301e-05	8.3418e-29	3.03903e-19	2	2	1	2	2	2
Q16555	572	62293.1	6.33	Dihydropyrimidinase-related protein 2	DPYSL2	2	2	5	2	2	1	62.3974	202.953	112.766	53.1955	87.9994	80.3728	44.2458	50.6088	55.6077	43.9218	40.4945	39.7523	2.91928e-19	1.77972e-18	2.64431e-18	8.22963e-14	1.51534e-16	2.75427e-08	1	1	3	1	1
Q16563	259	28565	8.55	Synaptophysin-like protein 1	SYPL1	1	1	1	1	1	1	74.704	39.8102	76.324	109.826	221.092	122.092	44.5112	46.9762	44.4207	43.3273	38.9562	39.6059	1.33731e-19	1.43965e-14	1.08135e-09	2.49811e-13	1.33677e-14	3.35286e-08	1	1	1	1	1	1
Q16610	540	60673.6	6.7	Extracellular matrix protein 1	ECM1	2	1	1		1		42.3804	21.7053	24.6363		43.9979		45.7249	39.1544	48.2327		38.4059		3.40211e-21	1.17136e-08	5.30232e-12		5.9167e-14		2	1	1		1
Q16629	238	27366.2	12.33	Serine/arginine-rich splicing factor 7	SRSF7	2	2	2	2	2	2	2310.25	3318.33	3417.21	2878.35	2804.16	2182.55	50.5667	49.1822	55.0916	54.9453	48.1332	52.1008	2.25976e-28	7.25245e-17	8.13085e-18	5.26454e-25	3.80234e-29	5.23606e-21	2	2	2	2	2	2
Q16630	551	59209.3	7.16	Cleavage and polyadenylation specificity factor subunit 6	CPSF6	1						83.9587						41.5996						3.9033e-16						1
Q16643	649	71428.6	4.1	Drebrin	DBN1	8	9	8	7	7	6	646.688	652.516	936.531	440.494	982.628	441.983	55.6227	52.2205	56.1807	53.7016	49.8322	53.0069	5.03959e-37	2.14311e-20	7.63172e-19	1.17497e-23	1.40975e-32	6.18314e-22	8	9	8	7	7	6
Q16698	335	36067.4	9.84	2,4-dienoyl-CoA reductase [(3E)-enoyl-CoA-producing], mitochondrial	DECR1	2				1		61.3457				26.4354		37.8176				30.4033		2.19409e-12				4.3507e-07		2				1
Q16822	640	70698.4	7.67	Phosphoenolpyruvate carboxykinase [GTP], mitochondrial	PCK2	1			1	5	2	58.0909			48.7502	218.19	101.325	33.9994			28.763	48.4213	48.5693	1.94583e-09			3.50509e-06	1.03607e-29	2.65057e-17	1			1	4	2
Q1KMD3	747	85104.2	4.55	Heterogeneous nuclear ribonucleoprotein U-like protein 2	HNRNPUL2	5	2	4	4	8	4	230.18	159.842	140.755	134.919	185.363	133.629	50.4776	51.4363	53.7435	51.8864	49.7452	53.2167	3.11941e-28	1.84319e-19	1.5275e-16	1.28535e-21	2.14784e-32	3.74968e-22	5	2	4	4	8	4
Q27J81	1249	135623	5.03	Inverted formin-2	INF2	1						31.12						36.2247						4.75528e-11						1
Q3KQU3	841	92819	10.87	MAP7 domain-containing protein 1	MAP7D1	4		2	2	5	1	61.7378		78.4612	44.1174	157.972	70.1073	51.2136		55.9152	49.6314	52.9238	47.7206	1.98108e-29		1.37103e-18	3.58703e-19	2.80688e-39	2.84083e-16	4		2	2	5	1
Q3L8U1	2897	326019	7	Chromodomain-helicase-DNA-binding protein 9	CHD9	1						55.0121						39.164						1.2758e-13						1
Q3MHD2	195	21700.6	7.87	Protein LSM12	LSM12	4	3	3	2	2	2	853.366	843.444	515.885	169.746	179.495	120.332	53.8581	54.0296	57.5664	53.3112	52.8772	49.6628	7.0758e-34	1.2104e-22	4.52309e-20	3.18617e-23	3.58003e-39	1.62264e-18	4	3	3	2	2	2
Q3SXM5	330	37001.4	8.9	Inactive hydroxysteroid dehydrogenase-like protein 1	HSDL1	1	1		1	2	1	17.3251	35.1904		22.831	96.3484	115.181	36.3852	27.5841		44.6713	46.265	43.7954	3.54541e-11	1.36693e-05		1.94147e-14	1.29603e-25	1.30433e-11	1	1		1	2	1
Q3SY84	523	57291	6.55	Keratin, type II cytoskeletal 71	KRT71	2	2	3	2	2	2	240.316	122.328	155.162	150.226	186.617	120.922	37.075	47.726	54.9934	45.7573	46.3871	45.0089	9.59146e-12	2.53097e-15	1.00196e-17	2.21128e-15	7.77413e-26	6.06286e-13			1
Q4G0J3	582	66898.2	10.27	La-related protein 7	LARP7	3	1	1				37.8906	81.4847	50.4797				42.5324	39.6545	45.0876				3.42195e-17	6.28665e-09	4.7816e-10				3	1	1
Q4VCS5	1084	118085	7.68	Angiomotin	AMOT	11	11	11	5		2	404.547	456.659	383.74	90.3533		90.4381	53.2294	52.1893	56.9985	46.4508		50.5542	9.04254e-33	2.34119e-20	1.36486e-19	5.19189e-16		1.93022e-19	10	10	10	5		2
Q52LJ0	433	45547	8.93	Protein FAM98B	FAM98B	2	2	2	2	5	3	89.7907	87.314	47.2913	155.924	390.828	161.668	51.5594	47.7648	53.3278	49.513	50.6988	51.1587	5.38345e-30	2.32559e-15	3.7329e-16	4.73681e-19	2.15382e-34	4.75582e-20	2	2	2	2	5	3
Q53GQ0	312	34323.9	9.79	Very-long-chain 3-oxoacyl-CoA reductase	HSD17B12	2	2	1	4	8	6	46.5339	45.5176	134.937	154.44	814.34	296.9	49.5128	51.9313	50.0231	51.8117	52.2363	52.5853	1.05514e-26	4.77382e-20	2.50074e-13	1.55701e-21	9.42205e-38	1.66597e-21	2	2	1	4	8	6
Q53GS7	698	79835.6	7.47	mRNA export factor GLE1	GLE1	4	4	4			2	94.6907	96.4028	101.052			33.4278	52.3249	51.3039	52.3507			32.4296	2.90204e-31	2.63561e-19	2.85578e-15			1.56632e-06	4	4	4			2
Q562R1	376	42002.8	5.29	Beta-actin-like protein 2	ACTBL2	1	1	1	1	1		1378.61	262.626	24591.8	94670.1	54664.7		25.2471	10.7806	48.0945	54.0986	50.6225		8.91345e-06	0.000197028	6.59735e-12	4.21579e-24	3.09813e-34		1	1	1	1	1
Q5BKZ1	582	65653.6	4.81	DBIRD complex subunit ZNF326	ZNF326	1	2	1	2	2	2	241.514	82.5209	65.7666	71.6433	161.846	33.8068	52.5985	41.5005	55.4239	52.9231	49.507	44.1591	1.03044e-31	4.63872e-10	3.95746e-18	8.83691e-23	6.63506e-32	5.36429e-12	1	2	1	2	2	2
Q5D862	2391	248073	8.35	Filaggrin-2	FLG2	4	2	4	1	2	1	186.229	70.4751	192.637	55.438	73.4043	90.3964	55.9508	53.5574	54.8306	51.6192	52.2064	48.8982	1.40168e-37	4.76512e-22	1.4201e-17	2.55326e-21	1.10281e-37	1.10073e-17	4	2	4	1	2	1
Q5EB52	335	38829.7	10.1	Mesoderm-specific transcript homolog protein	MEST	1	1	1	1	2	1	310.685	221.852	215.067	347.675	731.786	887.671	44.9242	51.8884	53.259	51.0667	46.5961	45.6394	3.9131e-20	5.34817e-20	4.30195e-16	1.02782e-20	3.20505e-26	1.10679e-13	1	1	1	1	2	1
Q5HYJ3	339	38707.7	9.76	Protein FAM76B	FAM76B	2	2	2	1		1	152.64	156.393	151.178	158.878		84.9533	52.1032	54.7322	55.4529	52.6862		45.2024	6.72325e-31	1.65908e-23	3.77328e-18	1.62459e-22		3.6329e-13	2	2	2	1		1
Q5JPH6	523	58688.1	8.98	Nondiscriminating glutamyl-tRNA synthetase EARS2, mitochondrial	EARS2	2	1			2		48.9411	28.6674			21.2095		38.4498	42.5644			32.3354		5.94773e-13	8.42864e-11			2.1517e-08		2	1			2
Q5JVF3	399	46029.5	8.68	PCI domain-containing protein 2	PCID2	1	1			2	1	33.3043	37.4956			47.1084	15.6347	42.4073	42.5605			49.7966	26.4645	4.75597e-17	8.47137e-11			1.67334e-32	2.52506e-06	1	1			2	1
Q5SRE5	1749	196041	6.71	Nucleoporin NUP188	NUP188	2	5		1	5	3	212.571	168.822		70.4593	291.883	174.821	55.022	51.6441		51.9423	48.8427	46.751	5.81741e-36	1.05042e-19		1.11776e-21	1.4987e-30	4.74129e-15	2	5		1	5	3
Q5SSJ5	553	61206.5	10.36	Heterochromatin protein 1-binding protein 3	HP1BP3	3	5	4	3	8	6	73.5695	145.021	99.9433	91.8185	476.574	237.627	48.9471	50.7146	52.4186	54.2047	51.5007	53.1535	7.78794e-26	1.33261e-18	2.47475e-15	3.23043e-24	3.96591e-36	4.29498e-22	3	5	4	3	8	6
Q5SY68	101	11301.8	4.82	Protein S100-A7-like 2	S100A7L2	1						142.675						54.0519						3.19326e-34						1
Q5T749	579	64135.2	8.29	Keratinocyte proline-rich protein	KPRP	10	6	12	4	3	2	707.756	153.424	1331.32	81.0924	86.8652	18.0004	55.7237	50.8332	55.7109	42.2352	48.2799	48.4688	3.49657e-37	9.60537e-19	2.15908e-18	1.7383e-12	1.971e-29	3.4771e-17	10	6	12	4	3	2
Q5T750	250	26237.9	7.99	Protein KPLCE	KPLCE	2		2				72.3873		92.9073				48.5466		57.7619				3.13879e-25		3.56501e-20				2		2
Q5VU43	2346	265101	5.17	Myomegalin	PDE4DIP	1	1		1	2		30.6587	25.1751		45.8465	94.0883		28.147	35.6928		34.5984	43.4122		1.51115e-06	3.78405e-07		5.37891e-08	8.84498e-21		1	1		1	2
Q5VWZ2	237	26316.2	7.95	Lysophospholipase-like protein 1	LYPLAL1	1			1	3	1	8.36619			72.4357	111.385	48.0999	23.0299			49.5545	52.0488	49.382	2.14709e-05			4.30189e-19	2.47194e-37	3.22563e-18	1			1	3	1
Q5XG87	792	84649.2	9.95	Terminal nucleotidyltransferase 4A	TENT4A	1						18.1278						44.7937						5.78977e-20						1
Q659A1	982	110010	7.09	Little elongation complex subunit 2	ICE2	2						65.5158						40.604						4.58593e-15						2
Q69YH5	1023	112675	8.53	Cell division cycle-associated protein 2	CDCA2	1						27.1365						27.298						2.78716e-06						1
Q6DKI1	255	29669	11.24	Ribosomal protein uL30-like	RPL7L1	1				2		6.78452				78.39		30.982				30.1748		1.04895e-07				5.85683e-07		1				2
Q6IBS0	349	39547.7	6.85	Twinfilin-2	TWF2	3	1	2	1	5	5	126.57	49.1794	32.8742	63.6913	300.766	140.03	44.2443	31.1657	46.7316	43.1234	46.9892	54.4064	2.92743e-19	4.5537e-06	5.15425e-11	3.6005e-13	5.9861e-27	2.17829e-23	3	1	2	1	5	5
Q6KB66	452	50524.8	5.36	Keratin, type II cytoskeletal 80	KRT80	6	2	4	1	1	1	81.5765	31.2234	81.5291	16.0452	114.196	37.4455	45.8994	41.8424	54.664	30.6597	45.9487	46.4372	1.96899e-21	2.72622e-10	2.01671e-17	1.26734e-06	4.80574e-25	1.1773e-14	6	2	4	1	1	1
Q6NUK1	477	53354.1	6.21	Mitochondrial adenyl nucleotide antiporter SLC25A24	SLC25A24	1	2		3	7	5	147.536	74.1145		171.685	687.875	366.568	43.5844	50.1437		51.387	52.0985	50.6334	1.91472e-18	6.0899e-18		4.58913e-21	1.9059e-37	1.59559e-19	1	2		3	7	5
Q6P1M0	643	72063.6	8.58	Long-chain fatty acid transport protein 4	SLC27A4	1				2	2	20.1077				130.85	75.4951	3.75069				45.2671	49.4526	0.000871085				7.58439e-24	2.70639e-18	1				2	2
Q6P4R8	1299	139000	9.85	Nuclear factor related to kappa-B-binding protein	NFRKB	4	2	3				52.7693	6.50765	6.41907				52.6104	25.6743	38.8454				9.89307e-32	2.20545e-05	1.54939e-07				4	2	3
Q6PCE3	622	70441.1	7.17	Glucose 1,6-bisphosphate synthase	PGM2L1	1	2		4	9	8	56.5154	44.7708		83.1583	525.477	155.117	34.8167	50.1151		51.1215	50.2856	49.9181	5.34388e-10	6.54201e-18		8.96378e-21	1.60424e-33	8.66311e-19	1	2		4	9	8
Q6PIU2	408	45807.4	7.26	Neutral cholesterol ester hydrolase 1	NCEH1	1	1		1	1	1	71.2378	58.1746		104.712	420.44	189.578	44.0234	48.3801		35.2799	52.8112	50.0164	5.54729e-19	5.30959e-16		2.68542e-08	5.00991e-39	6.85539e-19	1	1		1	1	1
Q6PIW4	674	74076.4	7.94	Fidgetin-like protein 1	FIGNL1	1	1			2	1	73.7822	63.5569			240.782	162.985	32.2449	42.4472			44.3001	48.4025	2.29326e-08	1.0203e-10			3.27718e-22	4.16502e-17					1
Q6PKG0	1096	123510	9.24	La-related protein 1	LARP1	1				2		86.2508				202.351		33.9259				49.3465		2.17271e-09				1.41297e-31		1				2
Q6SJ93	734	84673.8	8.76	Serine protease FAM111B	FAM111B	2	1					21.9126	76.972					25.9444	44.8451					6.28897e-06	1.32398e-12					2	1
Q6UVY6	613	69651.9	6.41	DBH-like monooxygenase protein 1	MOXD1	1	1	1	1	1	1	44.8309	16.8598	27.5872	52.9018	200.977	123.713	47.7554	45.4596	54.8998	45.5582	49.4298	47.3861	4.68793e-24	3.86281e-13	1.21623e-17	3.31324e-15	9.57893e-32	7.49513e-16	1	1	1	1	1	1
Q6UXC1	1216	131498	6.01	Apical endosomal glycoprotein	MAMDC4	1						105.482						30.2674						2.25837e-07						1
Q6UXN9	313	35078.7	7.79	WD repeat-containing protein 82	WDR82	3	3	3	2	3	2	212.321	372.245	264.052	388.416	316.578	371.262	51.2811	54.1641	55.058	50.7135	43.8547	50.3672	1.5372e-29	8.08739e-23	8.73616e-18	2.46329e-20	1.7521e-21	2.97121e-19	3	3	3	2	3	2
Q6WCQ1	1025	116532	6.11	Myosin phosphatase Rho-interacting protein	MPRIP	1		2				28.9799		35.7847				28.4413		44.9949				1.20343e-06		5.37021e-10				1		2
Q6YN16	418	45394.3	8.18	Hydroxysteroid dehydrogenase-like protein 2	HSDL2	2			2	5	3	38.69			35.0587	263.881	92.0787	42.8695			44.2498	52.4704	52.9031	1.37817e-17			4.38982e-14	2.84173e-38	7.89333e-22	2			2	5	3
Q6ZS72	473	50508.7	8.58	Protein PEAK3	PEAK3	1						6.1544						25.2271						8.98327e-06						1
Q6ZVX7	275	30846.8	6.61	F-box only protein 50	NCCRP1	1	1	1	1	1		133.841	77.3643	278.253	106.139	276.402		46.3475	46.5135	56.9656	37.7949	44.0106		4.71595e-22	4.08361e-14	1.45703e-19	1.41272e-09	9.76707e-22		1	1	1	1	1
Q71SY5	747	78170.3	8.46	Mediator of RNA polymerase II transcription subunit 25	MED25	1						4.32862						41.532						4.61271e-16						1
Q71UM5	84	9477.1	9.99	Ribosomal protein eS27-like	RPS27L	1	1	1	1	2	1	43.7042	76.4583	111.644	125.409	402.224	174.142	43.4285	48.6784	53.1767	49.5575	44.7334	53.6944	2.95735e-18	2.56176e-16	5.09386e-16	4.27867e-19	6.19456e-23	1.20034e-22					1
Q75N90	2809	300353	4.69	Fibrillin-3	FBN3	1						23.5854						30.5014						1.76719e-07						1
Q7L2E3	1194	133937	9.02	ATP-dependent RNA helicase DHX30	DHX30	7	4	1	3	12	8	118.164	94.4914	57.8374	80.4443	413.284	263.848	47.5327	56.7857	55.3909	52.2237	50.3942	54.3924	9.82288e-24	7.01959e-26	4.22772e-18	5.37564e-22	9.44157e-34	2.23861e-23	7	4	1	3	12	8
Q7L2J0	689	74354.7	10.01	7SK snRNA methylphosphate capping enzyme	MEPCE	1	1					70.8659	31.3754					38.359	34.0546					7.17696e-13	1.17756e-06					1	1
Q7L576	1253	145181	6.9	Cytoplasmic FMR1-interacting protein 1	CYFIP1	1			1	5	4	67.2012			47.623	278.78	936.242	22.4812			43.7496	46.1853	51.4214	2.58567e-05			1.13781e-13	1.80988e-25	2.59661e-20	1				3	3
Q7Z2W4	902	101430	8.47	Zinc finger CCCH-type antiviral protein 1	ZC3HAV1	2	2	1	4	10	5	48.43	49.4861	69.8564	122.423	568.453	263.286	38.5842	41.3789	48.218	58.6171	51.9607	54.9345	4.48082e-13	5.56762e-10	5.42261e-12	6.33397e-29	3.84621e-37	6.01911e-24	2	2	1	4	10	5
Q7Z3B4	507	55435.2	7.03	Nucleoporin p54	NUP54	10	8	8	2			345.785	364.963	272.26	104.434			55.376	52.5085	56.336	47.9446			1.38435e-36	9.3933e-21	5.4201e-19	1.91038e-17			10	8	8	2
Q7Z3U7	1717	190357	5.95	Protein MON2 homolog	MON2	1		1		1		111.923		17.8094		41.2382		37.8128		27.811		39.8701		2.21271e-12		4.10054e-06		9.87004e-16		1		1		1
Q7Z417	695	76120.9	9.17	FMR1-interacting protein NUFIP2	NUFIP2	14	13	13	9	1	3	2115.71	1347.19	1383.24	357.323	232.805	134.647	54.8589	54.8911	57.1228	57.1054	47.5334	51.6521	1.13998e-35	1.03731e-23	1.04715e-19	2.99132e-27	5.58137e-28	1.48155e-20	14	13	13	9	1	3
Q7Z4W1	244	25912.9	8.23	L-xylulose reductase	DCXR	2	1	1	1	1	1	91.4986	124.432	65.2184	64.5335	195.278	106.958	50.2562	53.3923	46.6398	37.5193	47.6319	48.2497	7.06533e-28	7.44752e-22	5.87222e-11	2.00921e-09	3.60497e-28	6.3109e-17	2	1	1	1	1	1
Q7Z794	578	61901.1	5.78	Keratin, type II cytoskeletal 1b	KRT77	14	9	13	10	12	9	1067.8	276.534	1045.19	283.44	441.835	373.398	53.6347	53.1987	56.4204	54.2983	49.4304	52.7345	1.79855e-33	1.32882e-21	4.55874e-19	2.55897e-24	9.56091e-32	1.19206e-21	14	9	13	10	12	9
Q86TC9	1320	145256	6.75	Myopalladin	MYPN	1						10.1689						24.7588						1.10935e-05						1
Q86U42	306	32748.8	4.73	Polyadenylate-binding protein 2	PABPN1	1	3	1	2	3	1	110.563	74.7029	145.026	48.1508	179.592	74.4032	44.221	55.1598	46.8657	48.2613	47.5762	44.4171	3.13045e-19	5.31015e-24	4.23656e-11	9.25189e-18	4.61523e-28	2.82029e-12	1	3	1	2	3	1
Q86UP2	1357	156274	5.34	Kinectin	KTN1	1	2	4	1			111.103	35.6798	49.5828	59.9986			31.9656	42.3631	51.4156	42.137			3.26652e-08	1.17331e-10	1.83968e-14	2.05255e-12			1	2	4	1
Q86UQ4	5058	576154	6.42	ATP-binding cassette sub-family A member 13	ABCA13	1				1		29.0899				6.61844		24.2234				16.1357		1.38558e-05				4.13789e-05		1				1
Q86V21	672	75143.6	6.18	Acetoacetyl-CoA synthetase	AACS	1				2	1	22.9032				118.24	78.0071	11.5703				43.6193	34.5935	0.000214498				4.16376e-21	1.15897e-06	1				2	1
Q86V81	257	26887.8	11.7	THO complex subunit 4	ALYREF	4	4	4	4	4	2	214.634	191.7	291.162	184.363	247.667	135.295	54.3546	53.6348	57.435	53.6297	51.256	51.0888	9.16213e-35	3.84107e-22	5.59849e-20	1.40499e-23	1.33991e-35	5.4986e-20	4	4	4	4	4	2
Q86VI3	1631	184697	7.7	Ras GTPase-activating-like protein IQGAP3	IQGAP3	2	2	2	3	10	7	129.696	164.718	81.833	105.026	355.279	334.36	48.454	48.4649	56.4119	53.3547	52.5864	49.0676	4.31307e-25	4.34876e-16	4.63263e-19	2.86612e-23	1.57116e-38	7.15303e-18				1	8	5
Q86VP6	1230	136374	5.54	Cullin-associated NEDD8-dissociated protein 1	CAND1	8	11	8	15	24	17	291.343	387.98	284.088	526.183	2377.95	1280.34	56.6709	54.2829	56.2191	53.8727	52.8781	55.1289	8.10415e-39	5.80312e-23	7.06347e-19	7.58909e-24	3.57323e-39	3.84768e-24	8	11	8	14	23	17
Q86WJ1	897	100999	6.9	Chromodomain-helicase-DNA-binding protein 1-like	CHD1L	1						74.4499						44.9606						3.50861e-20						1
Q86WU2	507	54870.2	6.65	Probable D-lactate dehydrogenase, mitochondrial	LDHD	1			1			3473.42			1816.99			41.9911			26.4282			1.42478e-16			8.58797e-06			1			1
Q86X45	466	54254.3	6.47	Dynein axonemal assembly factor 11	DNAAF11	1						14.6402						30.4843						1.79783e-07						1
Q86XJ1	694	75213.6	10.31	GAS2-like protein 3	GAS2L3	3	4	2	1	4	3	57.6319	71.2505	46.0135	7.01928	109.992	93.9672	36.2415	53.2731	55.4505	30.2198	42.5639	50.6337	4.61536e-11	1.07156e-21	3.78005e-18	1.64974e-06	1.78546e-19	1.59559e-19	3	4	2	1	4	3
Q86Y46	540	58922.8	7.26	Keratin, type II cytoskeletal 73	KRT73	1			1	1		44087.2			102.468	29818.4		37.8899			46.5999	34.3012		1.89225e-12			3.78654e-16	6.26041e-10		1			1	1
Q86YZ3	2850	282390	10.24	Hornerin	HRNR	2		2				61.838		84.6472				49.4107		55.2086				1.51545e-26		6.37248e-18				2		2
Q8IVE3	1493	168228	7.6	Pleckstrin homology domain-containing family H member 2	PLEKHH2	1			1		1	3.563			9.50095		15.1113	20.4414			35.6925		38.1335	4.75691e-05			1.7235e-08		1.72087e-07	1			1		1
Q8IVU3	1022	115125	8.02	Probable E3 ubiquitin-protein ligase HERC6	HERC6	1						7.08002						38.7296						3.28277e-13						1
Q8IX01	1082	120206	7.3	SURP and G-patch domain-containing protein 2	SUGP2	1			2	6	3	37.8344			30.4883	233.898	93.2574	33.0752			53.0641	51.8468	54.1423	7.49958e-09			6.11703e-23	6.89928e-37	4.12423e-23	1			2	6	3
Q8IXJ9	1541	165430	6.12	Polycomb group protein ASXL1	ASXL1	1						40.5313						39.558						5.27995e-14						1
Q8IXT5	1001	118102	6.79	RNA-binding protein 12B	RBM12B	2						94.0775						46.8537						9.26505e-23						2
Q8IY17	1375	150952	7.77	Patatin-like phospholipase domain-containing protein 6	PNPLA6	0		1	1	7	4			9.98274	39.4747	254.253	145.062	-36.6141		-22.0404	18.0903	51.1667	52.6813	0.0141779		0.00137272	4.69343e-05	2.08073e-35	1.33824e-21			1	1	7	4
Q8IY51	512	57467.2	6.3	Tigger transposable element-derived protein 4	TIGD4	1				1		27.5809				114.109		20.7463				35.7681		4.38268e-05				3.26993e-11		1				1
Q8IYJ1	553	61863.5	4.94	Copine-9	CPNE9	1	1	2	1			62.1116	18.9509	27.6625	35.2615			24.1101	39.4585	48.269	38.1004			1.44879e-05	8.08089e-09	5.01983e-12	9.50346e-10					1
Q8N103	731	80702.1	6.44	T-cell activation Rho GTPase-activating protein	TAGAP	1						40.1077						29.9807						3.01917e-07						1
Q8N1F7	819	93487.4	5.44	Nuclear pore complex protein Nup93	NUP93	9	8	7	6	15	13	278.304	290.1	187.942	224.41	949.494	491.396	57.981	52.8909	54.9736	53.73	51.0204	54.2477	5.86149e-41	3.13299e-21	1.04799e-17	1.10142e-23	4.31305e-35	3.17106e-23	9	8	7	6	15	13
Q8N1I0	1966	225204	7.68	Dedicator of cytokinesis protein 4	DOCK4	16	14	20	18	25	21	589.537	572.545	860.327	919.25	1337.27	966.956	55.2249	53.7836	57.2856	55.3118	54.5697	52.6271	2.47562e-36	2.41574e-22	7.53875e-20	2.19574e-25	5.2191e-43	1.51488e-21	16	14	20	18	25	21
Q8N1N4	520	56865.4	5.83	Keratin, type II cytoskeletal 78	KRT78	11	7	11	5	7	6	21341	9207.95	17664.7	287.1	10662.6	12280.1	54.3473	52.1761	54.9552	54.8933	51.0148	53.7634	9.39892e-35	2.42574e-20	1.08464e-17	5.91798e-25	4.43336e-35	1.04142e-22	10	6	10	4	6	5
Q8N319	242	26112.9	12.7	Uncharacterized protein LINC03040	LINC03040	1	1		1	1		2300.97	316.836		1474.99	2969.52		27.411	-0.449832		35.8849	35.7174		2.5819e-06	0.00125062		1.39604e-08	3.64e-11		1	1		1	1
Q8N3P4	1428	161752	5.38	Vacuolar protein sorting-associated protein 8 homolog	VPS8	1	1			1		15.5234				21.4209		45.3626	25.7141			25.5811		1.04306e-20	2.18813e-05			1.17438e-05		1	1			1
Q8N556	730	80724.2	8.95	Actin filament-associated protein 1	AFAP1	2	4		1	5	3	34.2357	28.6581		14.5659	110.417	35.5876	41.0201	44.6389		38.4985	45.7092	38.8427	1.66092e-15	1.99097e-12		5.5613e-10	1.28155e-24	8.39538e-08	2	4		1	5	3
Q8N5Y2	521	59823.2	8.36	MSL complex subunit 3	MSL3	1						77.8041						41.4386						5.8206e-16						1
Q8N6K4	173	17422.4	9.58	Putative uncharacterized protein MGC34800		1						118.604						43.1373						6.62847e-18						1
Q8N766	993	111758	7.73	ER membrane protein complex subunit 1	EMC1	2	3	3	3	6	6	90.6919	103.921	59.5411	107.744	630.388	310.506	49.2185	52.4615	45.5861	49.05	53.3121	57.8102	3.00801e-26	1.0669e-20	2.50593e-10	1.44346e-18	3.75551e-40	1.25178e-26	2	3	3	3	6	6
Q8NCA5	518	55272.4	9.25	Protein FAM98A	FAM98A	9	10	8	8	8	8	1394.06	826.465	901.461	766.592	844.869	507.972	55.9218	56.8964	58.4003	55.25	52.7882	55.6906	1.55072e-37	5.21036e-26	1.82668e-20	2.51174e-25	5.65465e-39	1.09e-24	7	8	6	6	6	6
Q8NCN4	708	77193.5	9.54	E3 ubiquitin-protein ligase RNF169	RNF169	3						126.574						45.7527						3.12071e-21						3
Q8ND56	463	50529.4	10.03	Protein LSM14 homolog A	LSM14A	2	2	2	2	1		93.6207	105.058	147.095	141.119	175.382		50.301	49.8681	53.3072	49.0953	49.8171		6.04111e-28	1.2538e-17	3.8899e-16	1.29554e-18	1.51592e-32		2	2	2	2	1
Q8NDB2	785	89281.1	5.08	B-cell scaffold protein with ankyrin repeats	BANK1	1			1	1	1	38848.3			45379.8	76027.8	52844.3	36.914			38.214	41.1509	38.5341	1.3088e-11			8.17177e-10	1.96122e-17	1.16459e-07	1			1	1	1
Q8NDF8	572	63266.5	9.35	Terminal nucleotidyltransferase 4B	TENT4B	1						502.879						44.677						8.16929e-20						1
Q8NDT2	890	97204.5	10.35	Putative RNA-binding protein 15B	RBM15B	12	11	10	5	4	5	482.369	648.469	401.702	183.371	135.597	228.495	54.6619	54.2212	57.4841	55.151	48.4067	53.7993	2.6311e-35	6.90242e-23	5.18961e-20	3.13317e-25	1.10719e-29	9.52483e-23	12	11	10	5	4	5
Q8NEX9	313	35262.5	9.51	Short-chain dehydrogenase/reductase family 9C member 7	SDR9C7	1		1		1		32.3431		59.6052		3.8412		45.3304		48.8152		9.59887		1.14868e-20		2.01933e-12		9.71525e-05		1		1		1
Q8NFW8	434	48378.8	8.02	N-acylneuraminate cytidylyltransferase	CMAS	1				1		18.9068				10.5412		43.8686				29.7577		8.53532e-19				9.68e-07		1				1
Q8TAQ2	1214	132878	5.45	SWI/SNF complex subunit SMARCC2	SMARCC2	2	2	1				51.8727	84.9971	43.1031				37.0397	45.0638	41.6487				1.02627e-11	8.58886e-13	1.93033e-08				2	2	1
Q8TCB0	444	50490.5	6.88	Interferon-induced protein 44	IFI44	1			1	2	1	31.0975			27.9178	80.6663	43.0279	38.8652			43.8811	48.0285	51.6101	2.45716e-13			8.88058e-14	6.09888e-29	1.64117e-20	1			1	2	1
Q8TD57	4116	470767	6.38	Dynein axonemal heavy chain 3	DNAH3	1						32.7854						37.3241						5.8939e-12						1
Q8TDD1	881	98594	10.7	ATP-dependent RNA helicase DDX54	DDX54	1				1	1	24.7338				260.709	113.501	39.8695				47.3067	47.9008	2.5933e-14				1.51562e-27	1.69044e-16	1				1	1
Q8TDX7	302	34550.7	8.37	Serine/threonine-protein kinase Nek7	NEK7	1			1	3	1	23.0906			29.906	72.8119	40.044	47.264			52.0808	51.5943	52.2837	2.38546e-23			7.93808e-22	2.45429e-36	3.39754e-21					2
Q8TEM1	1887	205110	6.8	Nuclear pore membrane glycoprotein 210	NUP210	12	8	8	3	1	2	349.515	238.44	351.927	83.8092	185.369	82.7196	55.6862	54.2703	58.0043	43.1957	46.3124	51.2953	3.89496e-37	6.01332e-23	2.44057e-20	3.15604e-13	1.063e-25	3.4615e-20	12	8	8	3	1	2
Q8TER5	1519	164656	6.07	Rho guanine nucleotide exchange factor 40	ARHGEF40	1						40.1752						36.5302						2.70915e-11						1
Q8TF62	1192	135867	6.99	Probable phospholipid-transporting ATPase IM	ATP8B4	1						26.7941						26.1955						5.48186e-06						1
Q8WUM4	868	96022.3	6.46	Programmed cell death 6-interacting protein	PDCD6IP	7	5	3	10	18	12	131.449	183.372	75.0891	247.667	850.827	585.113	49.3426	53.9215	47.1169	54.7587	53.1717	52.9967	1.93674e-26	1.64104e-22	2.94858e-11	8.4811e-25	7.68278e-40	6.33637e-22	7	5	3	10	18	12
Q8WVM0	346	39542.6	9.74	Dimethyladenosine transferase 1, mitochondrial	TFB1M	1			1	3	2	15.4212			39.4871	144.347	87.1864	28.2995			53.0279	51.6319	50.2364	1.34594e-06			6.71973e-23	2.0369e-36	4.0407e-19	1			1	3	2
Q8WVV4	589	68064.6	6.28	Protein POF1B	POF1B	1	1	1	1	1	1	184.79	30.2248	132.193	75.4682	96.8366	72.959	42.662	43.4028	50.2254	48.6355	41.9965	48.3237	2.41858e-17	1.97213e-11	1.72427e-13	3.87423e-18	1.23413e-18	5.15563e-17	1	1	1	1	1	1
Q8WWM7	1075	113373	8.87	Ataxin-2-like protein	ATXN2L	13	13	13	4	3	3	1590.15	1007.32	648.596	182.088	80.9062	98.7003	52.0391	53.1854	57.962	48.9706	48.092	49.3571	8.53459e-31	1.36796e-21	2.58429e-20	1.74536e-18	4.58227e-29	3.41757e-18	13	13	13	4	3	3
Q8WXE9	905	101164	5.05	Stonin-2	STON2	1	1	1				15.979	20.4462	32.7457				39.8482	26.8271	49.2511				2.71472e-14	1.67031e-05	9.70674e-13				1	1	1
Q8WXW3	757	89804	5.87	Progesterone-induced-blocking factor 1	PIBF1	1						43.1531						25.0448						9.76076e-06						1
Q8WYQ9	949	100041	8.24	Zinc finger CCHC domain-containing protein 14	ZCCHC14	1	1					44.7108	31.7162					34.8563	33.6403					5.0242e-10	1.49877e-06					1	1
Q8WZ19	329	36357.1	7.25	BTB/POZ domain-containing adapter for CUL3-mediated RhoA degradation protein 1	KCTD13	5	6	5	3	1	1	916.795	1120.6	875.064	507.532	605.483	1149.74	52.7809	53.8738	57.3941	50.1764	49.403	48.619	5.1682e-32	1.85918e-22	6.05545e-20	9.4099e-20	1.08516e-31	2.31506e-17	4	4	3	1
Q8WZ42	34350	3.816e+06	6.26	Titin	TTN	2						44.5229						27.1419						3.09168e-06						2
Q92499	740	82431.7	7.23	ATP-dependent RNA helicase DDX1	DDX1	19	20	19	14	15	16	6321.19	5039.71	5367.42	3415.27	3510.47	2869.86	54.1795	55.8732	57.1499	54.0996	53.8065	54.3791	1.90536e-34	8.69671e-25	9.91297e-20	4.21579e-24	2.76973e-41	2.29794e-23	19	20	19	14	15	16
Q92526	530	57820.9	7.27	T-complex protein 1 subunit zeta-2	CCT6B	1						176.726						45.2379						1.51666e-20						1
Q92614	2054	233113	6.23	Unconventional myosin-XVIIIa	MYO18A	3		18	4	16	13	59.6538		453.989	185.49	523.747	461.968	44.1021		56.0297	55.3604	50.7091	48.3054	4.4194e-19		1.06403e-18	2.00752e-25	2.05158e-34	5.40463e-17	3		18	4	16	13
Q92621	2012	227919	6.11	Nuclear pore complex protein Nup205	NUP205	12	9	9	7	15	12	149.912	129.942	195.334	124.708	378.473	214.686	54.5162	53.586	56.1194	54.0784	54.1999	52.7486	4.79222e-35	4.40864e-22	8.80193e-19	4.44658e-24	3.59533e-42	1.15156e-21	12	9	9	7	15	12
Q92633	364	41109	8.6	Lysophosphatidic acid receptor 1	LPAR1	1						182.696						31.8098						3.95804e-08						1
Q92743	480	51286.4	7.89	Serine protease HTRA1	HTRA1	1	2		2	3	2	97.6968	130.064		179.694	409.692	254.029	48.8299	53.0189		48.2224	51.8882	51.7279	1.16697e-25	2.14376e-21		1.01126e-17	5.58404e-37	1.24788e-20	1	2		2	3	2
Q92747	370	41569	8.28	Actin-related protein 2/3 complex subunit 1A	ARPC1A	3	3	2	2	2	2	678.371	395.044	570.907	245.581	368.739	223.024	53.5751	53.184	56.6773	50.518	56.6638	49.5192	2.29967e-33	1.36851e-21	2.61867e-19	4.00795e-20	9.83171e-48	2.29025e-18	3	3	2	2	2	2
Q92754	450	49176.3	7.89	Transcription factor AP-2 gamma	TFAP2C	1				1		7.72363				25.6322		7.24081				24.2644		0.000473905				1.54038e-05		1				1
Q92785	391	44155	6.25	Zinc finger protein ubi-d4	DPF2	2	2	1		1		113.251	74.6781	33.7184		75.623		40.0129	43.4759	43.7803		39.0248		1.85826e-14	1.73405e-11	2.26316e-09		1.10539e-14		2	2	1		1
Q92820	318	35964	7.14	Gamma-glutamyl hydrolase	GGH	3						57.7256						38.5695						4.61938e-13						3
Q92841	729	80271.8	8.37	Probable ATP-dependent RNA helicase DDX17	DDX17	7	5	5	4	6	5	99.0189	89.6327	83.0399	90.8318	375.295	127.982	55.3054	55.8169	56.4673	56.5175	52.6374	48.7239	1.78677e-36	9.91775e-25	4.10551e-19	1.30333e-26	1.22519e-38	1.75406e-17	7	5	5	4	6	5
Q92900	1129	124344	6.58	Regulator of nonsense transcripts 1	UPF1	6	4	7	3	11	4	160.815	98.4338	136.059	45.0277	230.737	106.564	51.1648	50.1174	53.117	46.7515	53.8799	53.2003	2.37834e-29	6.51551e-18	5.73181e-16	2.72105e-16	1.90424e-41	3.89376e-22	6	4	7	3	11	4
Q92922	1105	122866	5.53	SWI/SNF complex subunit SMARCC1	SMARCC1	4	4	3	2	2	2	224.576	217.542	102.69	155.352	175.254	56.831	40.0502	50.3038	56.0934	39.125	47.0614	44.9825	1.706e-14	3.98398e-18	9.26493e-19	2.34081e-10	4.39374e-27	6.49494e-13	2		2	1	1	1
Q92925	531	58920.5	10.22	SWI/SNF-related matrix-associated actin-dependent regulator of chromatin subfamily D member 2	SMARCD2	3	3	1	1	1	1	59.9026	130.467	78.2939	88.7279	220.329	68.026	43.5725	48.954	49.6702	43.362	47.5514	44.506	1.97129e-18	1.29795e-16	4.68273e-13	2.34374e-13	5.1511e-28	2.24709e-12	3	3	1	1	1	1
Q92973	898	102354	4.59	Transportin-1	TNPO1	1	2	1	3	7	6	38.9232	56.8451	92.8105	62.6532	140.58	81.4689	29.8746	43.3841	46.6167	50.8953	54.3893	58.4642	3.34206e-07	2.0372e-11	6.06499e-11	1.56168e-20	1.3495e-42	3.15467e-27	1	2	1	3	5	4
Q969G3	411	46649.1	4.54	SWI/SNF-related matrix-associated actin-dependent regulator of chromatin subfamily E member 1	SMARCE1	1	2	2				78.8863	41.1723	56.5634				55.7589	53.5207	45.6784				3.06002e-37	5.23491e-22	2.21546e-10				1	2	2
Q969M3	257	27989	3.96	Protein YIPF5	YIPF5	1				1	1	66.585				623.235	370.542	38.1782				50.097	45.6367	1.0451e-12				3.94842e-33	1.11388e-13	1				1	1
Q969V3	563	62973.8	6.88	BOS complex subunit NCLN	NCLN	1			1	7	5	53.029			42.8499	210.095	139.118	41.2259			38.7943	52.6146	53.178	9.94971e-16			3.72953e-10	1.35316e-38	4.08329e-22	1			1	7	5
Q96AQ6	731	80642.8	4.99	Pre-B-cell leukemia transcription factor-interacting protein 1	PBXIP1	14	15	14	12	14	11	602.534	962.068	634.254	309.7	594.932	388.841	54.5897	56.6007	55.4001	55.1868	54.7762	53.2501	3.51619e-35	9.75511e-26	4.14883e-18	2.92466e-25	1.67691e-43	3.46079e-22	14	15	14	12	14	11
Q96C19	240	26697	4.85	EF-hand domain-containing protein D2	EFHD2	6	6	6	6	6	5	1251.51	832.683	559.325	510.118	1140.64	332.965	50.4819	55.079	58.0364	52.2359	53.5106	49.9011	3.07658e-28	6.43107e-24	2.44057e-20	5.21256e-22	1.32735e-40	9.01653e-19	4	4	4	4	4	3
Q96CW1	435	49654.3	10.09	AP-2 complex subunit mu	AP2M1	6	6	7	4	7	6	594.733	408.271	466.783	113.069	511.212	266.273	53.9882	53.9149	56.2456	52.3984	52.8467	53.5621	4.15774e-34	1.66759e-22	6.62869e-19	3.51197e-22	4.21391e-39	1.62733e-22	6	6	7	4	7	6
Q96F44	468	52773.6	5.42	E3 ubiquitin-protein ligase TRIM11	TRIM11	1	1	1				108.372	36.1918	184.311				55.8305	43.0016	53.5567				2.25799e-37	3.99845e-11	2.28101e-16				1	1	1
Q96FJ0	436	49782.7	7.23	AMSH-like protease	STAMBPL1	1						165.023						34.5825						7.82304e-10						1
Q96FQ6	103	11801.3	6.79	Protein S100-A16	S100A16	1			1			18.9514			10.0462			39.1236			7.38827			1.39503e-13			0.00024429			1			1
Q96GQ7	796	89834.5	9.94	Probable ATP-dependent RNA helicase DDX27	DDX27	1				5		37.733				186.585		30.1937				48.8446		2.43519e-07				1.48697e-30		1				5
Q96HA1	1249	127719	11.23	Nuclear envelope pore membrane protein POM 121	POM121	3	1	1				28.7119	48.4537	8.89526				46.9952	29.0872	44.9947				5.82894e-23	8.89169e-06	5.37021e-10				3	1	1
Q96HS1	289	32004.1	8.89	Serine/threonine-protein phosphatase PGAM5, mitochondrial	PGAM5	4	4	4	11	11	9	204.049	266.912	170.181	5145.15	7564.21	4591.81	50.9862	51.0593	54.9464	54.598	53.3214	51.1684	4.6322e-29	5.15233e-19	1.10434e-17	1.22651e-24	3.60195e-40	4.66027e-20	4	4	4	11	11	9
Q96I51	464	49897.4	8.36	RCC1-like G exchanging factor-like protein	RCC1L	1						24.5154						35.9164						8.26306e-11						1
Q96JB1	4490	514659	6.25	Dynein axonemal heavy chain 8	DNAH8	1			1	1	1	902.188			84.7155	892.566	406.232	21.1348			51.0853	20.6943	20.4581	3.92781e-05			9.81384e-21	2.56946e-05	7.98626e-06	1			1	1	1
Q96JJ3	720	82614.3	5.7	Engulfment and cell motility protein 2	ELMO2	10	8	9	9	9	8	393.514	470.855	389.937	370.775	744.415	476.814	57.0978	54.7595	54.6973	54.9407	53.4875	54.6061	1.7019e-39	1.53784e-23	1.87874e-17	5.2916e-25	1.50093e-40	1.3296e-23	10	7	8	8	8	8
Q96LI6	401	45106.4	7.2	Heat shock transcription factor, Y-linked	HSFY1	1			1	1	1	729.441			600.243	263.95	228.675	48.4128			54.4681	38.7276	47.7285	4.94729e-25			1.71645e-24	2.49941e-14	2.7789e-16	1			1	1	1
Q96M89	665	76217.9	8.75	Coiled-coil domain-containing protein 138	CCDC138	1						35.4949						39.7736						3.22664e-14						1
Q96MU7	727	84699.7	6.13	YTH domain-containing protein 1	YTHDC1	1	1					111.821	32.4574					41.4504	47.7607					5.65493e-16	2.34353e-15					1	1
Q96N66	472	52764.3	9.11	Lysophospholipid acyltransferase 7	MBOAT7	1				2		39.5823				142.446		44.471				52.7488		1.50274e-19				6.91306e-39		1				2
Q96P63	405	46276	5.22	Serpin B12	SERPINB12	3	2	3	2	3	2	467.055	327.529	455.465	334.245	304.997	426.972	49.9888	48.0234	58.3353	50.8825	52.1542	52.6339	1.89669e-27	1.26092e-15	1.82668e-20	1.61156e-20	1.43085e-37	1.49592e-21	3	2	3	2	3	2
Q96PK6	669	69490.9	9.92	RNA-binding protein 14	RBM14	5	5	4	6	12	8	145.561	147.683	124.557	262.111	1283.28	464.091	50.7302	55.7075	56.3162	53.5041	55.3758	52.6964	1.2238e-28	1.28993e-24	5.64179e-19	1.9079e-23	6.73328e-45	1.29663e-21	5	5	4	6	12	8
Q96Q07	612	69186.9	5.57	BTB/POZ domain-containing protein 9	BTBD9	11	12	10	9	9	9	467.083	408.629	287.949	273.43	443.222	404.942	53.9578	54.9458	58.0156	55.8349	56.0199	58.0795	4.68386e-34	9.222e-24	2.44057e-20	7.01434e-26	2.48926e-46	5.72755e-27	11	12	10	9	9	9
Q96QA5	445	49364.5	4.94	Gasdermin-A	GSDMA	3	1	3		1	1	43.1311	29.1489	38.4387		18.8983	24.5983	43.213	36.1659	49.42		37.1868	42.6804	5.38514e-18	2.56848e-07	7.27785e-13		1.299e-12	1.62965e-10	3	1	3		1	1
Q96QC0	940	99057.4	9.73	Serine/threonine-protein phosphatase 1 regulatory subunit 10	PPP1R10	9	11	12	12	7	8	88.467	139.947	171.863	132.778	137.42	69.8217	49.439	55.1719	55.7657	52.3474	55.9366	50.1144	1.36838e-26	5.16989e-24	1.91379e-18	3.987e-22	3.84601e-46	5.42331e-19	9	11	12	12	7	8
Q96QK1	796	91706.2	5.17	Vacuolar protein sorting-associated protein 35	VPS35	1						18.9979						40.2929						9.66806e-15						1
Q96QR8	312	33240.6	5.06	Transcriptional regulator protein Pur-beta	PURB	2		1		2	1	45.8613		53.6729		164.127	19.5727	32.0243		47.7943		41.2011	43.0348	3.0392e-08		1.05265e-11		1.67026e-17	7.54481e-11	2		1		2	1
Q96RQ3	725	80472.4	7.86	Methylcrotonoyl-CoA carboxylase subunit alpha, mitochondrial	MCCC1	1				4	1	22.0013				136.596	106.095	33.1968				52.2367	51.0047	6.33899e-09				9.42205e-38	6.66162e-20	1				4	1
Q96RT7	1819	200496	6.28	Gamma-tubulin complex component 6	TUBGCP6	1				1		16.3391				40.6863		17.9343				30.9386		8.36088e-05				2.04528e-07		1				1
Q96SI9	672	73651.9	9	Spermatid perinuclear RNA-binding protein	STRBP	2	1					45.4486	60.9902					49.821	54.9596					3.49417e-27	8.92457e-24					2	1
Q96SK2	561	62921.1	8.82	Transmembrane protein 209	TMEM209	1						80.7654						46.3574						4.57439e-22						1
Q96SL4	187	20995.9	8.46	Glutathione peroxidase 7	GPX7	1	1					295.372	181.805					13.6878	33.0065					0.000156177	2.08835e-06					1	1
Q96T37	977	107187	10.65	RNA-binding protein 15	RBM15	2			2	2	1	34.3989			55.0388	137.647	123.283	38.4162			37.9031	51.6179	45.4627	6.37533e-13			1.22916e-09	2.18537e-36	1.79323e-13	2			2	2	1
Q96TA1	746	84137.2	6.11	Protein Niban 2	NIBAN2	1			2	5	4	11.2972			21.6082	198.534	69.8117	-6.08222			50.3339	49.2455	50.7848	0.00267613			6.38061e-20	2.2686e-31	1.10907e-19	1			2	5	4
Q99567	741	83541.1	5.46	Nuclear pore complex protein Nup88	NUP88	6	6	8	4	3		569.694	700.805	525.721	141.655	200.398		55.0427	53.1883	56.3522	52.8545	49.6858		5.38902e-36	1.36146e-21	5.28883e-19	1.05275e-22	2.8452e-32		6	6	8	4	3
Q99623	299	33296.1	10.41	Prohibitin-2	PHB2	9	8	8	7	8	8	336.145	331.624	261.657	458.613	1740.96	845.212	55.3538	54.8268	56.5381	56.4487	49.3109	55.3199	1.47491e-36	1.26688e-23	3.53985e-19	1.48126e-26	1.67054e-31	2.53308e-24	9	8	8	7	8	8
Q99714	261	26922.9	7.94	3-hydroxyacyl-CoA dehydrogenase type-2	HSD17B10	1						12.596						38.6319						4.05097e-13						1
Q99758	1704	191360	7.65	Phospholipid-transporting ATPase ABCA3	ABCA3	1						138.802						33.1842						6.44627e-09						1
Q99832	543	59366.1	7.73	T-complex protein 1 subunit eta	CCT7	1	2	3	4	11	8	22.6441	55.2694	18.8418	98.7336	377.803	174.034	38.8387	48.6983	43.6497	54.618	53.2986	54.4034	2.59832e-13	2.44444e-16	2.61225e-09	1.18458e-24	3.98345e-40	2.18639e-23	1	2	3	4	11	8
Q99848	306	34851.8	10.82	Probable rRNA-processing protein EBP2	EBNA1BP2	2	2	2	2	2	2	29.4525	16.4601	41.3368	27.9842	76.5757	53.3283	47.7357	37.4066	48.6353	42.1954	52.7678	49.2924	5.00667e-24	8.18935e-08	2.72252e-12	1.85728e-12	6.27745e-39	4.02878e-18	2	2	2	2	2	2
Q99985	751	85206.4	8.83	Semaphorin-3C	SEMA3C	1	2		2	6	5	146.303	217.744		57.9026	616.465	249.091	47.3434	50.3996		50.8178	51.9742	51.8041	1.84097e-23	3.09416e-18		1.88648e-20	3.59179e-37	1.05889e-20	1	2		2	6	5
Q99988	308	34139.8	10.05	Growth/differentiation factor 15	GDF15	3	3		2	4	2	148.36	184.283		133.467	169.451	78.8676	45.6757	45.7543		42.7426	46.0758	28.8295	3.95998e-21	2.08802e-13		7.16727e-13	2.84321e-25	1.97641e-06	3	3		2	4	2
Q9BPX5	153	16941	6.55	Actin-related protein 2/3 complex subunit 5-like protein	ARPC5L	2	2	2	2	1	1	910.528	302.662	351.375	231.039	387.565	307.391	48.2254	48.7556	52.4351	53.4243	44.8176	50.0616	9.43894e-25	2.11564e-16	2.39458e-15	2.38958e-23	4.4703e-23	6.1466e-19	2	2	2	2	1	1
Q9BQ48	92	10164.8	12.76	Large ribosomal subunit protein bL34m	MRPL34	1				1		44.1227				135.66		46.0735				49.6387		1.13011e-21				3.55021e-32		1				1
Q9BQE3	449	49894.9	4.73	Tubulin alpha-1C chain	TUBA1C	1	1	1	1	1	1	178.578	212.235	147.853	314.627	987.113	588.311	55.3611	54.1984	56.2136	57.2553	49.6174	52.7041	1.44061e-36	7.35221e-23	7.0847e-19	2.1594e-27	3.92731e-32	1.2741e-21	1	1	1	1	1	1
Q9BQG0	1328	148853	9.87	Myb-binding protein 1A	MYBBP1A	1	1	1	6	10	6	54.525	16.7368	37.3145	64.1269	274.142	107.452	51.4577	54.6549	44.8606	51.6789	51.3588	55.4755	7.86275e-30	2.05186e-23	6.34871e-10	2.20525e-21	7.95825e-36	1.74933e-24	1	1	1	6	10	6
Q9BR76	489	54234.1	5.68	Coronin-1B	CORO1B	5	5	3	2	4	3	337.614	178.602	122.449	73.8955	247.562	126.387	44.9072	49.2502	53.5204	46.5534	47.0505	52.9632	4.11465e-20	6.13029e-17	2.4579e-16	4.18209e-16	4.59768e-27	6.86525e-22	5	5	3	2	4	3
Q9BRK4	669	72758.7	6.46	Leucine zipper putative tumor suppressor 2	LZTS2	2	2	1				12.6112	39.1574	8.89444				40.8011	43.8277	25.2727				2.84029e-15	9.19596e-12	6.39288e-06				2	2	1
Q9BTX1	674	76304	9.33	Nucleoporin NDC1	NDC1	1	2			1		91.973	55.1904			62.7275		39.6031	35.383			41.1292		4.77214e-14	4.80538e-07			2.10192e-17		1	2			1
Q9BUF5	446	49856.8	4.51	Tubulin beta-6 chain	TUBB6	8	8	8	8	9	8	993.82	1579.77	1121.83	1803.39	5947.13	3351.77	55.3686	53.7133	55.5776	51.1306	50.7289	55.9424	1.41834e-36	3.00704e-22	2.82897e-18	8.79271e-21	1.85901e-34	6.09155e-25	4	4	4	4	5	4
Q9BUJ2	856	95738	6.9	Heterogeneous nuclear ribonucleoprotein U-like protein 1	HNRNPUL1	2	3	1	1	3	4	53.2314	59.9847	55.9673	39.2571	155.536	88.3715	51.2705	41.6358	49.9237	44.7278	49.1347	42.568	1.59724e-29	3.77473e-10	2.97267e-13	1.73995e-14	3.86002e-31	2.07366e-10	2	3	1	1	3	4
Q9BUN8	251	28800.5	9.67	Derlin-1	DERL1	1		1	1	1	1	111.203		49.246	104.408	463.877	137.286	40.218		47.8951	51.9659	47.4476	53.0357	1.15209e-14		9.01297e-12	1.05319e-21	8.13305e-28	5.76101e-22	1		1	1	1	1
Q9BUP0	239	26927.4	5.06	EF-hand domain-containing protein D1	EFHD1	3	3	3	1	3	3	298.841	241.319	67.8903	34.0624	236.876	81.6423	48.8547	54.534	45.8873	17.562	47.3761	52.7306	1.07201e-25	2.84563e-23	1.67219e-10	5.01401e-05	1.1147e-27	1.20101e-21	3	3	3	1	3	3
Q9BV79	373	40461.4	9.01	Enoyl-[acyl-carrier-protein] reductase, mitochondrial	MECR	1						42.8635						30.697						1.43402e-07						1
Q9BVL2	599	60896.4	9.95	Nucleoporin p58/p45	NUP58	2	2					55.7481	56.1959					51.7646	52.6296					2.48429e-30	6.71911e-21					2	2
Q9BW27	656	75018.5	5.26	Nuclear pore complex protein Nup85	NUP85	1			3	7	5	80.4719			42.3198	240.653	146.948	26.5846			39.1443	56.1655	47.9139	4.3884e-06			2.27875e-10	1.22548e-46	1.62864e-16	1			3	7	5
Q9BWC9	280	32032	10.03	Coiled-coil domain-containing protein 106	CCDC106	1						13.542						40.7913						2.90571e-15						1
Q9BYV2	358	40300.6	4.9	Tripartite motif-containing protein 54	TRIM54	1						29.7209						26.5637						4.43904e-06						1
Q9BZE4	634	73963.9	10.07	GTP-binding protein 4	GTPBP4	1	2	1	1	5	3	27.3539	39.415	40.1502	23.5281	126.017	250.231	37.4988	47.7601	25.2616	45.3001	45.5371	47.9568	4.1634e-12	2.34353e-15	6.39608e-06	5.61833e-15	2.57135e-24	1.44891e-16	1	2	1	1	5	3
Q9BZZ5	524	59004.1	7.42	Apoptosis inhibitor 5	API5	2	3	1	4	3		127.543	46.8543	41.2672	68.4899	137.454		43.842	38.3746	46.5071	45.8812	42.2144		9.19161e-19	2.93445e-08	7.09335e-11	1.71898e-15	5.89885e-19		2	3	1	4	3
Q9C075	422	48130.8	6.52	Keratin, type I cytoskeletal 23	KRT23	1						43.8856						47.8352						3.58074e-24						1
Q9C0K3	210	23712.1	5.29	Actin-related protein 3C	ACTR3C	1				1		44.7326				60.1302		34.1288				23.3702		1.59686e-09				1.78367e-05		1				1
Q9GZZ8	138	14245.9	5.2	Extracellular glycoprotein lacritin	LACRT	1		1				263.719		93.372				47.6203		52.2704				7.30774e-24		3.34287e-15				1		1
Q9H0A0	1025	115729	8.39	RNA cytidine acetyltransferase	NAT10	2	1		1			50.4069	19.335		31.0948			39.009	42.1608		37.0514			1.79196e-13	1.63231e-10		3.59271e-09			2	1		1
Q9H0H5	632	71025.9	9.26	Rac GTPase-activating protein 1	RACGAP1	1				1		17.8825				34.0796		16.8066				33.1993		0.000100614				4.7371e-09		1				1
Q9H0S4	455	50646.1	9.63	Probable ATP-dependent RNA helicase DDX47	DDX47	1	2	1	2	7	4	58.809	58.9612	72.3829	65.4694	276.051	125.775	36.4164	47.931	41.1335	39.9808	48.639	49.6091	3.34953e-11	1.56947e-15	3.0264e-08	6.72189e-11	3.85015e-30	1.84849e-18	1	2	1	2	7	4
Q9H223	541	61174.6	6.73	EH domain-containing protein 4	EHD4	4	6	2	9	17	11	98.4778	145.855	90.4872	200.874	1102.62	594.583	51.9561	54.4021	46.4339	55.3695	53.0726	55.0719	1.18143e-30	4.13949e-23	7.87495e-11	1.97635e-25	1.30125e-39	4.25956e-24	4	5	2	6	13	8
Q9H3F6	313	35431.9	6.27	BTB/POZ domain-containing adapter for CUL3-mediated RhoA degradation protein 3	KCTD10	8	7	11	7	5	6	3037.05	3978.14	3247.07	1777.08	453.421	1094.53	56.9634	52.7197	57.9505	55.2217	54.2636	52.0492	2.59869e-39	5.19246e-21	2.58618e-20	2.71243e-25	2.57207e-42	5.93896e-21	8	7	11	7	5	6
Q9H4M9	534	60626.4	6.81	EH domain-containing protein 1	EHD1	1	3	2	4	9	5	15.1152	108.489	69.9537	101.14	544.91	257.079	21.5374	51.4508	52.6588	46.1669	53.845	48.6689	3.48174e-05	1.77625e-19	1.50455e-15	9.43738e-16	2.28184e-41	2.02441e-17	1	1	1	2	5	2
Q9H981	624	70483.1	7.85	Actin-related protein 8	ACTR8	5	4	5	1		1	236.245	226.592	140.153	116.342		129.462	55.2873	55.3129	57.4185	47.1391		53.3131	1.90474e-36	3.70267e-24	5.72632e-20	1.15504e-16		3.00536e-22	5	4	5	1		1
Q9H9A6	602	68249.1	6.37	Leucine-rich repeat-containing protein 40	LRRC40	1	1		3	12	9	55.3594	52.053		72.7384	551.415	297.304	40.4233	49.9119		52.9926	53.4383	50.6585	7.07806e-15	1.11798e-17		7.3468e-23	1.9512e-40	1.50396e-19	1	1		3	12	9
Q9H9B4	322	35619.1	9.41	Sideroflexin-1	SFXN1	5	5	1	5	9	7	76.9969	78.2898	28.9995	111.932	488.707	208.398	49.9012	49.1841	49.2021	50.4291	51.6864	53.7109	2.6148e-27	7.23126e-17	1.05423e-12	5.01147e-20	1.55381e-36	1.16257e-22	5	5	1	5	9	7
Q9HAD4	459	51727.6	5.11	WD repeat-containing protein 41	WDR41	1				5	4	57.7246				229.283	114.695	33.1259				51.9384	51.1095	6.99583e-09				4.31899e-37	5.25007e-20	1				5	4
Q9HBF4	777	87175.1	7.43	Zinc finger FYVE domain-containing protein 1	ZFYVE1	1						11.0689						29.5385						4.60095e-07						1
Q9HCE1	1003	113670	9.07	Helicase MOV-10	MOV10	2	1	1				26.3957	77.6634	9.63934				42.6762	24.5106	45.3488				2.33034e-17	2.80786e-05	3.42231e-10				2	1	1
Q9HCK8	2581	290517	6.43	Chromodomain-helicase-DNA-binding protein 8	CHD8	2		3				33.7329		21.283				41.0324		46.6495				1.6152e-15		5.79905e-11				2		2
Q9HCY8	104	11662	4.93	Protein S100-A14	S100A14	1		1	1			226.805		57.1707	27.8755			39.3449		48.9517	30.2721			8.53553e-14		1.60321e-12	1.60133e-06			1		1	1
Q9HD67	2058	237345	6.13	Unconventional myosin-X	MYO10	2						156.087						33.504						4.07487e-09						2
Q9NPI1	651	74138	6.33	Bromodomain-containing protein 7	BRD7	1		1	1		1	18.8276		101.191	24.8931		23.6463	17.3963		26.8023	14.3524		29.8159	9.16084e-05		4.92349e-06	7.86073e-05		1.83799e-06	1		1	1		1
Q9NQS7	918	105428	10.1	Inner centromere protein	INCENP	1						31.1346						28.6396						1.02386e-06						1
Q9NR12	457	49844.3	8.49	PDZ and LIM domain protein 7	PDLIM7	4	5	2	5	9	9	108.553	328.223	37.4122	757.59	3077.81	1440.09	58.5656	55.3453	47.0013	52.2976	50.6654	54.3162	5.54187e-42	3.41358e-24	3.49596e-11	4.49779e-22	2.52093e-34	2.66588e-23	4	5	2	5	9	9
Q9NR30	783	87343.9	9.92	Nucleolar RNA helicase 2	DDX21	5	4	2	3	6	6	149.03	153.644	100.683	63.6438	462.284	300.52	45.0658	50.0186	47.2484	44.7206	53.6165	51.0854	2.56398e-20	8.44868e-18	2.42277e-11	1.76274e-14	7.67528e-41	5.53542e-20	3	4		2	5	5
Q9NR31	198	22366.6	6.68	Small COPII coat GTPase SAR1A	SAR1A	1				3	1	109.227				163.297	197.186	40.6672				46.642	47.0718	3.93343e-15				2.6371e-26	1.86909e-15					2
Q9NRE1	261	29708.3	6.45	Matrix metalloproteinase-26	MMP26	1						42.5394						32.9775						8.59346e-09						1
Q9NRF8	586	65677	6.91	CTP synthase 2	CTPS2	2	1		1	8	4	33.9043	84.2258		105.539	311.348	169.003	41.0103	48.0749		54.5324	49.9927	47.9564	1.69991e-15	1.11487e-15		1.44921e-24	6.546e-33	1.44891e-16	1				6	3
Q9NRG9	546	59573.6	7.53	Aladin	AAAS	3	1			3	2	100.851	191.225			256.631	219.802	51.721	48.8481			58.5023	52.7677	2.90871e-30	1.68902e-16			1.05896e-51	1.10119e-21	3	1			3	2
Q9NRY5	505	55467.7	4.55	Protein FAM114A2	FAM114A2	1						28.716						52.7229						6.40101e-32						1
Q9NRZ9	838	97073.1	8.05	Lymphoid-specific helicase	HELLS	1				5		12.8256				102.095		43.1092				57.4271		7.15889e-18				2.0792e-49		1				5
Q9NSB2	600	64841.8	7.61	Keratin, type II cuticular Hb4	KRT84	1			5			47.4333			265.671			46.8635			54.7205			8.98586e-23			9.22472e-25			1			5
Q9NSE4	1012	113791	7.2	Isoleucine--tRNA ligase, mitochondrial	IARS2	2	2		3	10	6	43.0005	29.1874		71.4706	414.821	275.138	44.4424	38.2353		48.5763	48.8775	52.2852	1.63414e-19	3.42049e-08		4.44645e-18	1.28047e-30	3.39252e-21	2	2		3	10	6
Q9NSY1	1161	129171	6.49	BMP-2-inducible protein kinase	BMP2K	2	2	2	1	1		114.495	186.167	153.173	58.5986	36.6275		50.5102	46.8835	53.6852	48.8048	48.5349		2.77596e-28	1.77949e-14	1.7423e-16	2.58556e-18	6.17297e-30		2	2	2	1	1
Q9NTJ3	1288	147181	6.77	Structural maintenance of chromosomes protein 4	SMC4	1			4	14	9	135.998			72.1535	5931.83	187.266	34.0046			51.5038	50.5161	50.4438	1.93248e-09			3.42308e-21	5.23395e-34	2.47888e-19	1			4	14	9
Q9NUU7	478	53974.6	6.53	ATP-dependent RNA helicase DDX19A	DDX19A	2	1		3	10	10	59.6936	8.74096		51.3391	609.033	300.897	40.231	27.2945		53.7374	54.0273	54.3609	1.11837e-14	1.47766e-05		1.08296e-23	8.95978e-42	2.39567e-23	2	1		3	10	10
Q9NVH1	559	63277.6	8.6	DnaJ homolog subfamily C member 11	DNAJC11	1				6	2	21.7834				301.057	164.678	46.1				51.1653	56.277	1.04383e-21				2.09205e-35	2.69149e-25	1				6	2
Q9NVI7	634	71368.6	9.41	ATPase family AAA domain-containing protein 3A	ATAD3A	8	8	7	7	9	8	205.795	236.632	166.604	339.828	1478.56	772.702	55.2102	51.9106	53.4155	54.5213	50.8231	51.8837	2.60537e-36	5.04915e-20	3.09422e-16	1.48828e-24	1.16979e-34	8.8152e-21	1	1	1	1	2	2
Q9NVP1	670	75406.3	10.13	ATP-dependent RNA helicase DDX18	DDX18	6	4	4	2	9	8	107.17	68.2157	51.4488	94.2523	305.155	148.535	49.6764	53.0203	46.0137	43.4853	54.3207	52.2339	5.88538e-27	2.14279e-21	1.40957e-10	1.8648e-13	1.91526e-42	3.82854e-21	6	4	4	2	9	8
Q9NWH9	1034	117147	8.05	SAFB-like transcription modulator	SLTM	3	2	1	1	1	1	59.828	37.9391	20.1458	12.284	33.5626	4.50414	52.1896	46.4295	44.3482	41.8986	39.8261	36.6878	4.84308e-31	4.91321e-14	1.17854e-09	3.06985e-12	1.12096e-15	5.10283e-07	3	2	1	1	1	1
Q9NX24	153	17200.9	8.35	H/ACA ribonucleoprotein complex subunit 2	NHP2	1				1		82.561				154.824		30.8975				47.5802		1.1527e-07				4.53677e-28		1				1
Q9NXE4	866	97809	8.35	Sphingomyelin phosphodiesterase 4	SMPD4	3	2			1	1	31.7011	61.8354			156.788	61.5706	48.3259	44.3878			49.8344	42.6993	6.68242e-25	3.22336e-12			1.3963e-32	1.56575e-10	3	2			1	1
Q9NY12	217	22347.9	11.49	H/ACA ribonucleoprotein complex subunit 1	GAR1	2	2	2	2	2	2	363.168	371.009	297.605	306.408	433.063	166.401	49.1251	47.9843	51.644	55.9004	48.2043	42.9668	4.15857e-26	1.38246e-15	1.17169e-14	6.05756e-26	2.76767e-29	8.76605e-11	2	2	2	2	2	2
Q9NYF3	392	43090.9	8.74	Protein FAM53C	FAM53C	1	1	1	2		1	146.189	67.7077	46.123	76.1847		170.192	40.8225	55.7946	51.8848	55.4543		53.7515	2.70167e-15	1.02767e-24	7.21374e-15	1.66656e-25		1.05752e-22	1	1	1	2		1
Q9NYF8	920	106121	10.61	Bcl-2-associated transcription factor 1	BCLAF1	2	2	2	2	3	1	240.771	119.228	212.664	146.39	79.9555	199.045	56.496	56.6552	53.3334	49.7859	51.365	43.1068	1.62623e-38	8.62793e-26	3.69641e-16	2.45463e-19	7.74755e-36	6.4356e-11	2	2	2	2	3	1
Q9NYL9	352	39594.4	4.83	Tropomodulin-3	TMOD3	8	8	9	4	7	4	396.79	349.084	398.57	178.828	254.815	153.468	53.8223	51.772	54.7572	52.2432	51.2429	49.0849	8.15768e-34	7.43825e-20	1.65233e-17	5.13871e-22	1.42978e-35	6.83842e-18	8	8	9	4	7	4
Q9NZ01	308	36034.1	9.79	Very-long-chain enoyl-CoA reductase	TECR	3	4	3	5	7	7	241.623	253.106	134.484	210.22	1107.82	697.421	58.8455	51.4761	51.1813	50.7913	50.7355	54.0848	2.04334e-42	1.65792e-19	2.87482e-14	2.01915e-20	1.80233e-34	4.71672e-23	3	4	3	5	7	7
Q9NZR1	351	39594.7	4.93	Tropomodulin-2	TMOD2	2		1				33.0795		16.2231				51.5851		48.9618				4.89179e-30		1.58091e-12				1
Q9NZT1	146	15892.4	4.05	Calmodulin-like protein 5	CALML5	1						77.9335						46.0779						1.11635e-21						1
Q9NZW5	540	61116.5	6.09	Protein PALS2	PALS2	1			1			5602.74			4480.8			29.8068			37.5195			3.56933e-07			2.00921e-09			1			1
Q9P0U3	644	73480.1	8.64	Sentrin-specific protease 1	SENP1	9	7	8	4	5	3	739.063	829.87	768.751	116.639	178.026	213.184	54.6231	53.8873	54.6958	50.8529	52.9431	52.9452	3.07797e-35	1.80588e-22	1.87948e-17	1.73527e-20	2.54422e-39	7.18143e-22	9	7	8	4	5	3
Q9P258	522	56084.1	9	Protein RCC2	RCC2	1		1	2			21.9538		6.75187	18.5389			43.0827		36.9541	40.5468			7.69576e-18		4.09737e-07	2.81041e-11			1		1	2
Q9P287	314	35979.2	4.24	BRCA2 and CDKN1A-interacting protein	BCCIP	1				2		6.52432				24.1383		23.9116				39.8245		1.56357e-05				1.12552e-15		1				2
Q9P289	416	46528.4	4.93	Serine/threonine-protein kinase 26	STK26	1	2		2	5	3	56.0886	67.3587		58.9028	407.036	165.01	29.5643	44.1533		38.0968	52.301	49.3895	4.49449e-07	5.01965e-12		9.53828e-10	6.81844e-38	3.17179e-18					1
Q9P2J5	1176	134465	7.31	Leucine--tRNA ligase, cytoplasmic	LARS1	1	2	3	8	19	15	87.1909	37.684	55.7916	196.43	1016.21	381.936	46.6743	47.2654	53.5856	53.1761	53.6108	57.1132	1.65212e-22	7.41275e-15	2.14135e-16	4.52943e-23	7.89709e-41	4.69802e-26	1	2	3	8	19	15
Q9P2J9	529	59977.5	6.01	[Pyruvate dehydrogenase [acetyl-transferring]]-phosphatase 2, mitochondrial	PDP2	1						11.5622						29.8815						3.32285e-07						1
Q9P2K8	1649	186909	6.22	eIF-2-alpha kinase GCN2	EIF2AK4	1			1	6	1	19.9887			29.1374	139.432	60.2568	33.9546			45.1079	51.406	48.4168	2.0819e-09			8.26339e-15	6.2845e-36	4.00896e-17	1			1	6	1
Q9UBE8	527	58282.4	8.19	Serine/threonine-protein kinase NLK	NLK	3	3	1				61.3934	54.3994	24.8518				52.5471	49.8189	50.624				1.25776e-31	1.42661e-17	8.27783e-14				3	3	1
Q9UBF2	871	97621.3	5.58	Coatomer subunit gamma-2	COPG2	1		1	3	9	4	38.1796		22.2071	62.745	261.337	180.416	45.8264		50.4586	45.6533	53.1858	52.8788	2.47491e-21		1.12435e-13	2.73989e-15	7.14548e-40	8.39503e-22				2	7	2
Q9UBP9	304	34490.2	8	PTB domain-containing engulfment adapter protein 1	GULP1	1				1	1	37.3895				54.6614	43.0984	12.618				27.96	51.8474	0.000182006				4.62897e-06	9.54489e-21	1				1	1
Q9UBS4	358	40513.7	6.08	DnaJ homolog subfamily B member 11	DNAJB11	1	1	1	1	3	2	14.2703	10.8068	300.772	258.13	154.283	70.8396	45.7029	31.6181	46.2951	47.1952	49.3662	53.8172	3.64056e-21	3.8457e-06	9.58089e-11	1.0218e-16	1.28771e-31	9.17333e-23	1	1	1	1	3	2
Q9UBT2	640	71222.9	4.91	SUMO-activating enzyme subunit 2	UBA2	1	3	1	4	8	5	22.4793	58.4452	20.0117	73.2976	571.422	261.758	38.2091	45.0234	42.5498	50.2752	54.2885	53.4688	9.80395e-13	9.26673e-13	8.29858e-09	7.36638e-20	2.27947e-42	2.04651e-22	1	3	1	4	8	5
Q9UBU9	619	70181.6	8.7	Nuclear RNA export factor 1	NXF1	4	6	5	3	5	6	109.043	159.459	134.049	52.2528	227.225	140.889	50.686	55.082	58.5058	52.3745	55.4461	51.7801	1.44321e-28	6.43107e-24	1.82668e-20	3.71926e-22	4.62773e-45	1.11373e-20	4	6	5	3	5	6
Q9UBX3	287	31282.2	9.91	Mitochondrial dicarboxylate carrier	SLC25A10	2	2	1	2	5	3	84.9605	99.9332	79.2936	50.5357	103.542	61.2954	50.271	51.9222	52.7722	51.8047	50.6123	55.0603	6.7328e-28	4.89196e-20	1.18314e-15	1.58286e-21	3.25973e-34	4.3774e-24	2	2	1	2	5	3
Q9UEF7	1012	116180	8.05	Klotho	KL	1						68.8098						28.4165						1.22656e-06						1
Q9UG63	623	71289.7	7.4	ATP-binding cassette sub-family F member 2	ABCF2	1	2		1	5	5	52.9863	131.047		122.148	295.511	150.761	31.2376	35.1663		45.8076	50.9443	52.0068	7.83174e-08	5.63678e-07		1.99588e-15	6.32088e-35	6.5473e-21	1	2		1	5	5
Q9UGP4	676	72189.6	6.64	LIM domain-containing protein 1	LIMD1	2	4	4	5	2	1	42.2618	120.511	78.2511	59.3457	69.9165	77.4341	53.0084	53.9549	55.1346	48.0585	49.7245	46.7774	2.09466e-32	1.49522e-22	7.48007e-18	1.46528e-17	2.36733e-32	4.4061e-15	2	4	4	5	2	1
Q9UH99	717	80310.2	6.71	SUN domain-containing protein 2	SUN2	6	7	8	3	3	3	158.563	264.757	216.389	40.2096	96.0622	52.7154	54.1674	52.5127	54.107	39.7002	49.0346	51.5152	1.9824e-34	9.30515e-21	6.96625e-17	1.02088e-10	6.18031e-31	2.06571e-20	6	7	8	3	3	3
Q9UHB6	759	85224.9	6.84	LIM domain and actin-binding protein 1	LIMA1	4	2	2	6	10	8	103.48	71.6901	35.6453	109.746	410.462	140.723	46.8479	46.2973	50.4218	46.286	55.8514	52.7203	9.42734e-23	6.54855e-14	1.20151e-13	7.32935e-16	5.70182e-46	1.23085e-21	4	2	2	6	10	8
Q9UHB9	627	70729	8.8	Signal recognition particle subunit SRP68	SRP68	1	2	2	2	9	5	56.3066	83.545	46.9771	47.5121	392.376	221.763	38.1731	45.6455	49.4785	38.7818	54.1804	51.6534	1.05375e-12	2.62952e-13	6.58891e-13	3.78678e-10	3.99816e-42	1.47971e-20	1	2	2	2	9	5
Q9UHD8	586	65400.9	9.46	Septin-9	SEPTIN9	1	1					30.1351	2.61063					29.0931	20.1295					6.92147e-07	5.62658e-05					1	1
Q9UHI6	824	92239.7	6.95	Probable ATP-dependent RNA helicase DDX20	DDX20	2				2	1	41.5955				107.617	148.362	43.9153				50.1093	35.4591	7.51418e-19				3.7277e-33	9.03024e-07	2				2	1
Q9UHR5	308	33870.1	4.46	SAP30-binding protein	SAP30BP	5	2	3				208.507	264.232	122.699				51.4684	55.7876	52.65				7.56023e-30	1.03146e-24	1.52984e-15				5	2	3
Q9UI10	523	57556.7	9.87	Translation initiation factor eIF2B subunit delta	EIF2B4	1				3	1	38.0251				153.617	127.158	41.7041				47.2873	52.9875	2.98592e-16				1.64659e-27	6.47347e-22	1				3	1
Q9UI12	483	55882.7	6.44	V-type proton ATPase subunit H	ATP6V1H	2	2		3	4	4	58.3879	82.6234		41.3438	363.254	184.389	48.9658	51.1794		45.0469	49.7319	55.5134	7.29514e-26	3.70716e-19		9.29806e-15	2.28533e-32	1.63081e-24	2	2		3	4	4
Q9UI42	421	47350.9	6.68	Carboxypeptidase A4	CPA4	1						139.233						35.9615						7.63442e-11						1
Q9UIB8	345	38781.8	7.08	SLAM family member 5	CD84	1						11000.1						27.8309						1.91703e-06						1
Q9UJS0	675	74175	8.87	Electrogenic aspartate/glutamate antiporter SLC25A13, mitochondrial	SLC25A13	3	3	2	4	10	7	94.174	132.121	78.5	142.122	1022.35	508.589	56.2743	51.5684	51.1751	51.5471	53.566	54.8579	3.90824e-38	1.29911e-19	2.90497e-14	3.07519e-21	9.97687e-41	7.36095e-24	3	3	2	4	10	7
Q9UK58	526	59633	11.34	Cyclin-L1	CCNL1	2	1					64.8137	11.3187					52.398	50.1838					2.20297e-31	5.47662e-18					2	1
Q9UKB1	542	62090.2	7.13	F-box/WD repeat-containing protein 11	FBXW11	1						19.796						34.9861						4.05883e-10						1
Q9UKK9	219	24327.4	4.59	ADP-sugar pyrophosphatase	NUDT5	1		1				23.4497		9.52114				40.5539		28.4893				5.17494e-15		3.61275e-06				1		1
Q9UKM9	306	32462.9	9.66	RNA-binding protein Raly	RALY	1	1	1	1	1	1	204.565	179.445	92.6919	90.9709	176.219	171.219	52.8308	52.4581	57.9704	53.2962	52.4828	46.3311	4.23681e-32	1.07446e-20	2.58429e-20	3.31478e-23	2.67402e-38	1.58827e-14	1	1	1	1	1	1
Q9UKV8	859	97207.5	9.54	Protein argonaute-2	AGO2	1	1			1	1	31.2395	34.8942			59.2075	45.7152	45.4567	37.1104			50.8551	45.337	7.80473e-21	1.09045e-07			9.95008e-35	2.52636e-13		1
Q9ULC0	261	27451.9	8.21	Endomucin	EMCN	1						5.76657						35.4655						1.81044e-10						1
Q9ULG1	1556	176752	10.05	Chromatin-remodeling ATPase INO80	INO80	10	11	6	1			270.886	259.644	189.88	56.621			51.9531	56.0999	56.5581	25.9886			1.19145e-30	4.3855e-25	3.42428e-19	9.81608e-06			10	11	6	1
Q9ULV4	474	53248.6	7.09	Coronin-1C	CORO1C	16	14	13	12	13	13	14373	7775.03	6810.08	3920.29	5511.27	5296.01	55.364	53.8734	57.0949	52.2823	51.0632	55.5605	1.43502e-36	1.85918e-22	1.09897e-19	4.6651e-22	3.48082e-35	1.45783e-24	15	12	12	11	12	12
Q9ULX3	412	46674.6	7.2	RNA-binding protein NOB1	NOB1	1			1	1		165.601			63.6588	664.669		44.9913			38.5698	52.4507		3.21064e-20			5.04919e-10	3.1403e-38		1			1	1
Q9UM54	1294	149690	8.72	Unconventional myosin-VI	MYO6	6	7	4	6	14	12	117.27	105.563	78.6442	98.4926	373.211	151.219	50.3253	47.9982	51.1411	47.9893	54.0093	51.04	5.5214e-28	1.3389e-15	3.10249e-14	1.72254e-17	9.79008e-42	6.13204e-20	6	7	4	6	14	12
Q9UMS4	504	55180.3	6.6	Pre-mRNA-processing factor 19	PRPF19	1	1	1	1	2	1	41.9143	25.0661	22.8528	5.4808	53.792	31.7102	23.4514	43.9815	43.6568	31.5288	47.6898	28.7051	1.85303e-05	6.92423e-12	2.59556e-09	7.12574e-07	2.78532e-28	1.99379e-06	1	1	1	1	2	1
Q9UN86	482	54120.9	5.26	Ras GTPase-activating protein-binding protein 2	G3BP2	6	6	3	3	5	1	281.899	237.698	183.791	98.1768	108.379	90.7833	53.097	53.4301	58.1933	50.9127	53.1297	47.7899	1.49038e-32	6.77042e-22	2.02236e-20	1.49452e-20	9.64582e-40	2.32415e-16	6	6	3	3	5	1
Q9UPN3	7388	838301	5.06	Microtubule-actin cross-linking factor 1, isoforms 1/2/3/4/5	MACF1	1				1		100.794				134.231		11.2527				41.8134		0.000225742				2.26903e-18		1				1
Q9UPT9	525	59960.1	8.09	Ubiquitin carboxyl-terminal hydrolase 22	USP22	1						12.2715						40.185						1.24488e-14						1
Q9Y223	722	79273.9	6.79	Bifunctional UDP-N-acetylglucosamine 2-epimerase/N-acetylmannosamine kinase	GNE	1	1	1	3	12	8	12.1569	16.0863	10.4472	16.9758	249.436	100.788	32.7619	38.3639	21.5151	37.8018	56.2853	54.1594	1.15581e-08	2.96627e-08	1.10971e-05	1.40149e-09	6.69446e-47	3.9837e-23	1	1	1	3	12	8
Q9Y224	244	28067.8	6.64	RNA transcription, translation and transport factor protein	RTRAF	10	9	8	7	8	7	919.341	750.829	841.074	495.832	466.46	271.25	55.8962	53.1659	55.645	53.0015	50.3195	51.7214	1.69001e-37	1.4372e-21	2.43869e-18	7.21542e-23	1.36117e-33	1.26601e-20	10	9	8	7	8	7
Q9Y230	463	51156.1	5.32	RuvB-like 2	RUVBL2	2			3	8	6	91.2864			128.269	485.965	197.445	34.324			48.6306	49.364	51.9814	1.18e-09			3.90572e-18	1.30031e-31	6.94157e-21	2			3	8	6
Q9Y250	596	66612.4	7.1	Leucine zipper putative tumor suppressor 1	LZTS1	1	1		1	1	1	46.7437	6.92958		1.82442	7.09423	2.83107	50.017	43.5428		31.6404	30.1131	27.4466	1.70979e-27	1.53888e-11		6.59769e-07	6.32597e-07	2.24129e-06	1	1		1	1	1
Q9Y277	283	30658.4	8.9	Voltage-dependent anion-selective channel protein 3	VDAC3	1	2	2	3	7	5	205.671	122.243	114.986	147.784	723.925	208.519	48.5531	54.5307	51.974	50.2123	54.3843	52.3369	3.07367e-25	2.84563e-23	6.09681e-15	8.61355e-20	1.38093e-42	3.02471e-21	1	2	2	3	7	5
Q9Y281	166	18736.5	8.17	Cofilin-2	CFL2	4	3	4	3	3	2	964.844	361.414	421.603	270.553	809.728	366.136	53.158	52.8013	56.015	47.3287	48.862	48.2309	1.19105e-32	4.07433e-21	1.08824e-18	7.6508e-17	1.37428e-30	6.65345e-17	4	3	4	3	3	2
Q9Y2E4	1556	170766	7.39	Disco-interacting protein 2 homolog C	DIP2C	1						56.3943						24.5744						1.19939e-05						1
Q9Y2L9	728	80874.5	5.83	Leucine-rich repeat and calponin homology domain-containing protein 1	LRCH1	4	4	5				277.166	265.082	276.728				51.5821	53.4168	56.3279				4.9353e-30	6.97714e-22	5.50433e-19				4	4	5
Q9Y2R4	599	67465.5	10.37	Probable ATP-dependent RNA helicase DDX52	DDX52	1	1		1	1	1	34.8167	89.9063		52.3348	137.373	23.2982	39.297	17.5721		48.2357	46.8153	49.2058	9.47655e-14	7.93181e-05		9.81589e-18	1.25978e-26	5.01579e-18	1	1		1	1	1
Q9Y2T2	418	46938.8	6.94	AP-3 complex subunit mu-1	AP3M1	1	1		2	4	2	31.6185	59.3878		94.4212	329.229	214.985	23.2607	47.9599		51.0018	50.118	53.2655	1.97991e-05	1.46508e-15		1.20481e-20	3.5771e-33	3.3509e-22	1	1		1	3	1
Q9Y2W1	955	108665	10.82	Thyroid hormone receptor-associated protein 3	THRAP3	7	4	8	7	6	3	98.0096	96.9362	150.541	81.1896	178.179	51.6665	53.6406	51.2039	54.7614	49.5415	49.922	45.9673	1.76839e-33	3.48011e-19	1.64081e-17	4.41842e-19	9.13588e-33	4.43109e-14	7	4	8	7	6	3
Q9Y2X3	529	59577.6	9.4	Nucleolar protein 58	NOP58	2	1	1	1	3	2	54.3939	119.577	101.799	109.376	135.238	95.9851	45.0046	38.2272	47.6616	43.2527	53.9329	44.0033	3.08802e-20	3.44677e-08	1.29415e-11	2.84548e-13	1.48556e-41	7.87967e-12	2	1	1	1	3	2
Q9Y2X9	895	96914.1	8.66	Zinc finger protein 281	ZNF281	12	9	11	4	1	1	386.387	376.648	326.983	50.3192	89.12	105.78	52.4006	53.0274	55.5423	54.6699	38.1112	56.5196	2.18775e-31	2.11186e-21	3.05224e-18	1.04298e-24	1.28118e-13	1.61363e-25	12	9	11	4	1	1
Q9Y383	392	46513.4	10.7	Putative RNA-binding protein Luc7-like 2	LUC7L2	1		1	1	1		14.9322		33.2719	10.7042	59.0727		48.6975		56.9695	28.3365	43.6442		1.86007e-25		1.45703e-19	4.23729e-06	3.79794e-21		1		1	1	1
Q9Y3D9	190	21770.5	9.33	Small ribosomal subunit protein mS23	MRPS23	1	1	1	1	1	1	11.7357	14.021	42.4289	14.1275	101.607	61.8068	26.2945	41.2197	42.1637	30.5476	41.8397	35.1858	5.19319e-06	7.06163e-10	1.20326e-08	1.35729e-06	2.07844e-18	9.88978e-07	1	1	1	1	1	1
Q9Y3I0	505	55209.9	7.23	RNA-splicing ligase RtcB homolog	RTCB	15	14	14	14	12	12	3126.25	2606.35	2389.14	1662.51	1564.91	1243.43	56.9393	54.3948	57.6501	56.5976	55.8736	58.5874	2.7601e-39	4.21266e-23	4.13944e-20	1.03874e-26	5.10507e-46	3.15467e-27	15	14	14	14	12	12
Q9Y3L5	183	20744.6	4.58	Ras-related protein Rap-2c	RAP2C	1						27.9525						29.7334						3.8271e-07						1
Q9Y3U8	105	12253.6	12.13	Large ribosomal subunit protein eL36	RPL36	1	1		1	2	1	117.627	47.0109		180.644	306.29	154.228	45.6305	43.7797		49.2719	47.211	49.6335	4.55695e-21	1.0029e-11		8.47419e-19	2.3018e-27	1.73955e-18	1	1		1	2	1
Q9Y3Y2	248	26396.4	12.74	Chromatin target of PRMT1 protein	CHTOP	3	3	2	3	2	3	43.8763	31.3725	36.8721	27.8427	68.92	27.6906	46.4662	51.521	54.6084	48.8853	41.9147	51.3433	3.22113e-22	1.46905e-19	2.28387e-17	2.13953e-18	1.62147e-18	3.10467e-20	3	3	2	3	2	3
Q9Y3Z3	626	72199.9	7.14	Deoxynucleoside triphosphate triphosphohydrolase SAMHD1	SAMHD1	4	4		3	18	13	47.6045	74.7864		115.437	685.777	261.45	24.6294	48.3049		41.6425	53.6685	53.6979	1.17259e-05	6.3609e-16		4.71638e-12	5.81261e-41	1.19334e-22	4	4		3	18	13
Q9Y490	2541	269764	5.94	Talin-1	TLN1	1	1	1	1	1	1	5.22162	9.14411	15.3867	5.04769	3.81999	5.79305	11.629	38.9393	40.276	36.3877	30.8252	28.6141	0.000212611	1.52301e-08	5.93265e-08	7.93001e-09	2.41538e-07	2.006e-06	1	1	1	1	1	1
Q9Y4C2	921	102125	6.51	TRPM8 channel-associated factor 1	TCAF1	1				4	3	43.7053				108.337	66.1585	31.8377				40.1701	40.7391	3.8275e-08				4.04888e-16	6.32944e-09	1				4	3
Q9Y4I1	1855	215403	8.68	Unconventional myosin-Va	MYO5A	3	2		3	9		59.1124	35.3409		38.4836	157.717		55.7097	32.4645		49.4355	50.5353		3.60659e-37	2.69309e-06		5.69664e-19	4.76776e-34		3	2		3	9
Q9Y4L1	999	111334	4.88	Hypoxia up-regulated protein 1	HYOU1	3	3	2	7	13	10	43.6037	34.5719	38.3792	105.239	353.479	108.128	38.6103	47.7383	47.2511	51.0231	56.1707	55.4585	4.24052e-13	2.46125e-15	2.41683e-11	1.14662e-20	1.20749e-46	1.80905e-24	3	3	2	7	13	10
Q9Y570	386	42315.1	5.84	Protein phosphatase methylesterase 1	PPME1	1	1	1	1	2	1	34.9367	123.236	44.784	60.7387	163.787	76.1371	45.4313	49.359	36.598	39.7434	46.6654	43.1182	8.43507e-21	4.62968e-17	4.75091e-07	9.5772e-11	2.38895e-26	6.28397e-11	1	1	1	1	2	1
Q9Y5K5	329	37606.6	5	Ubiquitin carboxyl-terminal hydrolase isozyme L5	UCHL5	2	1	2				108.141	165.753	82.9579				46.6538	48.4061	49.0819				1.76055e-22	5.00327e-16	1.28893e-12				2	1	2
Q9Y5L0	923	104202	5.3	Transportin-3	TNPO3	1	1		4	10	7	15.9739	11.2875		49.7429	262.177	140.357	4.47936	51.243		49.5047	55.6731	53.4521	0.000775868	3.13965e-19		4.82714e-19	1.38847e-45	2.13429e-22	1	1		4	10	7
Q9Y5M8	271	29701.9	9.47	Signal recognition particle receptor subunit beta	SRPRB	2				5	2	13.2376				170.922	104.128	34.2338				52.818	52.2152	1.35691e-09				4.86664e-39	3.98068e-21	2				5	2
Q9Y608	721	82170.6	6.94	Leucine-rich repeat flightless-interacting protein 2	LRRFIP2	2		3				100.958		69.5449				46.5318		50.4343				2.60388e-22		1.17548e-13				2		3
Q9Y678	874	97717.3	5.14	Coatomer subunit gamma-1	COPG1	3	3	2	6	12	12	40.6081	57.4096	48.6043	168.971	875.708	507.34	47.3238	49.2116	43.3848	54.3157	53.3798	54.0479	1.96398e-23	6.75745e-17	3.48524e-09	2.45834e-24	2.6514e-40	5.18064e-23	3	3	2	6	12	12
Q9Y6K0	416	46553.1	8.25	Choline/ethanolaminephosphotransferase 1	CEPT1	1	1	1	1	1	1	127.826	162.619	70.7054	79.3123	525.234	383.757	50.0919	44.116	52.9656	44.8146	48.3705	43.4506	1.29949e-27	5.38362e-12	7.88325e-16	1.46578e-14	1.30642e-29	2.93844e-11	1	1	1	1	1	1
Q9Y6M1	599	66121	8.82	Insulin-like growth factor 2 mRNA-binding protein 2	IGF2BP2	1	3	1	1	4	3	169.198	67.618	158.674	114.72	258.622	115.672	42.0705	48.9462	43.1828	36.9624	56.0855	50.9984	1.1584e-16	1.3219e-16	4.32001e-09	4.00037e-09	1.81711e-46	6.75483e-20		2			3	2
Q9Y6N5	450	49960.3	9.51	Sulfide:quinone oxidoreductase, mitochondrial	SQOR	1	2		1	8	5	49.1268	91.9092		76.3067	417.884	205.338	37.7613	53.9935		52.5441	56.0205	56.6515	2.45672e-12	1.35551e-22		2.39054e-22	2.48926e-46	1.20668e-25	1	2		1	8	5
O00391	747	82576.9	9.18	Sulfhydryl oxidase 1	QSOX1		1		1	5	4		52.1887		143.172	194.179	142.234		19.9149		47.6771	52.563	55.1028		5.79104e-05		3.48988e-17	1.76338e-38	3.99054e-24		1		1	5	4
O00410	1097	123629	4.57	Importin-5	IPO5		1			9	7		117.813			467.916	160.481		42.5007			54.2922	54.8484		9.34927e-11			2.24267e-42	7.47902e-24		1			9	7
O00483	81	9369.8	9.84	Cytochrome c oxidase subunit NDUFA4	NDUFA4		1	1	1	2	1		29.5829	82.6046	120.796	261.242	231.688		45.0661	46.1026	47.921	43.518	47.851		8.56337e-13	1.25461e-10	2.00461e-17	6.02185e-21	1.9541e-16		1	1	1	2	1
O15083	957	110557	6.98	ERC protein 2	ERC2		1	1					24.5649	107.527					38.396	37.0905					2.86744e-08	3.86409e-07					1	1
O15269	473	52743.4	5.87	Serine palmitoyltransferase 1	SPTLC1		1		1	1	1		14.0344		24.4248	83.8864	55.5748		50.8559		43.2696	51.646	47.0115		9.04858e-19		2.7682e-13	1.89751e-36	2.22408e-15		1		1	1	1
O15427	465	49468.9	8.03	Monocarboxylate transporter 4	SLC16A3		1		1	2	1		17.3437		87.1915	228.759	164.655		39.732		44.3371	48.6733	51.7051		5.70246e-09		3.72117e-14	3.28682e-30	1.30831e-20		1		1	2	1
O43795	1136	131984	9.87	Unconventional myosin-Ib	MYO1B		1		3	11	7		83.0963		67.7427	292.317	181.128		39.4302		43.1318	52.6729	50.6839		8.36695e-09		3.54942e-13	1.02191e-38	1.41393e-19		1		2	10	6
O60568	738	84784.5	5.95	Multifunctional procollagen lysine hydroxylase and glycosyltransferase LH3	PLOD3		1						67.4753						43.6744						1.21651e-11						1
O60884	412	45745.4	6.44	DnaJ homolog subfamily A member 2	DNAJA2		1		3	4	4		9.31287		80.9291	152.05	93.2433		30.188		49.8297	50.3241	51.3207		6.3513e-06		2.20936e-19	1.33203e-33	3.27298e-20		1		3	4	4
O75251	213	23563.3	10.36	NADH dehydrogenase [ubiquinone] iron-sulfur protein 7, mitochondrial	NDUFS7		2		2	2	2		87.4466		99.7046	514.029	168.449		45.0464		37.1332	50.1434	48.9502		8.85663e-13		3.25275e-09	3.16239e-33	9.66088e-18		2		2	2	2
O75443	2155	239525	5.05	Alpha-tectorin	TECTA		1						65.7141						34.4835						8.98481e-07						1
O75533	1304	145829	7.1	Splicing factor 3B subunit 1	SF3B1		2		2	6	4		60.9356		239.794	489.596	231.093		43.601		46.5516	51.2697	49.9676		1.3911e-11		4.19219e-16	1.25157e-35	7.67986e-19		2		2	6	4
O75718	401	46561.4	5.5	Cartilage-associated protein	CRTAP		1	1	1	2	2		9.25387	17.5962	23.2803	35.8173	122.519		41.5193	43.8014	46.3619	42.4594	50.2575		4.51153e-10	2.2127e-09	6.29046e-16	2.56265e-19	3.85132e-19		1	1	1	2	2
O94808	682	76929.9	7.4	Glutamine--fructose-6-phosphate aminotransferase [isomerizing] 2	GFPT2		1		2	5	5		111.124		46.1303	321.758	196.056		44.9011		42.6154	49.7352	53.0435		1.18425e-12		8.98677e-13	2.25141e-32	5.65869e-22		1		2	5	5
O94874	794	89594.4	6.77	E3 UFM1-protein ligase 1	UFL1		1		2	12	11		92.8528		94.2766	524.813	265.332		46.6477		50.136	54.258	49.1106		3.03254e-14		1.03988e-19	2.63124e-42	6.4017e-18		1		2	12	11
P00352	501	54861.4	6.71	Aldehyde dehydrogenase 1A1	ALDH1A1		1						45.9538						39.2583						1.03308e-08						1
P02489	173	19909.1	6.15	Alpha-crystallin A chain	CRYAA		1						88.6667						28.8676						9.48563e-06						1
P02647	267	30777.6	5.5	Apolipoprotein A-I	APOA1		1						121.465						47.7553						2.36662e-15						1
P05386	114	11513.8	3.95	Large ribosomal subunit protein P1	RPLP1		1	1	1	1			43.7481	118.584	148.203	218.901			51.0663	49.2013	51.8527	40.4822			5.06177e-19	1.05423e-12	1.39862e-21	1.57082e-16			1	1	1	1
P05783	430	48057.4	5.11	Keratin, type I cytoskeletal 18	KRT18		1		1	4	2		51.2377		79.0847	81.3474	47.7061		38.5088		44.0998	36.6191	38.6492		2.52579e-08		5.8773e-14	4.94155e-12	1.03414e-07		1		1	4	2
P06744	558	63146.7	8.55	Glucose-6-phosphate isomerase	GPI		1	1	3	4			13.6592	8.9395	14.2197	76.0003			35.6782	50.5086	36.2207	37.9594			3.82312e-07	1.02771e-13	9.58317e-09	1.89694e-13			1	1	3	4
P07093	398	44001.8	9.9	Glia-derived nexin	SERPINE2		1						27.2307						43.5462						1.53172e-11						1
P09211	210	23355.6	5.3	Glutathione S-transferase P	GSTP1		1						74.4946						51.5022						1.54844e-19						1
P09471	354	40050.2	5.19	Guanine nucleotide-binding protein G(o) subunit alpha	GNAO1		1	1					33.1111	88.0638					37.123	49.0968					1.08005e-07	1.26026e-12					1	1
P09488	218	25711.6	6.67	Glutathione S-transferase Mu 1	GSTM1		1						6.15578						32.5324						2.61346e-06						1
P0DTE2	115	13080.9	7.38	Probable non-functional immunoglobulin heavy variable 8-51-1	IGHV8-51-1		1				1		535.774				346.878		43.5491				47.9211		1.52811e-11				1.60069e-16		1				1
P11137	1827	199524	4.54	Microtubule-associated protein 2	MAP2		1			2	1		8.95188			70.7002	6.03005		23.3999			50.6357	-5.63695		3.43628e-05			2.90598e-34	0.00027788		1			2	1
P15559	274	30867.4	9.34	NAD(P)H dehydrogenase [quinone] 1	NQO1		1		1	3	1		25.115		47.8702	76.3309	72.3762		42.1213		41.5406	51.1754	42.2903		1.73904e-10		5.58587e-12	1.99425e-35	3.67488e-10		1		1	3	1
P20618	241	26489.1	8.29	Proteasome subunit beta type-1	PSMB1		1			1			23.4875			94.266			38.4198			51.6626			2.79448e-08			1.74686e-36			1			1
P22694	351	40622.4	9.19	cAMP-dependent protein kinase catalytic subunit beta	PRKACB		1		1	2	3		107.495		192.243	420.156	148.053		47.3703		42.5137	48.9011	50.6269		5.84052e-15		1.07329e-12	1.14754e-30	1.6186e-19						1
P27824	592	67567.7	4.21	Calnexin	CANX		1		2	3			31.3607		50.0689	79.3824			28.6329		42.7893	46.302			1.01561e-05		6.59204e-13	1.11008e-25			1		2	3
P28074	263	28480	6.94	Proteasome subunit beta type-5	PSMB5		0	1	1	2	1			40.4138	11.1151	18.0772	16.5727		-21.7533	54.4324	42.5923	50.9967	39.1933		0.00712817	3.39535e-17	9.34296e-13	4.84006e-35	5.61761e-08			1	1	2	1
P29992	359	42122.9	5.38	Guanine nucleotide-binding protein subunit alpha-11	GNA11		1	2		2	1		23.4681	106.819		91.1512	128.624		21.7378	42.1273		47.6921	40.2628		4.47456e-05	1.2424e-08		2.75897e-28	1.33221e-08			1		1
P31513	532	60033	7.87	Flavin-containing monooxygenase 3	FMO3		1						7.76264						30.6888						5.37244e-06						1
P31930	480	52645.3	6.32	Cytochrome b-c1 complex subunit 1, mitochondrial	UQCRC1		1	1	1	3	3		50.1496	90.6083	101.235	184.811	62.1069		50.4879	48.7106	51.1644	51.2086	55.208		2.44639e-18	2.40299e-12	8.11224e-21	1.69701e-35	3.20869e-24		1	1	1	3	3
P35222	781	85495.9	5.71	Catenin beta-1	CTNNB1		1			2			45.2634			38.7021			10.9381			52.6334			0.000192741			1.24921e-38			1			2
P39656	456	50800.3	6.52	Dolichyl-diphosphooligosaccharide--protein glycosyltransferase 48 kDa subunit	DDOST		1		1	4	3		104.323		90.4544	397.319	125.985		46.4081		38.1926	46.9316	52.7959		5.14384e-14		8.40262e-10	7.66026e-27	1.03081e-21		1		1	4	3
P40261	264	29573.7	5.45	Nicotinamide N-methyltransferase	NNMT		1			3			22.8699			146.009			48.3781			49.5587			5.32621e-16			5.19152e-32			1			3
P40763	770	88067.2	6.23	Signal transducer and activator of transcription 3	STAT3		1		1	7	3		50.1051		35.6767	236.976	93.6503		38.8633		37.2427	54.0528	55.688		1.66717e-08		2.84271e-09	7.85605e-42	1.09e-24		1		1	7	3
P42261	906	101505	7.78	Glutamate receptor 1	GRIA1		1						1.30054						31.8128						3.56059e-06						1
P42694	1942	218968	7.42	Probable helicase with zinc finger domain	HELZ		0		1						52.7184				-30.7767		33.1457				0.010092		2.04038e-07						1
P45954	432	47485	7	Short/branched chain specific acyl-CoA dehydrogenase, mitochondrial	ACADSB		1			5	4		18.5614			307.555	124.094		42.8923			51.1839	53.1695		4.81695e-11			1.91122e-35	4.15246e-22		1			5	4
P48643	541	59670.5	5.34	T-complex protein 1 subunit epsilon	CCT5		1		4	11	7		44.7823		92.7491	557.355	178.231		44.3668		44.0685	56.2652	51.7332		3.35283e-12		6.23949e-14	7.40528e-47	1.2335e-20		1		4	11	7
P49761	490	58587.9	9.91	Dual specificity protein kinase CLK3	CLK3		1			1	1		33.6038			121.18	32.4398		30.1302			45.8511	45.2344		6.46432e-06			7.17069e-25	3.33263e-13		1			1	1
P49915	693	76714.8	6.86	GMP synthase [glutamine-hydrolyzing]	GMPS		1			5	1		136.48			510.999	227.118		32.0201			44.8602	45.8316		3.27071e-06			3.78053e-23	6.48834e-14		1			5	1
P51571	173	18998.4	6.09	Translocon-associated protein subunit delta	SSR4		1		1	3	2		93.6501		185.676	434.118	204.272		53.8426		54.1706	41.1189	50.4088		2.03455e-22		3.51686e-24	2.16834e-17	2.68716e-19		1		1	3	2
P51608	486	52440.3	10.69	Methyl-CpG-binding protein 2	MECP2		1						52.6471						43.0835						3.47154e-11						1
P53985	500	53943.7	8.82	Monocarboxylate transporter 1	SLC16A1		1		3	4	1		56.4854		70.659	153.882	225.257		48.4456		52.8422	46.6036	52.3036		4.53928e-16		1.08224e-22	3.10517e-26	3.25765e-21		1		3	4	1
P56730	875	97066	8.07	Neurotrypsin	PRSS12		2			2			26.3964			48.3824			37.14			39.2894			1.06506e-07			5.28246e-15			2			2
P59190	212	24390.5	5.43	Ras-related protein Rab-15	RAB15		1				1		101.543				182.665		49.3677				51.1079		4.54366e-17				5.26126e-20		1				1
P60201	277	30076.9	8.42	Myelin proteolipid protein	PLP1		2	1					165.927	261.689					51.2303	55.1311					3.24871e-19	7.51664e-18					2	1
P60866	119	13372.6	10.71	Small ribosomal subunit protein uS10	RPS20		2		2	2	2		72.3792		164.535	348.232	292.605		53.1328		51.6702	51.8265	54.31		1.58949e-21		2.25184e-21	7.66005e-37	2.70041e-23		2		2	2	2
P61266	288	33244.4	5.04	Syntaxin-1B	STX1B		1	1					51.0561	41.5882					34.5234	48.0067					8.76271e-07	7.56144e-12					1	1
P61421	351	40328.7	4.63	V-type proton ATPase subunit d 1	ATP6V0D1		1	2	1	2			143.298	113.795	125.999	194.131			44.5712	44.8225	42.4751	52.6995			2.26212e-12	6.64059e-10	1.1485e-12	8.89889e-39			1	2	1	2
P61764	594	67568	6.96	Syntaxin-binding protein 1	STXBP1		1	1					38.6288	41.8844					43.4682	44.5153					1.756e-11	9.65043e-10					1	1
P62195	406	45625.7	7.66	26S proteasome regulatory subunit 8	PSMC5		1	1	1	7	6		192.154	131.437	269.05	593.597	272.413		50.9943	53.7702	48.6812	51.686	53.0277		6.13286e-19	1.44853e-16	3.47424e-18	1.55443e-36	5.86764e-22					6	5
P62258	255	29173.6	4.36	14-3-3 protein epsilon	YWHAE		2		1	1	1		41.3132		56.3424	127.639	43.0504		48.0762		45.2141	52.8189	43.7489		1.11335e-15		6.65649e-15	4.85736e-39	1.45752e-11		2		1	1	1
P62873	340	37376.6	5.85	Guanine nucleotide-binding protein G(I)/G(S)/G(T) subunit beta-1	GNB1		2	2		1			66.5705	73.0828		126.84			42.9889	51.2888		40.5756			4.07851e-11	2.35691e-14		1.18306e-16			1	1
P62899	125	14462.8	11.22	Large ribosomal subunit protein eL31	RPL31		1	1	1	2	1		53.4717	24.9718	67.9133	179.923	159.775		58.1808	55.8786	53.7116	50.5468	51.6673		1.23652e-27	1.49097e-18	1.14602e-23	4.50968e-34	1.43129e-20		1	1	1	2	1
P67775	309	35593.9	5.22	Serine/threonine-protein phosphatase 2A catalytic subunit alpha isoform	PPP2CA		1	1	1	1	1		25.0268	19.2556	97.0864	356.825	137.382		53.2582	46.0986	47.6772	45.4683	53.9776		1.11865e-21	1.25965e-10	3.48988e-17	3.40062e-24	6.18882e-23		1	1	1	1	1
P67870	215	24942.3	5.29	Casein kinase II subunit beta	CSNK2B		1				1		29.4055				28.8345		49.7191				26.9711		1.83986e-17				2.36775e-06		1				1
P84085	180	20529.5	6.79	ADP-ribosylation factor 5	ARF5		1		1	1	1		62.5213		85.4423	407.405	180.119		37.1265		41.2596	49.5561	49.2096		1.07778e-07		8.90733e-12	5.25133e-32	4.97245e-18		1		1	1	1
Q01995	201	22610.8	9.29	Transgelin	TAGLN		1						23.0195						43.7836						9.97203e-12						1
Q02556	426	48355.8	6.75	Interferon regulatory factor 8	IRF8		1						23.0034						37.1181						1.08371e-07						1
Q02817	5289	550846	5.79	Mucin-2	MUC2		1			1						5.27175			30.8889			-7.06702			5.02094e-06			0.000985958			1			1
Q07955	248	27744.3	10.77	Serine/arginine-rich splicing factor 1	SRSF1		1						124.335						46.0437						1.13404e-13						1
Q08945	709	81074.2	6.85	FACT complex subunit SSRP1	SSRP1		1				1		45.7736				53.8402		44.5915				32.3306		2.18016e-12				1.57457e-06		1				1
Q09028	425	47655.3	4.5	Histone-binding protein RBBP4	RBBP4		1	1	1	2	1		61.6783	29.0613	38.5123	143.96	47.6671		45.0994	46.9106	50.7857	45.6985	48.7098		8.01162e-13	3.96772e-11	2.04449e-20	1.33518e-24	1.82172e-17					1
Q09666	5890	629098	5.99	Neuroblast differentiation-associated protein AHNAK	AHNAK		1	1	1	5	1		30.7685	35.2541	30.2685	154.611	143.386		33.4727	45.9328	53.6049	47.2012	48.3798		1.64162e-06	1.57257e-10	1.477e-23	2.39996e-27	4.40868e-17		1	1	1	5	1
Q12965	1108	127061	9.3	Unconventional myosin-Ie	MYO1E		1		1	1	1		35.1085		44.1289	258.034	144.99		38.1358		48.8757	50.4095	52.2954		3.8059e-08		2.18636e-18	8.78473e-34	3.31211e-21		1		1	1	1
Q13114	568	64489.6	7.96	TNF receptor-associated factor 3	TRAF3		2		3	5	3		50.5838		103.24	219.098	153.635		49.0124		48.6979	48.5945	44.9655		1.12261e-16		3.34879e-18	4.70475e-30	6.78271e-13		2		3	5	3
Q13263	835	88548.8	5.55	Transcription intermediary factor 1-beta	TRIM28		1		4	4	3		128.124		180.149	573.263	275.17		49.3722		53.0275	49.3772	55.3872		4.49941e-17		6.71973e-23	1.2267e-31	2.1576e-24		1		4	4	3
Q13363	440	47534.9	6.76	C-terminal-binding protein 1	CTBP1		2			4	4		95.6102			414.519	190.286		47.8504			48.4246	50.9742		1.89272e-15			1.02167e-29	7.12555e-20		2			3	3
Q13425	540	57949	9.07	Beta-2-syntrophin	SNTB2		1		2	6	4		57.5792		200.427	415.442	185.916		39.7781		52.8544	54.82	47.9603		5.38042e-09		1.05275e-22	1.35691e-43	1.43789e-16		1		2	6	4
Q13643	280	31191.7	6.15	Four and a half LIM domains protein 3	FHL3		1		1	1	1		47.6599		48.7854	197.702	181.018		36.4954		35.4474	49.6603	41.8393		1.92652e-07		2.24685e-08	3.19933e-32	8.98058e-10		1		1	1	1
Q13838	428	48990.9	5.38	Spliceosome RNA helicase DDX39B	DDX39B		1			2	1		41.8358			168.224	77.0339		44.1564			42.842	50.4363		4.99785e-12			6.78303e-20	2.52107e-19		1			2	1
Q14141	434	49716.3	6.65	Septin-6	SEPTIN6		1	1	1	1			19.3209	6.43473	23.5363	22.598			42.5052	4.99056	35.965	21.7519			9.29173e-11	0.000108335	1.27848e-08	2.24427e-05			1	1	1	1
Q14195	570	61962.8	6.45	Dihydropyrimidinase-related protein 3	DPYSL3		1		1	6	2		57.1128		9.99156	117.088	48.2727		3.56821		9.36996	53.0437	52.6496		0.000698288		0.000177709	1.51401e-39	1.44303e-21		1		1	6	2
Q14624	930	103357	6.97	Inter-alpha-trypsin inhibitor heavy chain H4	ITIH4		1	1		1			19.5952	57.2953		101.058			33.8255	42.9659		49.8504			1.3488e-06	5.42216e-09		1.29081e-32			1	1		1
Q14697	944	106873	6.06	Neutral alpha-glucosidase AB	GANAB		0	1	1	3	4			7.91479	14.7508	66.4856	21.3354		-41.4731	25.3619	37.1336	44.0691	47.3833		0.0128542	6.30635e-06	3.25275e-09	7.86464e-22	7.54793e-16			1	1	3	4
Q15386	1083	123921	6.69	Ubiquitin-protein ligase E3C	UBE3C		2		4	11	6		27.3019		40.46	254.533	125.926		44.0913		44.0297	55.9688	52.0426		5.63525e-12		6.7111e-14	3.26985e-46	6.02649e-21		2		4	11	6
Q16527	193	20953.8	8.71	Cysteine and glycine-rich protein 2	CSRP2		3	2	2	4	2		109.407	46.777	98.9315	231.061	173.756		51.7512	54.6171	49.5471	55.4759	51.1259		7.86672e-20	2.2434e-17	4.37403e-19	3.9571e-45	5.06734e-20		3	2	2	4	2
Q16763	222	23845.1	8.67	Ubiquitin-conjugating enzyme E2 S	UBE2S		1	1	1	1	1		31.7573	13.705	48.7107	137.603	22.0721		43.8502	50.191	42.3382	49.8535	42.4769		8.8294e-12	1.83255e-13	1.45613e-12	1.27269e-32	2.5074e-10		1	1	1	1	1
Q2TB10	664	75235.2	10.07	Zinc finger protein 800	ZNF800		3						64.4088						40.6437						1.63266e-09						3
Q32P28	736	83393.2	4.79	Prolyl 3-hydroxylase 1	P3H1		1			3	2		35.3225			81.5106	36.6818		43.7216			50.5008	42.4372		1.11601e-11			5.63347e-34	2.72123e-10		1			3	2
Q3ZCM7	444	49775.7	4.52	Tubulin beta-8 chain	TUBB8		1	1	1				26.1265	27.7869	32.0554				44.9131	51.0437	47.7223				1.15787e-12	3.75854e-14	3.15852e-17				1	1	1
Q3ZCQ8	353	39645.9	8.55	Mitochondrial import inner membrane translocase subunit TIM50	TIMM50		1		1	2	2		33.2627		24.0074	371.895	143.073		47.4995		48.9946	52.8159	47.5925		4.31257e-15		1.64814e-18	4.90948e-39	4.11889e-16		1		1	2	2
Q5VZF2	373	40517.3	8.45	Muscleblind-like protein 2	MBNL2		1			2			33.8906			78.9557			35.1877			39.1546			5.55593e-07			7.70743e-15			1			1
Q68CZ2	1445	155264	6.81	Tensin-3	TNS3		1		2	7	3		141.547		29.4905	813.148	137.642		37.5813		50.0613	52.9221	43.0392		6.85651e-08		1.24721e-19	2.82447e-39	7.47788e-11		1		2	6	3
Q6IN85	833	95367.4	4.57	Serine/threonine-protein phosphatase 4 regulatory subunit 3A	PPP4R3A		1						14.8191						29.6588						7.47748e-06						1
Q6KC79	2804	316048	8.01	Nipped-B-like protein	NIPBL		1						8.35221						25.5714						2.25482e-05						1
Q6P1L5	589	61967.3	10.49	Protein FAM117B	FAM117B		1	1	1		1		188.278	131.937	137.999		63.5416		54.805	45.2542	44.8487		21.6368		1.34045e-23	3.85688e-10	1.37386e-14		6.61371e-06		1	1	1		1
Q6UB35	978	105789	8.15	Monofunctional C1-tetrahydrofolate synthase, mitochondrial	MTHFD1L		1		1	8	5		78.8871		102.007	299.527	138.117		47.3176		44.0386	54.7312	52.3694		6.57893e-15		6.60544e-14	2.13299e-43	2.80085e-21		1		1	8	5
Q6UXV1	221	24855.3	8.96	Izumo sperm-egg fusion protein 2	IZUMO2		1	1	1	1			147.515	246.431	172.663	266.912			42.8648	46.9536	36.4278	44.343			5.04592e-11	3.74455e-11	7.57456e-09	2.7854e-22			1	1	1	1
Q6ZRS2	3230	343551	5.8	Helicase SRCAP	SRCAP		1						22.402						26.448						1.83727e-05						1
Q7L0Y3	403	47346.6	9.93	tRNA methyltransferase 10 homolog C	TRMT10C		1		1	5	2		84.287		177.124	500.666	333.716		44.1786		42.9067	45.705	55.2721		4.79698e-12		5.3407e-13	1.3028e-24	2.79859e-24		1		1	5	2
Q8N1Y9	231	24914.2	7.29	Putative uncharacterized protein FLJ37218			1						21.1251						29.1506						8.73385e-06						1
Q8NBU5	361	40743.7	6.9	Outer mitochondrial transmembrane helix translocase	ATAD1		0			2						85.5472			-24.6129			45.6601			0.00809451			1.56088e-24						2
Q8NF37	534	59150.7	5.82	Lysophosphatidylcholine acyltransferase 1	LPCAT1		1		1	3	1		33.6063		82.2259	210.505	56.5239		33.193		38.6307	52.554	40.1871		1.90233e-06		4.6492e-10	1.8439e-38	1.48834e-08		1		1	3	1
Q8TED9	768	86430.9	6.78	Actin filament-associated protein 1-like 1	AFAP1L1		1	1					220.635	145.649					37.196	35.8851					1.0094e-07	6.20271e-07					1	1
Q8WUP2	373	40669.3	5.89	Filamin-binding LIM protein 1	FBLIM1		1		0	2	1		13.8653			157.35	61.9718		33.5587		-38.9188	44.9727	54.0542		1.56718e-06		0.00696346	2.43124e-23	5.11212e-23		1			2	1
Q92974	986	111541	7.27	Rho guanine nucleotide exchange factor 2	ARHGEF2		1	1	2	7	4		53.957	21.6839	39.1244	194.124	62.2315		39.2252	38.7587	35.2156	50.383	50.7804		1.07384e-08	1.63048e-07	2.87152e-08	9.96472e-34	1.11942e-19		1	1	2	7	4
Q96DI7	357	39310.2	8.21	U5 small nuclear ribonucleoprotein 40 kDa protein	SNRNP40		1	1		2	1		45.9356	86.5435		104.743	49.5555		39.651	43.9402		38.9521	23.5573		6.30686e-09	1.89154e-09		1.35046e-14	4.44162e-06		1	1		2	1
Q96HC4	596	63944.6	8.26	PDZ and LIM domain protein 5	PDLIM5		1		3	8	4		29.0984		57.9967	276.58	122.827		34.6929		54.151	54.2688	56.6212		7.85116e-07		3.68686e-24	2.51103e-42	1.26893e-25		1		3	8	4
Q96IU4	210	22345.5	6.39	Putative protein-lysine deacylase ABHD14B	ABHD14B		1			2	1		27.0576			88.9643	58.5757		41.0075			43.8144	44.247		9.64856e-10			2.03312e-21	4.32295e-12		1			2	1
Q96ME1	718	78918.5	8.31	F-box/LRR-repeat protein 18	FBXL18		1			4	4		7.39158			292.241	136.23		-6.7139			44.2896	49.8046		0.00245059			3.40777e-22	1.14666e-18		1			4	4
Q96MT3	831	94299.4	6.18	Prickle-like protein 1	PRICKLE1		1						119.697						49.2874						5.5699e-17						1
Q96QR1	104	10099.9	8.52	Secretoglobin family 3A member 1	SCGB3A1		1			1			54.2205			120.209			40.655			45.5795			1.60866e-09			2.16542e-24			1			1
Q96SB3	817	89333.5	4.62	Neurabin-2	PPP1R9B		1			1			16.4655			65.8106			39.2765			26.2839			1.01111e-08			9.72003e-06			1			1
Q99460	953	105835	5.04	26S proteasome non-ATPase regulatory subunit 1	PSMD1		2		1	5	2		10.7607		45.0646	54.9696	26.4054		29.8932		45.4048	58.1672	44.9918		6.95168e-06		4.53717e-15	5.1515e-51	6.34172e-13		2		1	5	2
Q99569	1192	131867	9.19	Plakophilin-4	PKP4		1			1	1		35.4208			42.7887	28.3537		24.6714			50.1315	26.4722		2.72247e-05			3.35135e-33	2.52436e-06		1				1
Q9BSD7	190	20712.9	10.15	Cancer-related nucleoside-triphosphatase	NTPCR		1			3			16.095			190.202			40.8517			44.2495			1.21151e-09			3.97019e-22			1			3
Q9BWM7	321	35503.1	9.38	Sideroflexin-3	SFXN3		1		1	5	3		61.4562		79.1743	393.813	159.622		50.627		46.0987	59.2527	52.1826		1.69473e-18		1.08863e-15	3.23363e-53	4.28945e-21		1		1	5	3
Q9C0D3	744	83920.2	6.85	Protein zyg-11 homolog B	ZYG11B		1		1	2			1.9692		40.4042	57.6339			25.0499		13.2435	36.4138			2.52081e-05		9.33376e-05	7.89101e-12			1		1	2
Q9H0D6	950	108582	7.52	5-3 exoribonuclease 2	XRN2		1		2	5			87.8956		49.8467	169.891			47.6969		44.4229	51.2914			2.71003e-15		3.15633e-14	1.12031e-35			1		2	5
Q9HCN4	374	41739.8	4.54	GPN-loop GTPase 1	GPN1		1			1	1		16.5879			83.0239	34.8609		39.2392			43.4247	44.9678		1.05668e-08			8.45267e-21	6.7487e-13		1			1	1
Q9NTZ6	932	97394.9	8.98	RNA-binding protein 12	RBM12		1						99.9675						49.7428						1.73331e-17						1
Q9NUQ8	709	79743.9	6.27	ATP-binding cassette sub-family F member 3	ABCF3		1		3	8	5		42.7721		61.7704	219.603	77.7085		47.6178		45.0805	48.1909	51.8642		3.27235e-15		8.70317e-15	2.93148e-29	9.22316e-21		1		3	8	5
Q9NZB2	1118	121887	9.11	Constitutive coactivator of PPAR-gamma-like protein 1	FAM120A		1		3	9	6		1.89333		47.3389	438.727	164.345		31.204		46.8143	46.7453	51.7186		4.50102e-06		2.37298e-16	1.69958e-26	1.27226e-20				3	9	6
Q9P0Z9	390	44065.5	8.54	Peroxisomal sarcosine oxidase	PIPOX		1			1	1		5588.98			30.1189	1277.14		49.0467			43.4026	43.1828		1.03097e-16			9.15601e-21	5.43709e-11		1			1	1
Q9UDR5	926	102131	6.62	Alpha-aminoadipic semialdehyde synthase, mitochondrial	AASS		1		1	4	3		35.3815		78.5496	185.245	109.331		22.2139		38.2869	51.5151	52.5122		4.16486e-05		7.41832e-10	3.68479e-36	1.98428e-21		1		1	4	3
Q9UGJ0	569	63065.6	9.86	5-AMP-activated protein kinase subunit gamma-2	PRKAG2		1		1	3	2		132.86		137.486	191.632	170.664		28.0854		41.9366	48.1741	45.4649		1.18885e-05		2.88178e-12	3.15736e-29	1.78643e-13					2	1
Q9UHD2	729	83641.5	6.77	Serine/threonine-protein kinase TBK1	TBK1		1	1	16	16	11		63.1708	43.6564	745.266	1418.76	732.49		45.9218	50.4736	57.0734	53.3046	55.6074		1.47067e-13	1.09467e-13	3.15837e-27	3.87759e-40	1.31594e-24		1	1	15	15	10
Q9UNQ2	313	35236.1	10.71	Dimethyladenosine transferase	DIMT1		1		2	4	3		89.2778		46.001	235.883	94.5594		43.5131		43.6461	49.0539	49.7243		1.62258e-11		1.38142e-13	5.6448e-31	1.39439e-18		1		2	4	3
Q9Y265	456	50227.6	6.37	RuvB-like 1	RUVBL1		1		1	7	2		79.9934		111.031	288.929	124.096		40.4935		43.2638	56.7772	48.308		2.0213e-09		2.79447e-13	5.39592e-48	5.37518e-17		1		1	7	2
Q9Y305	439	49901.3	8.82	Acyl-coenzyme A thioesterase 9, mitochondrial	ACOT9		1		1	4	2		28.3722		31.4315	160.946	74.6489		39.7747		44.3574	53.2987	47.9143		5.39724e-09		3.58462e-14	3.98345e-40	1.62864e-16		1		1	4	2
Q9Y5B9	1047	119913	5.36	FACT complex subunit SPT16	SUPT16H		1						54.5477						50.5626						2.00714e-18						1
Q9Y6R4	1608	181683	6.26	Mitogen-activated protein kinase kinase kinase 4	MAP3K4		1		1	9	6		121.14		28.3286	406.301	171.138		47.4166		28.6021	50.2004	55.1787		5.24285e-15		3.76765e-06	2.40525e-33	3.46829e-24		1		1	9	6
A0A0A0MS15	119	13055.8	8.81	Immunoglobulin heavy variable 3-49	IGHV3-49			1						37.9555						49.2602						9.56962e-13						1
B7U540	433	48879.6	6.06	Inward rectifier potassium channel 18	KCNJ18			1						29.0496						44.7647						7.11839e-10						1
O15393	492	53858.8	7.86	Transmembrane protease serine 2	TMPRSS2			1						65.8367						44.8508						6.41812e-10						1
O60307	1309	143136	8.13	Microtubule-associated serine/threonine-protein kinase 3	MAST3			1						11.6546						35.5072						7.01205e-07						1
O60885	1362	152218	9.8	Bromodomain-containing protein 4	BRD4			1						247.959						43.9441						1.88594e-09						1
O75182	1162	133065	6.92	Paired amphipathic helix protein Sin3b	SIN3B			1						31.1427						35.6169						6.77185e-07						1
O75197	1615	179143	4.95	Low-density lipoprotein receptor-related protein 5	LRP5			1			1			3401.26			1813.97			31.0938			15.0188			2.09451e-06			1.40542e-05			1			1
O75531	89	10058.5	5.88	Barrier-to-autointegration factor	BANF1			1						16.4625						56.8415						1.87235e-19						1
O75962	3097	346897	6.32	Triple functional domain protein	TRIO			1						232.493						34.0561						1.06201e-06						1
O94905	339	37839.2	5.33	Erlin-2	ERLIN2			1	3	5	4			48.3497	176.692	536.896	297.998			52.9511	53.6009	48.7283	55.1661			8.10122e-16	1.48753e-23	2.55516e-30	3.56162e-24			1	3	5	4
O95218	330	37404	10.67	Zinc finger Ran-binding domain-containing protein 2	ZRANB2			1						17.2771						42.1279						1.2424e-08						1
O95347	1197	135655	8.78	Structural maintenance of chromosomes protein 2	SMC2			2	3	19	9			24.6718	75.4092	354.161	121.886			40.1169	45.0146	55.9149	52.2175			6.66266e-08	9.90607e-15	4.12795e-46	3.97562e-21			2	3	19	9
O95427	931	105809	8.87	GPI ethanolamine phosphate transferase 1	PIGN			1	1					31.8853	9.86118					27.8086	-3.02511					4.10054e-06	0.000933661					1	1
P04083	346	38713.9	7.04	Annexin A1	ANXA1			2	1	3				45.9111	28.5256	65.4699				57.0741	45.627	54.3629				1.15249e-19	2.89202e-15	1.53629e-42				2	1	3
P04899	355	40450.5	5.2	Guanine nucleotide-binding protein G(i) subunit alpha-2	GNAI2			1		1				31.1047		46.2774				26.4285		50.2889				5.25706e-06		1.58044e-33				1		1
P04908	130	14135.4	11.66	Histone H2A type 1-B/E	H2AC4			1						56.6818						56.3462						5.34014e-19						1
P06870	262	28889.4	4.45	Kallikrein-1	KLK1			1						4.15313						27.825						4.09911e-06						1
P07858	339	37821.3	6.27	Cathepsin B	CTSB			1	3	3	3			23.5216	118.439	255.483	165.186			43.6907	53.8517	49.7158	50.2625			2.50165e-09	7.95459e-24	2.46882e-32	3.80977e-19			1	3	3	3
P08729	469	51385.1	5.14	Keratin, type II cytoskeletal 7	KRT7			1						83.9884						47.0039						3.48844e-11						1
P13637	1013	111748	5.02	Sodium/potassium-transporting ATPase subunit alpha-3	ATP1A3			2						74.4878						54.8188						1.45164e-17						2
P17600	705	74111	10.41	Synapsin-1	SYN1			3						56.6251						49.9808						2.68954e-13						3
P19012	456	49211.4	4.42	Keratin, type I cytoskeletal 15	KRT15			2	1	2	1			7451.23	6239.82	3946.75	7033.3			53.8521	39.6321	42.6994	40.2175			1.2158e-16	1.12802e-10	1.11682e-19	1.4249e-08
P20340	208	23592.6	5.16	Ras-related protein Rab-6A	RAB6A			1						87.9554						43.4163						3.37208e-09						1
P35052	558	61679.5	7.31	Glypican-1	GPC1			1						69.1339						40.9623						3.4784e-08						1
P39019	145	16060.4	10.99	Small ribosomal subunit protein eS19	RPS19			1	2	5	1			61.7506	25.6019	230.327	30.4989			49.5555	41.2881	45.9283	38.5346			5.75654e-13	8.506e-12	5.22633e-25	1.16459e-07			1	2	5	1
P47929	136	15075	7.79	Galectin-7	LGALS7			1						46.6199						53.8638						1.19001e-16						1
P49281	568	62265.2	6	Natural resistance-associated macrophage protein 2	SLC11A2			1	1					103.588	219.756					23.2667	43.7743					8.73575e-06	1.0865e-13					1	1
P49590	506	56887.9	8.35	Histidine--tRNA ligase, mitochondrial	HARS2			1	1	4	2			135.909	132.071	196.202	93.7421			45.7277	46.9235	48.4972	43.5082			2.07835e-10	1.8671e-16	7.32636e-30	2.57009e-11					2
P50213	366	39591.4	6.93	Isocitrate dehydrogenase [NAD] subunit alpha, mitochondrial	IDH3A			2		4	2			71.5788		146.098	90.0729			50.6344		44.7297	49.6424			8.12851e-14		6.26773e-23	1.70438e-18			2		4	2
P50993	1020	112264	5.33	Sodium/potassium-transporting ATPase subunit alpha-2	ATP1A2			1		1				160.671		154.385				42.5341		13.1115				8.41722e-09		5.58823e-05						1
P51649	535	57214.2	8.37	Succinate-semialdehyde dehydrogenase, mitochondrial	ALDH5A1			1		1				96.966		125.264				55.9626		40.9839				1.22002e-18		3.31894e-17				1		1
P52292	529	57861.4	5.05	Importin subunit alpha-1	KPNA2			1	1	7	3			9.97881	15.6411	153.05	65.1359			51.2718	39.571	50.147	52.7847			2.42862e-14	1.23296e-10	3.11425e-33	1.05882e-21			1	1	7	3
P55809	520	56157.2	7.52	Succinyl-CoA:3-ketoacid coenzyme A transferase 1, mitochondrial	OXCT1			1		2				10.7314		62.891				16.3295		47.2593				2.27385e-05		1.86323e-27				1		2
P62491	216	24393.3	6.53	Ras-related protein Rab-11A	RAB11A			1	1	2	1			5.94717	9.58962	82.0856	5.15167			35.6752	37.3386	49.7947	30.3843			6.64968e-07	2.52713e-09	1.6872e-32	1.7736e-06			1	1	2	1
P67936	248	28521.5	4.36	Tropomyosin alpha-4 chain	TPM4			3						143.473						51.3415						2.12819e-14						3
Q01081	240	27871.9	8.95	Splicing factor U2AF 35 kDa subunit	U2AF1			1	1	1	1			11.8125	11.5284	110.016	29.2061			21.0426	45.0168	47.8274	52.657			1.17977e-05	9.87665e-15	1.49904e-28	1.41893e-21			1	1	1	1
Q12931	704	80109.2	8.4	Heat shock protein 75 kDa, mitochondrial	TRAP1			1	1	1	1			805.689	1347.21	4169.14	2072.18			57.1728	54.5919	40.4259	47.1702			9.52972e-20	1.22651e-24	1.86589e-16	1.4022e-15			1	1	1	1
Q13510	395	44659.3	7.7	Acid ceramidase	ASAH1			2						80.8535						49.312						8.75999e-13						2
Q13813	2472	284537	5.01	Spectrin alpha chain, non-erythrocytic 1	SPTAN1			1						52.7182						45.6992						2.15704e-10						1
Q14980	2115	238258	5.54	Nuclear mitotic apparatus protein 1	NUMA1			1		8	2			36.8139		113.645	42.0673			22.8971		51.4684	43.0262			9.20252e-06		4.64003e-36	7.68525e-11			1		8	2
Q15008	389	45530.9	5.29	26S proteasome non-ATPase regulatory subunit 6	PSMD6			1	1	5	1			62.3361	76.7741	232.711	227.096			47.9498	49.453	50.164	51.1572			8.27845e-12	5.47481e-19	2.87016e-33	4.76543e-20			1	1	5	1
Q58FF8	381	44348.6	4.49	Putative heat shock protein HSP 90-beta 2	HSP90AB2P			1		1	1			141.631		385.614	262.364			44.9915		45.9248	55.8532			5.38436e-10		5.29756e-25	7.59555e-25			1		1	1
Q6RI45	1802	203596	7.89	Bromodomain and WD repeat-containing protein 3	BRWD3			1						60.4529						52.3174						3.04509e-15						1
Q8N441	504	54536.3	10.31	Fibroblast growth factor receptor-like 1	FGFRL1			1		1				47.4839		197.204				26.0904		18.7997				5.57227e-06		3.18763e-05				1		1
Q8N6C5	1336	148935	5.73	Immunoglobulin superfamily member 1	IGSF1			1						9.35335						36.1084						5.73178e-07						1
Q8NC51	408	44965.2	9.22	SERPINE1 mRNA-binding protein 1	SERBP1			1						6.42975						42.2308						1.13134e-08						1
Q8TAA5	225	25431	7.83	GrpE protein homolog 2, mitochondrial	GRPEL2			1	1	1				140.602	90.2955	151.533				40.2258	51.0849	50.6565				6.15242e-08	9.81384e-21	2.63433e-34				1	1	1
Q8WWB5	315	35956.5	6.32	PIH1 domain-containing protein 2	PIH1D2			1						100.592						40.9197						3.59791e-08						1
Q8WXX7	1259	138981	9.93	Autism susceptibility gene 2 protein	AUTS2			1						32.5146						46.0533						1.34019e-10						1
Q96N67	2140	242558	6.78	Dedicator of cytokinesis protein 7	DOCK7			3	1					91.8276	56.2537					52.1043	37.9315					4.68843e-15	1.18648e-09					3	1
Q99439	309	33696.9	7.39	Calponin-2	CNN2			1	1	2	1			62.6372	134.407	227.69	171.026			18.4912	52.2395	43.3002	38.9429			1.65266e-05	5.17551e-22	1.32277e-20	7.50574e-08					1
Q99459	802	92249.9	8.47	Cell division cycle 5-like protein	CDC5L			1	1					4295.58	2610.2					51.4456	47.5299					1.73499e-14	4.86644e-17					1	1
Q99798	780	85424.7	7.65	Aconitate hydratase, mitochondrial	ACO2			2						49.3309						49.3176						8.68959e-13						2
Q9BXB7	569	65262.9	9.62	Spermatogenesis-associated protein 16	SPATA16			1						23555.8						47.9487						8.27848e-12						1
Q9H6S0	1430	160247	8.52	3-5 RNA helicase YTHDC2	YTHDC2			1		1				133.882		39.3441				55.3861		43.3486				4.26182e-18		1.11137e-20				1		1
Q9HAY2	307	35221.3	10.24	Melanoma-associated antigen F1	MAGEF1			1						75.5368						52.0361						5.3869e-15						1
Q9NQC8	304	34285.4	4.13	Intraflagellar transport protein 46 homolog	IFT46			1						1440.04						53.1293						5.59107e-16						1
Q9NS39	739	80620.8	10.81	Double-stranded RNA-specific editase B2	ADARB2			1						93.5052						52.9299						8.4678e-16						1
Q9NTI2	1188	133597	8.19	Phospholipid-transporting ATPase IB	ATP8A2			1						43.8454						41.0429						3.2619e-08						1
Q9P2M7	1203	137056	5.19	Cingulin	CGN			1						159.162						40.6593						4.41796e-08						1
Q9UQM7	478	54087.3	7.08	Calcium/calmodulin-dependent protein kinase type II subunit alpha	CAMK2A			2		1				117.976		23.8294				50.9726		46.9357				4.31764e-14		7.52977e-27				2		1
Q9Y2R9	242	28133.8	10.62	Small ribosomal subunit protein uS7m	MRPS7			1		2				58.5139		235.268				45.9933		44.5147				1.448e-10		1.44834e-22				1		2
A0A075B6J2	118	12686.1	7.41	Probable non-functional immunoglobulin lambda variable 2-33	IGLV2-33				1	1					172.005	245.945					47.3571	45.1989					7.18111e-17	9.94515e-24					1	1
A0FGR8	921	102356	9.8	Extended synaptotagmin-2	ESYT2				2	6	4				81.4622	394.107	82.4185				49.7787	49.5117	52.3951				2.48918e-19	6.49199e-32	2.63246e-21				2	6	4
A2RUR9	1427	165124	5.03	Coiled-coil domain-containing protein 144A	CCDC144A				1						5.43681						28.3054						4.29047e-06						1
A3KMH1	1905	214823	7.42	von Willebrand factor A domain-containing protein 8	VWA8				1	3	1				11.748	35.8585	12.3477				26.8314	45.8357	40.9875				7.52353e-06	7.61456e-25	4.18274e-09				1	3	1
A6NHL2	446	49908.3	5.96	Tubulin alpha chain-like 3	TUBAL3				1	1	1				19.8902	264.238	126.727				43.6465	50.6685	50.2629				1.38142e-13	2.48469e-34	3.80977e-19				1	1	1
O00116	658	72911.2	7.37	Alkyldihydroxyacetonephosphate synthase, peroxisomal	AGPS				1	4	1				67.8543	129.897	91.2013				27.5021	52.9069	49.0375				5.94059e-06	3.06407e-39	7.7138e-18				1	4	1
O00154	380	41795.8	8.66	Cytosolic acyl coenzyme A thioester hydrolase	ACOT7				1	5	4				311.561	600.262	310.948				52.1995	53.356	51.1653				5.73437e-22	2.98952e-40	4.68769e-20				1	5	4
O00303	357	37563.5	5.12	Eukaryotic translation initiation factor 3 subunit F	EIF3F				2	6	2				76.8655	202.937	60.0974				48.6329	53.7678	47.7911				3.89147e-18	3.43485e-41	2.31926e-16				2	6	2
O00429	736	81876.4	6.8	Dynamin-1-like protein	DNM1L				1	11	2				63.3333	230.648	34.326				36.0645	57.1186	46.0402				1.14456e-08	9.62219e-49	3.61389e-14				1	11	2
O00560	298	32444.1	7.63	Syntenin-1	SDCBP				2	3	1				50.9741	64.6177	40.3611				38.7552	45.2583	47.4294				3.92733e-10	7.85322e-24	6.62975e-16				2	3	1
O14531	572	61877.1	7.1	Dihydropyrimidinase-related protein 4	DPYSL4				1	5	4				48.5664	151.736	79.0655				23.5685	51.6983	47.6477				1.84152e-05	1.46992e-36	3.50669e-16				1	5	4
O14734	319	35914	7.6	Acyl-coenzyme A thioesterase 8	ACOT8				1	4					40.9727	106.151					38.8027	54.1508					3.6895e-10	4.6451e-42					1	4
O14828	347	38286.5	7.73	Secretory carrier-associated membrane protein 3	SCAMP3				1	2	1				67.1901	224.096	124.491				40.8345	52.8456	41.5407				1.77491e-11	4.22728e-39	1.57768e-09				1	2	1
O15056	1496	165537	7.36	Synaptojanin-2	SYNJ2				1	3	1				37.4301	71.7059	31.0676				33.3292	42.9539	35.9285				1.74497e-07	4.56116e-20	7.51757e-07				1	3	1
O15226	690	77672.4	9.09	NF-kappa-B-repressing factor	NKRF				1	3					41.045	80.2082					25.8028	41.9133					1.03536e-05	1.6279e-18					1	3
O15258	196	22957.8	9.91	Protein RER1	RER1				1	1	1				55.5722	486.246	90.8551				46.2944	47.9241	48.4697				7.20858e-16	9.74293e-29	3.47278e-17				1	1	1
O15305	246	28081.9	6.76	Phosphomannomutase 2	PMM2				2	3	2				58.1209	183.966	27.9776				50.6197	46.713	45.5363				3.0965e-20	1.94854e-26	1.46798e-13				2	3	2
O43294	461	49813.7	7.03	Transforming growth factor beta-1-induced transcript 1 protein	TGFB1I1				1	3					35.5394	84.1792					41.5783	44.7309					5.24678e-12	6.24238e-23					1	3
O43324	174	19810.4	8.84	Eukaryotic translation elongation factor 1 epsilon-1	EEF1E1				2	5	5				78.994	528.985	275.897				49.7947	51.8272	49.2553				2.41023e-19	7.64664e-37	4.41728e-18				2	5	5
O43464	458	48840.4	10.48	Serine protease HTRA2, mitochondrial	HTRA2				10	10	10				10702	10137.1	8066.62				50.9672	50.1441	56.7818				1.31156e-20	3.15473e-33	9.41097e-26				9	9	9
O43678	99	10921.4	10.11	NADH dehydrogenase [ubiquinone] 1 alpha subcomplex subunit 2	NDUFA2				1	1	1				21.0024	131.998	110.541				42.2631	44.8405	47.7086				1.65687e-12	4.08458e-23	2.93983e-16				1	1	1
O43747	822	91350.5	6.78	AP-1 complex subunit gamma-1	AP1G1				1	5	4				31.8735	104.374	44.7068				47.2074	48.6267	46.9979				9.95547e-17	4.06283e-30	2.31272e-15				1	5	4
O60306	1485	171294	6.33	RNA helicase aquarius	AQR				2	2					53.3005	48.9412					31.3576	49.6013					8.01986e-07	4.23615e-32					2	2
O60462	931	104830	4.81	Neuropilin-2	NRP2				2	5	3				12.9088	180.228	32.4203				45.1047	47.9023	43.4922				8.30606e-15	1.07237e-28	2.66628e-11				2	5	3
O60645	745	85566.7	6.2	Exocyst complex component 3	EXOC3				1	6	3				7.02596	222.424	135.053				38.8046	52.8056	49.1813				3.6844e-10	5.1527e-39	5.33048e-18				1	6	3
O60716	968	108169	6.14	Catenin delta-1	CTNND1				1	10	6				63.0318	331.377	152.816				39.3707	50.7981	52.3272				1.64718e-10	1.31866e-34	3.08695e-21				1	10	6
O75306	463	52545.3	7.61	NADH dehydrogenase [ubiquinone] iron-sulfur protein 2, mitochondrial	NDUFS2				1	4	3				115.062	312.685	90.5919				47.3092	48.2245	50.8557				7.94573e-17	2.52431e-29	9.34166e-20				1	4	3
O95376	493	57818.5	5.38	E3 ubiquitin-protein ligase ARIH2	ARIH2				1	2	1				26.6974	112.517	60.8275				34.5906	45.677	49.5933				5.41475e-08	1.4579e-24	1.91389e-18				1	2	1
O95486	1093	119748	7.72	Protein transport protein Sec24A	SEC24A				1	3					33.7944	40.9768					38.9652	48.2437					2.9423e-10	2.31956e-29					1	3
O95831	613	66900.1	9.39	Apoptosis-inducing factor 1, mitochondrial	AIFM1				1	5	4				44.2053	223.468	112.674				46.5323	56.3904	48.4255				4.3675e-16	3.95297e-47	3.91647e-17				1	5	4
O96008	361	37892.9	7.29	Mitochondrial import receptor subunit TOM40 homolog	TOMM40				1	5	3				45.9594	202.927	77.1238				39.8243	51.9056	52.5818				8.49398e-11	5.12686e-37	1.66665e-21				1	5	3
P00533	1210	134276	6.67	Epidermal growth factor receptor	EGFR				1	5	2				62.3085	244.203	136.769				40.0062	55.7066	49.5825				6.47362e-11	1.16468e-45	1.9618e-18				1	4	2
P02751	2477	272319	5.18	Fibronectin	FN1				1						90.1869						42.5586						9.91383e-13						1
P06400	928	106158	8.04	Retinoblastoma-associated protein	RB1				1	3	5				64.6511	162.092	104.302				45.2348	46.5647	50.2842				6.39504e-15	3.6635e-26	3.62024e-19				1	3	5
P07954	510	54636.6	9.17	Fumarate hydratase, mitochondrial	FH				1	6	4				70.5098	190.841	85.9991				44.9549	54.1299	49.6069				1.11445e-14	5.20753e-42	1.85643e-18				1	6	4
P07996	1170	129382	4.51	Thrombospondin-1	THBS1				2	4	3				116.663	265.976	142.365				48.1903	51.9921	49.2664				1.0797e-17	3.29044e-37	4.2957e-18				2	4	3
P09871	688	76683.9	4.59	Complement C1s subcomponent	C1S				1						12.7867						27.1643						6.70254e-06						1
P11172	480	52221.1	7.26	Uridine 5-monophosphate synthase	UMPS				1	4	4				19.6053	231.499	124.074				34.2823	49.9457	48.5501				7.31656e-08	8.16615e-33	2.79315e-17				1	4	4
P11217	842	97091.3	7.03	Glycogen phosphorylase, muscle form	PYGM				1	1					47.2256	35.8714					44.3234	34.8847					3.81807e-14	2.02235e-10					1	1
P12004	261	28768.5	4.31	Proliferating cell nuclear antigen	PCNA				1	6	5				71.8588	260.32	141.69				45.3895	55.6289	54.4598				4.67714e-15	1.76218e-45	1.92038e-23				1	6	5
P13489	461	49972.8	4.44	Ribonuclease inhibitor	RNH1				1	1					77.9561	81.8346					44.571	38.6792					2.36152e-14	2.84696e-14					1	1
P19474	475	54169.3	6.35	E3 ubiquitin-protein ligase TRIM21	TRIM21				10	12	9				1756.59	3747.99	1469.89				54.8911	46.7892	53.1881				5.91798e-25	1.4065e-26	3.98649e-22				10	12	9
P22234	425	47078.8	7.26	Bifunctional phosphoribosylaminoimidazole carboxylase/phosphoribosylaminoimidazole succinocarboxamide synthetase	PAICS				3	5	4				60.3891	218.924	71.6086				50.4948	41.9355	52.8121				4.23975e-20	1.51328e-18	9.93134e-22				3	5	4
P23381	471	53164.9	6.15	Tryptophan--tRNA ligase, cytoplasmic	WARS1				2	7	2				33.9925	132.075	67.1631				35.7999	55.7069	52.5023				1.53358e-08	1.16468e-45	2.03079e-21				2	7	2
P24941	298	33929.2	8.99	Cyclin-dependent kinase 2	CDK2				1	5	1				24.5374	76.1934	42.8774				36.2608	49.6651	34.298				9.16392e-09	3.13221e-32	1.23372e-06				1	5	1
P25205	808	90979.9	5.48	DNA replication licensing factor MCM3	MCM3				3	7	4				98.6742	374.777	218.965				46.8352	51.1334	52.3109				2.26851e-16	2.45435e-35	3.20438e-21				3	7	4
P26006	1051	116611	6.76	Integrin alpha-3	ITGA3				1	3	2				88.2635	195.352	113.038				29.2997	55.5689	46.761				2.70995e-06	2.38646e-45	4.60843e-15				1	3	2
P27708	2225	242982	6.42	Multifunctional protein CAD	CAD				9	9	8				99.2646	174.733	168.711				53.5844	53.9385	53.3204				1.5479e-23	1.44514e-41	2.98016e-22				9	9	8
P28066	241	26410.8	4.45	Proteasome subunit alpha type-5	PSMA5				1	3	1				69.5498	114.776	84.4855				47.3147	44.1511	34.3289				7.8597e-17	5.76949e-22	1.22686e-06				1	3	1
P29279	349	38091.1	8.03	CCN family member 2	CCN2				1	7	5				66.9588	367.99	179.013				46.9004	51.4308	53.5069				1.96315e-16	5.57395e-36	1.85851e-22				1	7	5
P29317	976	108266	6.14	Ephrin type-A receptor 2	EPHA2				1	3	3				52.6817	167.395	86.3378				46.1216	48.2914	48.3078				1.03768e-15	1.87045e-29	5.37518e-17				1	2	3
P30085	196	22222.2	5.2	UMP-CMP kinase	CMPK1				1	1					16.5611	28.0614					22.2718	33.5114					2.44468e-05	2.70591e-09					1	1
P30530	894	98336	5.06	Tyrosine-protein kinase receptor UFO	AXL				2	5	3				66.7789	295.187	141.132				48.263	51.6113	49.9215				9.22948e-18	2.25949e-36	8.60325e-19				2	4	2
P30876	1174	133895	6.87	DNA-directed RNA polymerase II subunit RPB2	POLR2B				2	5					106.071	251.104					50.5359	52.5011					3.83301e-20	2.4261e-38					2	5
P31153	395	43660.4	6.45	S-adenosylmethionine synthase isoform type-2	MAT2A				1	4	4				80.3375	251.272	82.6992				47.8826	48.5456	51.4157				2.1899e-17	5.87673e-30	2.62359e-20				1	3	3
P35900	424	48486.3	5.43	Keratin, type I cytoskeletal 20	KRT20				1						1813.84						32.6167						3.15919e-07						1
P40939	763	82999	9.52	Trifunctional enzyme subunit alpha, mitochondrial	HADHA				1	5	2				20.4673	154.868	48.1089				31.8638	52.1604	48.9877				5.62351e-07	1.39067e-37	8.78744e-18				1	5	2
P42704	1394	157903	6	Leucine-rich PPR motif-containing protein, mitochondrial	LRPPRC				1	8	2				77.8735	199.311	112.521				41.988	51.2976	49.5643				2.64785e-12	1.08629e-35	2.04995e-18				1	8	2
P43246	934	104742	5.49	DNA mismatch repair protein Msh2	MSH2				1	9	9				98.8571	203.621	141.392				35.1297	54.5589	55.0725				3.13591e-08	5.51983e-43	4.25956e-24				1	9	9
P46013	3256	358691	10.19	Proliferation marker protein Ki-67	MKI67				1	10					128.988	249.031					36.6296	49.967					5.97566e-09	7.39329e-33					1	10
P48059	325	37251	8.08	LIM and senescent cell antigen-like-containing domain protein 1	LIMS1				1	3	1				49.5667	172.781	188.213				35.6516	53.8841	51.3415				1.80095e-08	1.87478e-41	3.11233e-20				1	2	1
P48668	564	60024.5	8.16	Keratin, type II cytoskeletal 6C	KRT6C				1						136.446						52.956						8.10063e-23						1
P49327	2511	273424	6.41	Fatty acid synthase	FASN				7	9	8				61.4237	144.694	90.9225				52.2955	49.3015	51.6079				4.50982e-22	1.74624e-31	1.64357e-20				7	9	8
P49821	464	50816.7	8.29	NADH dehydrogenase [ubiquinone] flavoprotein 1, mitochondrial	NDUFV1				2	6	3				32.7524	172.73	64.269				48.381	54.798	47.4169				6.99881e-18	1.50752e-43	6.85638e-16				2	6	3
P51153	203	22773.9	9.73	Ras-related protein Rab-13	RAB13				2	3	3				80.1887	252.619	92.7848				52.0385	44.4981	53.9557				8.76679e-22	1.54018e-22	6.54698e-23				2	3	3
P51398	398	45566.1	9.22	Small ribosomal subunit protein mS29	DAP3				1	5	4				91.0088	258.911	91.1001				37.5916	50.1528	55.1111				1.83873e-09	3.03169e-33	3.94847e-24				1	5	4
P51636	162	18291	4.9	Caveolin-2	CAV2				1	2	2				254.251	448.618	241.55				50.2148	48.3743	49.415				8.57547e-20	1.28576e-29	2.97661e-18				1	2	2
P52209	483	53139.6	7.25	6-phosphogluconate dehydrogenase, decarboxylating	PGD				1	1					29.717	230.38					37.8983	47.8837					1.2356e-09	1.16414e-28					1	1
P52732	1056	119158	5.36	Kinesin-like protein KIF11	KIF11				4	13	6				62.5039	295.348	90.8427				51.3034	52.1849	51.7092				5.63521e-21	1.2308e-37	1.29766e-20				4	13	6
P54619	331	37579.1	6.91	5-AMP-activated protein kinase subunit gamma-1	PRKAG1				1	4	2				63.607	164.564	114.215				40.4686	48.749	51.1564				3.17415e-11	2.32084e-30	4.76578e-20				1	4	2
P55036	377	40736.3	4.42	26S proteasome non-ATPase regulatory subunit 4	PSMD4				1						26.9678						43.2631						2.79448e-13						1
P55039	364	40746.1	9.2	Developmentally-regulated GTP-binding protein 2	DRG2				1	1	1				72.635	242.966	188.076				47.2313	50.1965	49.5753				9.44337e-17	2.45041e-33	1.99586e-18				1	1	1
P57678	1058	120036	5.94	Gem-associated protein 4	GEMIN4				1	3	1				85.2281	168.43	65.7012				38.5901	52.135	46.7798				4.91453e-10	1.57978e-37	4.38073e-15				1	3	1
P57740	925	106373	5.11	Nuclear pore complex protein Nup107	NUP107				1	9	3				54.9069	128.681	56.0061				35.986	50.0192	42.5211				1.24991e-08	5.76195e-33	2.28993e-10				1	9	3
P61077	147	16687	7.95	Ubiquitin-conjugating enzyme E2 D3	UBE2D3				1	1					61.0754	169.598					25.7674	35.6698					1.04509e-05	4.02157e-11					1	1
P62841	145	17040	11.04	Small ribosomal subunit protein uS19	RPS15				1	2					35.3823	62.4427					46.3089	45.895					7.0168e-16	5.98191e-25					1	2
P62877	108	12273.9	6.98	E3 ubiquitin-protein ligase RBX1	RBX1				1	1					25.447	21.9125					42.2645	48.5162					1.65503e-12	6.71268e-30					1	1
P63208	163	18657.9	4.15	S-phase kinase-associated protein 1	SKP1				1						99.4283						50.8478						1.75461e-20						1
P78344	907	102361	7.14	Eukaryotic translation initiation factor 4 gamma 2	EIF4G2				1	7	6				24.5063	508.001	228.03				29.3068	50.5942	48.7972				2.70305e-06	3.55963e-34	1.44794e-17				1	7	6
P84095	191	21308.3	8.21	Rho-related GTP-binding protein RhoG	RHOG				1	2	1				14.6428	54.2694	42.4127				23.5043	49.5453	52.9677				1.86757e-05	5.53219e-32	6.80307e-22				1	2	1
P98170	497	56684.4	6.63	E3 ubiquitin-protein ligase XIAP	XIAP				4	5					134.303	405.764					40.1178	44.6793					5.47664e-11	7.63084e-23					4	5
Q00534	326	36938	6.43	Cyclin-dependent kinase 6	CDK6				1	2	2				18.553	42.6786	69.4861				30.1719	50.9981	43.6506				1.69492e-06	4.81232e-35	1.84241e-11				1	2	2
Q02880	1626	183266	8.16	DNA topoisomerase 2-beta	TOP2B				1	1	1				29.2365	43.6594	59.8481				39.16	39.4968	46.1514				2.23026e-10	2.92485e-15	2.64924e-14				1	1	1
Q05086	875	100687	4.86	Ubiquitin-protein ligase E3A	UBE3A				2	6	6				108.268	224.041	209.547				41.9094	48.3129	54.7551				3.01655e-12	1.70108e-29	9.23325e-24				2	6	6
Q05193	864	97407.5	7.17	Dynamin-1	DNM1				1						128.994						44.7763						1.58208e-14						1
Q05639	463	50469.9	9.5	Elongation factor 1-alpha 2	EEF1A2				1	1					9.8706	85.0758					21.5604	56.9146					2.80216e-05	2.67098e-48					1	1
Q08AF3	891	101054	8.29	Schlafen family member 5	SLFN5				1	3	1				89.5393	179.702	51.7495				40.8918	52.5597	38.7092				1.62132e-11	1.79124e-38	9.70235e-08				1	3	1
Q08J23	767	86470	6.76	RNA cytosine C(5)-methyltransferase NSUN2	NSUN2				3	8	6				31.3745	424.568	115.251				45.7253	52.1165	47.677				2.36326e-15	1.73492e-37	3.21943e-16				3	8	6
Q12899	539	62165.4	4.69	Tripartite motif-containing protein 26	TRIM26				1	2	2				79.0621	128.584	54.0938				46.3062	36.2954	41.8281				7.04667e-16	1.03125e-11	9.17038e-10				1	2	2
Q12979	859	97597	6.52	Active breakpoint cluster region-related protein	ABR				1	1	2				44.4492	221.709	44.0185				45.8244	44.7795	52.2311				1.92871e-15	5.18384e-23	3.84737e-21						1
Q13077	416	46163.1	6.02	TNF receptor-associated factor 1	TRAF1				12	12	12				9786.94	10343.4	13021.3				51.8768	56.5832	55.1648				1.31456e-21	1.46771e-47	3.56162e-24				12	12	12
Q13418	452	51418.8	8.18	Integrin-linked protein kinase	ILK				1	3	2				31.9923	179.633	78.6895				43.3063	51.2319	51.8153				2.58795e-13	1.51218e-35	1.03362e-20				1	3	2
Q13423	1086	113895	8.21	NAD(P) transhydrogenase, mitochondrial	NNT				2	9	7				52.9237	655.176	267.255				38.9109	56.0005	52.5547				3.17192e-10	2.75139e-46	1.78462e-21				2	9	7
Q13546	671	75930.3	6.29	Receptor-interacting serine/threonine-protein kinase 1	RIPK1				1	5	3				34.7569	265.781	119.383				36.3566	52.694	48.2834				8.21514e-09	9.14494e-39	5.74228e-17				1	5	3
Q13616	776	89677.9	8.13	Cullin-1	CUL1				14	13	9				283.627	364.085	202.628				53.2253	55.7711	55.2495				3.99166e-23	8.59518e-46	2.96654e-24				14	13	9
Q14152	1382	166568	6.73	Eukaryotic translation initiation factor 3 subunit A	EIF3A				1	10	4				52.0857	193.21	63.2852				44.5718	49.9738	45.4263				2.36126e-14	7.16334e-33	1.98104e-13				1	10	4
Q14254	428	47063.8	4.91	Flotillin-2	FLOT2				5	12	6				120.817	362.963	80.1522				46.3333	55.3275	52.0248				6.66759e-16	8.62961e-45	6.29453e-21				5	12	6
Q14344	377	44049.2	8.13	Guanine nucleotide-binding protein subunit alpha-13	GNA13				0	5	3					202.755	108.84				-12.5622	58.4729	45.1816				0.00219381	1.12092e-51	3.83643e-13					4	2
Q14683	1233	143232	7.75	Structural maintenance of chromosomes protein 1A	SMC1A				3	8	4				31.68	258.554	69.3053				38.9356	51.0748	45.2522				3.06577e-10	3.28866e-35	3.18094e-13				3	8	4
Q14694	798	87133.1	4.96	Ubiquitin carboxyl-terminal hydrolase 10	USP10				2	6	3				31.8513	231.658	77.2104				34.9187	51.0405	56.0445				3.8991e-08	3.89837e-35	4.65354e-25				2	6	3
Q14CX7	972	112291	6.61	N-alpha-acetyltransferase 25, NatB auxiliary subunit	NAA25				1						4299.85						44.2553						4.34893e-14						1
Q15003	741	82562.4	4.68	Condensin complex subunit 2	NCAPH				3	5	4				67.348	276.465	80.8536				51.374	51.1285	53.2926				4.74145e-21	2.50963e-35	3.14537e-22				3	5	4
Q15013	274	31051.4	6.25	MAD2L1-binding protein	MAD2L1BP				1	1					26.3459	40.3229					53.5455	50.7244					1.71979e-23	1.9001e-34					1	1
Q15437	767	86478.5	6.88	Protein transport protein Sec23B	SEC23B				1	3	1				18.8774	72.0532	81.4787				41.7705	52.0314	45.7471				3.80337e-12	2.69782e-37	8.20312e-14					1
Q15477	1246	137754	5.95	Superkiller complex protein 2	SKIC2				2	8					15.145	216.513					41.977	46.2577					2.6931e-12	1.33595e-25					2	8
Q15628	312	34246.6	6.17	Tumor necrosis factor receptor type 1-associated DEATH domain protein	TRADD				2	1	2				31.2877	473.275	124.269				39.3473	48.6355	49.2862				1.70065e-10	3.91047e-30	4.08956e-18				2	1	2
Q15654	476	50287.5	7.39	Thyroid receptor-interacting protein 6	TRIP6				2	4	2				60.5112	77.4477	66.1964				55.8433	42.6826	55.1011				6.9673e-26	1.1829e-19	3.99054e-24				2	4	2
Q15758	541	56597.6	5.14	Neutral amino acid transporter B(0)	SLC1A5				1	3	2				107.712	459.431	237.222				38.7891	49.4817	51.2572				3.75261e-10	7.47257e-32	3.77975e-20				1	3	2
Q15942	572	61276.9	6.65	Zyxin	ZYX				1	2	1				71.9994	33.9859	9.45918				51.7308	43.5517	42.8267				1.92854e-21	5.32793e-21	1.18832e-10				1	2	1
Q16795	377	42509.2	10.37	NADH dehydrogenase [ubiquinone] 1 alpha subcomplex subunit 9, mitochondrial	NDUFA9				1	5	4				81.1257	109.963	82.099				33.7017	48.68	46.1271				1.25494e-07	3.19172e-30	2.8318e-14				1	5	4
Q16881	649	70905.6	7.42	Thioredoxin reductase 1, cytoplasmic	TXNRD1				1	1					91.4308	128.825					48.8712	44.3737					2.20634e-18	2.47802e-22					1	1
Q16891	758	83677.1	6.43	MICOS complex subunit MIC60	IMMT				1	7	4				12.1802	163.241	83.3759				25.9833	50.8075	45.7796				9.82158e-06	1.26189e-34	7.49276e-14				1	7	4
Q29RF7	1337	150829	7.99	Sister chromatid cohesion protein PDS5 homolog A	PDS5A				2	6	4				11.9146	141.167	55.9939				39.5593	51.8474	44.376				1.25329e-10	6.89019e-37	3.13127e-12				2	5	3
Q53HC5	615	68138.9	6.46	Kelch-like protein 26	KLHL26				3	6	4				124.623	389.402	161.82				50.8264	48.9292	52.2971				1.84828e-20	1.00759e-30	3.30509e-21				3	6	4
Q5DID0	1318	144293	6.02	Uromodulin-like 1	UMODL1				1						64.7688						29.387						2.5966e-06						1
Q5HYI8	236	26422.6	7.13	Rab-like protein 3	RABL3				1	2	2				70.5866	108.95	30.2706				42.3633	54.3834	42.239				1.39823e-12	1.38093e-42	4.07279e-10				1	2	2
Q5JTV8	583	66247.9	8.41	Torsin-1A-interacting protein 1	TOR1AIP1				1	5	4				29.5764	351.565	179.311				41.2027	53.908	48.7882				9.77869e-12	1.65145e-41	1.48022e-17				1	5	4
Q5K651	1589	184280	7.91	Sterile alpha motif domain-containing protein 9	SAMD9				1	6	2				5.85482	239.946	59.0964				17.8672	51.8232	50.2533				4.82731e-05	7.7771e-37	3.88621e-19				1	6	2
Q5UIP0	2472	274463	5.2	Telomere-associated protein RIF1	RIF1				2						5.35818						30.0399						1.82727e-06						2
Q5VZM2	374	43250	6.13	Ras-related GTP-binding protein B	RRAGB				1	1					82.7053	131.86					42.8909	41.8824					5.49075e-13	1.80437e-18					1	1
Q66K14	1250	140523	4.9	TBC1 domain family member 9B	TBC1D9B				1	1	1				24.5318	126.008	42.1391				24.2957	44.9231	50.1907				1.54777e-05	2.95427e-23	4.50188e-19				1	1	1
Q6NZI2	390	43475.8	5.28	Caveolae-associated protein 1	CAVIN1				3	8	6				207.26	701.68	205.516				48.5653	54.5474	53.4783				4.55724e-18	5.79229e-43	2.00124e-22				3	8	6
Q6P2E9	1401	151660	5.69	Enhancer of mRNA-decapping protein 4	EDC4				1	8	4				14.4353	177.634	72.5854				34.043	53.3591	48.2089				9.17078e-08	2.95701e-40	7.06076e-17				1	8	4
Q6P2Q9	2335	273598	9.14	Pre-mRNA-processing-splicing factor 8	PRPF8				2	4	4				15.1024	115.198	32.1189				42.2936	48.0685	48.0565				1.57387e-12	5.09167e-29	1.0888e-16				2	4	4
Q7Z478	1369	155234	8.22	ATP-dependent RNA helicase DHX29	DHX29				1	5	3				5.96644	57.8055	55.6417				27.3129	51.9372	40.4599				6.36309e-06	4.33679e-37	9.85439e-09				1	4	2
Q8IUL8	1156	126290	8.26	Cartilage intermediate layer protein 2	CILP2				1		1				372.094		543.054				33.4521		32.2329				1.56807e-07		1.58495e-06				1		1
Q8IV48	349	40063.6	6.67	3-5 exoribonuclease 1	ERI1				1	3	2				31.181	101.526	35.5263				33.7131	55.0018	50.4578				1.24333e-07	5.21592e-44	2.40553e-19				1	3	2
Q8IXB1	793	91078.9	7.19	DnaJ homolog subfamily C member 10	DNAJC10				8	8	7				922.294	1121.91	982.565				53.4096	52.0169	56.9603				2.47277e-23	2.90471e-37	6.09998e-26				8	8	7
Q8N3C0	2202	251458	7.1	Activating signal cointegrator 1 complex subunit 3	ASCC3				1	12	10				91.0626	187.43	156.445				40.012	51.4373	52.9054				6.42319e-11	5.39742e-36	7.86784e-22				1	12	10
Q8N7H5	531	59975.2	4.25	RNA polymerase II-associated factor 1 homolog	PAF1				1	4	3				64.8445	211.221	57.4131				37.56	55.4546	46.3238				1.91326e-09	4.4427e-45	1.62066e-14				1	4	3
Q8NC60	698	78457.1	8.86	Nitric oxide-associated protein 1	NOA1				1	1	1				37.9834	70.5039	37.3355				40.2795	52.2836	47.3373				4.26377e-11	7.39028e-38	8.63046e-16				1	1	1
Q8WVM8	642	72379.2	6.17	Sec1 family domain-containing protein 1	SCFD1				1	7	4				26.6431	141.376	89.5443				55.5703	54.5338	52.925				1.29221e-25	6.1911e-43	7.51106e-22				1	7	4
Q8WWL7	1395	157915	6.66	G2/mitotic-specific cyclin-B3	CCNB3				1						1.94179						33.2912						1.80174e-07						1
Q92628	1395	154788	4.42	Uncharacterized protein KIAA0232	KIAA0232				1						59.7818						42.3485						1.43165e-12						1
Q92844	425	47815.3	5.38	TRAF family member-associated NF-kappa-B activator	TANK				4	4	2				329.559	469.768	303.162				58.5326	51.4085	51.2323				6.46592e-29	6.21442e-36	4.01576e-20				4	4	2
Q92878	1312	153891	6.87	DNA repair protein RAD50	RAD50				1	7	3				34.8041	393.713	61.3601				50.3767	48.2557	51.2043				5.73352e-20	2.19557e-29	4.2911e-20				1	7	3
Q92888	912	102434	5.37	Rho guanine nucleotide exchange factor 1	ARHGEF1				1	12	3				58.8986	517.509	228.593				52.6905	52.3851	53.6421				1.6161e-22	4.39663e-38	1.35895e-22				1	12	3
Q969H0	707	79662.6	5.59	F-box/WD repeat-containing protein 7	FBXW7				4	6	3				67.4193	155.778	89.7325				46.1996	52.2901	46.2382				8.80342e-16	7.16644e-38	2.06728e-14				4	6	3
Q969N2	578	65699	8.49	GPI transamidase component PIG-T	PIGT				1	5	4				12.0312	78.2014	42.2345				34.9139	50.7825	50.3252				3.91413e-08	1.4239e-34	3.28385e-19				1	5	4
Q969Q0	106	12468.8	11.35	Ribosomal protein eL42-like	RPL36AL				1	1					26.7925	26.2366					45.8637	42.5965					1.78154e-15	1.59607e-19					1	1
Q96A65	974	110497	6.45	Exocyst complex component 4	EXOC4				1	8	3				14.2664	364.213	101.006				29.855	47.4558	52.4988				2.02389e-06	7.84653e-28	2.04437e-21				1	8	3
Q96CS3	445	52623	5.32	FAS-associated factor 2	FAF2				2	5	2				26.0731	391.981	266.454				45.7099	45.9764	48.9101				2.43761e-15	4.29239e-25	1.07008e-17				2	5	2
Q96CW5	907	103570	8.21	Gamma-tubulin complex component 3	TUBGCP3				2	7	5				28.8899	114.206	60.195				31.6028	47.6829	46.0658				6.76951e-07	2.87114e-28	3.36539e-14				2	7	5
Q96EY1	480	52488.3	9.68	DnaJ homolog subfamily A member 3, mitochondrial	DNAJA3				3	7	6				63.5954	950.846	450.21				55.9509	53.949	53.838				5.38621e-26	1.36734e-41	8.7331e-23				3	7	6
Q96G03	612	68282.8	6.7	Phosphopentomutase	PGM2				2	4	2				101.001	297.083	167.46				44.0106	57.8793	48.3963				6.9461e-14	1.99405e-50	4.23325e-17				2	4	2
Q96GM8	510	56547.3	7.19	Target of EGR1 protein 1	TOE1				1	1	1				53.0822	218.129	99.9334				38.7366	50.257	47.4219				4.02645e-10	1.82863e-33	6.76352e-16				1	1	1
Q96J02	903	102802	6.23	E3 ubiquitin-protein ligase Itchy homolog	ITCH				1	2	1				53.0501	134.654	93.411				41.9586	55.3942	48.4477				2.77728e-12	6.15281e-45	3.68241e-17					1
Q96JH8	1075	117454	7.1	Ras-associating and dilute domain-containing protein	RADIL				1						34.5906						24.5177						1.46454e-05						1
Q96KP1	924	104065	6.89	Exocyst complex component 2	EXOC2				1	3	2				25.6841	109.993	48.4785				42.109	51.7319	43.5356				2.1531e-12	1.2363e-36	2.41527e-11				1	3	2
Q96L58	329	37137.1	9.94	Beta-1,3-galactosyltransferase 6	B3GALT6				1	1	1				22.9107	36.8364	14.0858				43.3201	42.971	52.4885				2.52868e-13	4.29773e-20	2.08974e-21				1	1	1
Q96M29	485	56293.9	7.14	Tektin-5	TEKT5				1						146.555						29.8103						2.07247e-06						1
Q96PC3	154	18280.1	6.78	AP-1 complex subunit sigma-3	AP1S3				1	1	1				48.3577	122.801	61.7371				38.0651	45.2867	43.7406				9.94061e-10	7.02137e-24	1.48575e-11				1	1	1
Q96T51	708	79817.2	5.52	RUN and FYVE domain-containing protein 1	RUFY1				1	3	2				64.6825	122.183	123.812				41.7119	44.811	48.7372				4.19436e-12	4.58085e-23	1.69267e-17					2	2
Q96T76	1030	113288	6.32	MMS19 nucleotide excision repair protein homolog	MMS19				1	4	1				28.2385	64.8513	34.3442				39.4887	54.8494	37.4246				1.387e-10	1.18213e-43	3.11715e-07				1	4	1
Q99519	415	45467	5.68	Sialidase-1	NEU1				1	2	1				16.1658	138.176	147.014				21.6957	49.6922	44.5756				2.73438e-05	2.75979e-32	1.87918e-12				1	2	1
Q99661	725	81312.2	7.9	Kinesin-like protein KIF2C	KIF2C				2	5	2				121.923	206.561	146.692				42.2261	47.9105	52.2747				1.76405e-12	1.03496e-28	3.469e-21				1	4	1
Q99829	537	59058.3	5.62	Copine-1	CPNE1				1	3	1				102.538	170.222	1199.67				40.4898	56.5778	-13.2972				3.07316e-11	1.48372e-47	0.000517539				1	3	1
Q9BQ67	446	49418.8	4.56	Glutamate-rich WD repeat-containing protein 1	GRWD1				2	3	2				30.5618	90.2751	36.5049				49.1107	47.5093	49.5237				1.2497e-18	6.2033e-28	2.26694e-18				2	3	2
Q9BSJ2	902	102533	6.84	Gamma-tubulin complex component 2	TUBGCP2				1	2	1				52.7959	74.1974	161.171				42.0249	51.7418	42.4112				2.48737e-12	1.17559e-36	2.87136e-10				1	2	1
Q9BV20	369	39149.4	6.25	Methylthioribose-1-phosphate isomerase	MRI1				1	5	2				71.5409	130.229	86.3994				48.3013	53.9296	54.575				8.43894e-18	1.49994e-41	1.43007e-23				1	5	2
Q9BV44	507	57002.3	6.3	tRNA (guanine(6)-N2)-methyltransferase THUMP3	THUMPD3				1	1					17.6431	203.093					35.21	40.9954					2.88522e-08	3.21221e-17					1	1
Q9BV86	223	25386.8	5.16	N-terminal Xaa-Pro-Lys N-methyltransferase 1	NTMT1				1						9.432						25.3913						1.16282e-05						1
Q9BWE0	567	63574.2	10.6	DNA-binding protein REPIN1	REPIN1				1	4	3				44.2642	100.511	23.2155				44.0067	50.9611	51.7424				6.98882e-14	5.8036e-35	1.21011e-20				1	4	3
Q9BX84	2022	231706	7.82	Transient receptor potential cation channel subfamily M member 6	TRPM6				1						298.281						43.4154						2.12257e-13						1
Q9BXP5	876	100666	5.76	Serrate RNA effector molecule homolog	SRRT				1	3	1				19.097	44.2434	56.3974				36.2202	48.3497	39.5604				9.58317e-09	1.43664e-29	3.55743e-08				1	3	1
Q9C0J8	1336	145891	9.71	pre-mRNA 3 end processing protein WDR33	WDR33				1						77.9582						28.612						3.75473e-06						1
Q9H1V8	727	81000.7	5.84	Sodium-dependent neutral amino acid transporter SLC6A17	SLC6A17				1						11.7162						29.239						2.79188e-06						1
Q9H3S7	1636	178972	6.91	Tyrosine-protein phosphatase non-receptor type 23	PTPN23				1	4	1				41.3429	55.7375	16.1281				38.2405	46.101	21.4883				7.89192e-10	2.56083e-25	6.78649e-06				1	4	1
Q9H3U1	944	103076	5.9	Protein unc-45 homolog A	UNC45A				2	8	6				55.1909	257.826	149.73				42.2249	50.0154	51.4271				1.76569e-12	5.86466e-33	2.56442e-20				2	8	6
Q9H4A4	650	72595.1	5.52	Aminopeptidase B	RNPEP				1	4					31.6701	122.634					35.9372	52.7459					1.31775e-08	6.98671e-39					1	4
Q9H583	2144	242368	6.51	HEAT repeat-containing protein 1	HEATR1				2	2	1				77.9645	109.178	221.834				46.6767	49.3594	48.3867				3.20396e-16	1.32813e-31	4.3283e-17				2	2	1
Q9H857	520	60718.1	6.76	5-nucleotidase domain-containing protein 2	NT5DC2				3						83.2606						44.3075						3.93386e-14						3
Q9HB40	452	50830.3	5.53	Retinoid-inducible serine carboxypeptidase	SCPEP1				1						14.3006						27.2021						6.61874e-06						1
Q9HC07	324	34905.4	7.05	Putative divalent cation/proton antiporter TMEM165	TMEM165				1	2	2				40.2666	142.388	101.777				37.0362	50.3765	51.3613				3.65675e-09	1.02705e-33	2.99034e-20				1	2	2
Q9HCS7	855	100009	6.13	Pre-mRNA-splicing factor SYF1	XAB2				1	4					34.0513	129.535					37.0572	43.7189					3.57103e-09	2.89085e-21					1	4
Q9NP72	206	22976.9	4.86	Ras-related protein Rab-18	RAB18				1	2	1				221.902	163.548	258.031				38.6518	49.0959	47.3602				4.52496e-10	4.63292e-31	8.07391e-16				1	2	1
Q9NPF4	335	36426.6	6.31	tRNA N6-adenosine threonylcarbamoyltransferase	OSGEP				1	4	4				68.2473	117.918	50.7291				37.908	53.3192	43.0788				1.22257e-09	3.6345e-40	6.84377e-11				1	4	4
Q9NPQ8	531	59708.9	4.98	Synembryn-A	RIC8A				1	2	1				8.24079	73.9933	40.4663				44.4391	48.4599	47.2962				3.06031e-14	8.69046e-30	9.73928e-16				1	2	1
Q9NQC3	1192	129930	4.14	Reticulon-4	RTN4				1	2	1				82.8427	181.247	70.2019				39.6493	53.2271	41.3974				1.10068e-10	5.76626e-40	2.04005e-09				1	2	1
Q9NR28	239	27130.6	5.72	Diablo IAP-binding mitochondrial protein	DIABLO				2	2	1				141.336	197.311	134.167				49.4589	48.8143	48.3913				5.40509e-19	1.71213e-30	4.28363e-17				2	2	1
Q9NRX1	252	27924	10.45	RNA-binding protein PNO1	PNO1				1	2	1				42.4332	85.3813	120.213				41.7353	47.6691	40.7113				4.0351e-12	3.04877e-28	6.61812e-09				1	2	1
Q9NVU7	687	79870.7	9.84	Protein SDA1 homolog	SDAD1				1	3					32.6763	123.583					26.3596	51.362					8.76898e-06	7.84158e-36					1	3
Q9NWW5	311	35918.8	9.09	Ceroid-lipofuscinosis neuronal protein 6	CLN6				1	1	1				8.77443	97.5111	92.2105				32.2243	51.6054	47.2322				4.29754e-07	2.32201e-36	1.17648e-15				1	1	1
Q9NZT2	677	73324	4.48	Opioid growth factor receptor	OGFR				2	5	3				48.0284	401.086	164.245				48.472	50.6115	53.3405				5.66584e-18	3.26725e-34	2.83929e-22				2	5	3
Q9P0V3	963	107495	7.77	SH3 domain-binding protein 4	SH3BP4				1	4	2				42.8455	237.822	106.365				37.3124	53.3089	41.9795				2.60951e-09	3.81198e-40	6.84354e-10				1	4	2
Q9P2I0	782	88485.9	4.73	Cleavage and polyadenylation specificity factor subunit 2	CPSF2				1	3					2.70435	149.545					19.8553	46.5273					3.70548e-05	4.29237e-26					1	3
Q9P2K5	600	64121.4	9.23	Myelin expression factor 2	MYEF2				1	3	1				36.832	207.539	137.263				39.4372	48.2734	44.5363				1.49509e-10	2.02796e-29	2.0795e-12				1	3	1
Q9UGP8	760	87996.3	4.96	Translocation protein SEC63 homolog	SEC63				2	3	2				27.4093	183.403	110.468				40.2963	48.1831	50.2284				4.15842e-11	3.0327e-29	4.10917e-19				2	3	2
Q9UGV2	375	41408.4	4.98	Protein NDRG3	NDRG3				1						28.9996						32.6709						3.02715e-07						1
Q9UIA9	1087	123906	6.27	Exportin-7	XPO7				5	16	10				70.3091	276.018	97.8032				45.255	52.4641	51.0804				6.1421e-15	2.9337e-38	5.59426e-20				5	15	9
Q9UK99	471	54560	4.62	F-box only protein 3	FBXO3				10	7	7				1544.68	838.896	686.918				55.3189	56.8886	50.9359				2.1737e-25	3.02899e-48	7.77015e-20				10	7	7
Q9ULE4	1060	121043	6.07	Protein FAM184B	FAM184B				1						648.092						45.5813						3.17075e-15						1
Q9UMZ3	2332	260922	5.57	Phosphatidylinositol phosphatase PTPRQ	PTPRQ				1						8.97518						28.8254						3.40728e-06						1
Q9UN37	437	48897.5	7.93	Vacuolar protein sorting-associated protein 4A	VPS4A				1	1	1				98.6649	416.427	211.603				41.9875	48.6307	47.0352				2.64785e-12	3.99507e-30	2.08081e-15				1	1	1
Q9UPN7	881	96722.8	4.18	Serine/threonine-protein phosphatase 6 regulatory subunit 1	PPP6R1				1	1	1				37.7124	70.668	34.2986				20.2208	42.5971	39.9088				3.51197e-05	1.5937e-19	2.22126e-08				1	1	1
Q9UQE7	1217	141541	7.18	Structural maintenance of chromosomes protein 3	SMC3				2	9	5				41.7032	196.005	130.122				45.8397	58.0291	50.1261				1.86945e-15	9.9948e-51	5.27734e-19				2	9	5
Q9Y285	508	57563.2	7.96	Phenylalanine--tRNA ligase alpha subunit	FARSA				2	6	2				20.1748	78.1398	32.9885				47.8258	55.3914	48.771				2.4979e-17	6.20068e-45	1.55042e-17				2	6	2
Q9Y295	367	40541.8	9.31	Developmentally-regulated GTP-binding protein 1	DRG1				1	4	1				26.1711	90.5083	94.7634				38.6993	50.6432	45.1439				4.23851e-10	2.80806e-34	4.24079e-13				1	4	1
Q9Y2S7	368	42033	8.81	Polymerase delta-interacting protein 2	POLDIP2				2	3	3				167.206	164.317	46.5884				43.3144	44.6242	42.9109				2.55238e-13	9.4599e-23	9.88065e-11				2	3	3
Q9Y450	684	75472.4	6.57	HBS1-like protein	HBS1L				1	2	1				14.1887	58.287	79.3045				30.0311	51.0565	42.0338				1.8345e-06	3.59848e-35	6.14848e-10				1	2	1
Q9Y5P6	360	39834.1	6.59	Mannose-1-phosphate guanyltransferase beta	GMPPB				1	3	1				199.693	279.912	431.791				49.1236	49.9752	50.2266				1.21534e-18	7.12439e-33	4.12151e-19				1	3	1
Q9Y6G9	523	56578.7	6.37	Cytoplasmic dynein 1 light intermediate chain 1	DYNC1LI1				2	8	2				70.1895	342.304	66.1044				41.7946	49.8189	51.8006				3.6538e-12	1.50377e-32	1.06373e-20				2	8	2
A0A0B4J1Y9	119	13202.9	8.03	Immunoglobulin heavy variable 3-72	IGHV3-72					1	1					86.8412	2470.08					47.9055	52.2519					1.05758e-28	3.67135e-21					1	1
A1L0T0	632	67867.2	8.22	2-hydroxyacyl-CoA lyase 2	ILVBL					3	1					115.503	113.414					51.4597	38.5951					4.82169e-36	1.09444e-07					3	1
A2A3K4	754	84456	7.57	Protein tyrosine phosphatase domain-containing protein 1	PTPDC1					1												35.7038						3.74552e-11						1
A3KN83	1393	154311	8.01	Protein strawberry notch homolog 1	SBNO1					1						17.2475						38.2946						7.94008e-14						1
A4D1E9	387	42932.6	9.55	GTP-binding protein 10	GTPBP10					1						14.4424						49.6264						3.7618e-32						1
A5YKK6	2376	266936	7.1	CCR4-NOT transcription complex subunit 1	CNOT1					2	1					95.2919	61.6626					39.5251	45.0499					2.69679e-15	5.44649e-13					2	1
A6NDG6	321	34005.7	5.92	Glycerol-3-phosphate phosphatase	PGP					1						19.9763						45.7005						1.32612e-24						1
A6ZKI3	113	13171	4.68	Retrotransposon Gag-like protein 8C	RTL8C					1						145.161						42.1685						6.90189e-19						1
B5ME19	914	105472	5.35	Eukaryotic translation initiation factor 3 subunit C-like protein	EIF3CL					5	1					169.592	62.1044					49.965	45.3402					7.45614e-33	2.50696e-13					5	1
O00165	279	31620.2	4.52	HCLS1-associated protein X-1	HAX1					2						126.129						44.0462						8.56857e-22						2
O00178	669	72453.3	8.47	GTP-binding protein 1	GTPBP1					1	1					77.6265	14.864					47.8453	36.5594					1.38362e-28	5.48892e-07					1	1
O00186	592	67763.6	7.88	Syntaxin-binding protein 3	STXBP3					1						150.006						50.9264						6.92471e-35						1
O00189	453	49976.5	7.21	AP-4 complex subunit mu-1	AP4M1					2						78.6919						27.3477						6.44744e-06						2
O00299	241	26922.5	4.82	Chloride intracellular channel protein 1	CLIC1					2						85.7364						40.1033						4.94265e-16						2
O00411	1230	138619	9.25	DNA-directed RNA polymerase, mitochondrial	POLRMT					2						36.2378						42.6052						1.5511e-19						2
O00443	1686	190678	8.1	Phosphatidylinositol 4-phosphate 3-kinase C2 domain-containing subunit alpha	PIK3C2A					2						68.4969						30.7724						2.60449e-07						2
O00469	737	84685.1	6.69	Procollagen-lysine,2-oxoglutarate 5-dioxygenase 2	PLOD2					2						62.3539						54.7991						1.50752e-43						2
O00471	708	81852.2	6.7	Exocyst complex component 5	EXOC5					4	1					277.779	50.5068					50.6518	22.6582					2.69521e-34	5.40704e-06					4	1
O00541	588	68002	7.37	Pescadillo homolog	PES1					1						59.1797						42.9564						4.52302e-20						1
O00567	594	66049.3	9.77	Nucleolar protein 56	NOP56					1	1					26.8514	21.3592					54.7462	44.9488					1.96845e-43	7.0715e-13					1	1
O00635	465	53415.5	7.02	E3 ubiquitin-protein ligase TRIM38	TRIM38					2						73.3185						44.8131						4.54651e-23						2
O00743	305	35144	5.4	Serine/threonine-protein phosphatase 6 catalytic subunit	PPP6C					1	1					107.994	49.4947					45.4541	37.9077					3.59539e-24	2.10668e-07					1	1
O00767	359	41522.3	9.28	Stearoyl-CoA desaturase	SCD					1	1					369.515	211.913					52.1602	49.6044					1.39067e-37	1.86517e-18					1	1
O14641	736	78947.2	5.91	Segment polarity protein dishevelled homolog DVL-2	DVL2					1						13.2748						32.0241						3.6484e-08						1
O14727	1248	141839	6.37	Apoptotic protease-activating factor 1	APAF1					1						29.8652						41.4426						7.64412e-18						1
O14733	419	47484.5	9.62	Dual specificity mitogen-activated protein kinase kinase 7	MAP2K7					1						22.1258						24.4912						1.47861e-05						1
O14757	476	54433.1	8.38	Serine/threonine-protein kinase Chk1	CHEK1					2						41.5391						37.9462						1.95923e-13						2
O14776	1098	123900	9.15	Transcription elongation regulator 1	TCERG1					3						74.192						45.1815						1.06598e-23						3
O14777	642	73912.1	5.32	Kinetochore protein NDC80 homolog	NDC80					4						40.8473						42.4447						2.69475e-19						4
O14874	412	46360	9.06	Branched-chain alpha-ketoacid dehydrogenase kinase	BCKDK					1						51.8352						40.4825						1.57029e-16						1
O14920	756	86563.2	5.53	Inhibitor of nuclear factor kappa-B kinase subunit beta	IKBKB					1						13.9326						44.1191						6.50569e-22						1
O14949	82	9906.3	10.5	Cytochrome b-c1 complex subunit 8	UQCRQ					1						55.453						42.4093						3.04216e-19						1
O14964	777	86191.5	6.07	Hepatocyte growth factor-regulated tyrosine kinase substrate	HGS					1	1					254.56	105.745					49.7738	50.4704					1.86702e-32	2.33878e-19					1	1
O14965	403	45823	9.9	Aurora kinase A	AURKA					2						123.3						54.3467						1.66773e-42						2
O14972	297	33010.2	7.76	Vacuolar protein sorting-associated protein 26C	VPS26C					1						63.614						48.2984						1.81226e-29						1
O14976	1311	143189	5.47	Cyclin-G-associated kinase	GAK					5	2					118.251	88.174					54.7887	43.5107					1.57024e-43	2.55727e-11					5	2
O14981	1849	206886	6.49	TATA-binding protein-associated factor 172	BTAF1					5						46.3839						40.9914						3.24841e-17						5
O15013	1369	151610	5.44	Rho guanine nucleotide exchange factor 10	ARHGEF10					2						77.4385						35.6993						3.78021e-11						2
O15061	1565	172866	4.81	Synemin	SYNM					1						119.104						47.0131						5.39709e-27						1
O15075	740	82223.2	8.91	Serine/threonine-protein kinase DCLK1	DCLK1					3	2					157.616	65.945					50.8056	56.1906					1.27214e-34	3.35334e-25					3	2
O15084	1053	112965	6.22	Serine/threonine-protein phosphatase 6 regulatory ankyrin repeat subunit A	ANKRD28					1	1					42.0811	63.4921					45.9515	48.6463					4.75364e-25	2.14751e-17					1	1
O15121	323	37865.7	7.51	Sphingolipid delta(4)-desaturase DES1	DEGS1					1	0					77.2147						40.5065	-45.2172					1.46125e-16	0.00156103					1
O15160	346	39249.4	5.18	DNA-directed RNA polymerases I and III subunit RPAC1	POLR1C					1						52.841						45.2913						6.89833e-24						1
O15260	269	30393.7	7.93	Surfeit locus protein 4	SURF4					2	1					75.9193	72.693					45.2862	46.9748					7.03246e-24	2.4736e-15					2	1
O15294	1046	116924	6.68	UDP-N-acetylglucosamine--peptide N-acetylglucosaminyltransferase 110 kDa subunit	OGT					1						128.121						40.9881						3.27876e-17						1
O15460	535	60901.4	5.43	Prolyl 4-hydroxylase subunit alpha-2	P4HA2					7						151.335						47.631						3.61502e-28						7
O15527	345	38781.9	8.73	N-glycosylase/DNA lyase	OGG1					1						94.9626						30.291						5.04714e-07						1
O15530	556	63151.3	7.38	3-phosphoinositide-dependent protein kinase 1	PDPK1					2						47.1063						42.1477						7.39934e-19						2
O43156	1089	122068	5.85	TELO2-interacting protein 1 homolog	TTI1					1						79.837						37.601						4.68626e-13						1
O43172	522	58448.7	7.44	U4/U6 small nuclear ribonucleoprotein Prp4	PRPF4					2	1					107.961	49.4557					44.0352	46.2568					8.91445e-22	1.96109e-14					2	1
O43184	909	99541.4	8.44	Disintegrin and metalloproteinase domain-containing protein 12	ADAM12					1	1					29.395	20.2436					37.4732	32.3812					6.44496e-13	1.56969e-06					1	1
O43237	492	54098.9	6.34	Cytoplasmic dynein 1 light intermediate chain 2	DYNC1LI2					3	2					128.051	72.3098					49.0377	48.2103					6.09528e-31	7.0424e-17					3	2
O43264	779	88828.6	6.2	Centromere/kinetochore protein zw10 homolog	ZW10					2	1					81.2929	119.714					46.8161	45.9741					1.25611e-26	4.3506e-14					2	1
O43292	621	67622.5	8.16	Glycosylphosphatidylinositol anchor attachment 1 protein	GPAA1					2						64.7249						40.9948						3.2153e-17						2
O43427	364	41877.6	6.44	Acidic fibroblast growth factor intracellular-binding protein	FIBP					1						130.151						48.7709						2.09561e-30						1
O43491	1005	112587	5.13	Band 4.1-like protein 2	EPB41L2					3						39.2793						41.842						2.06396e-18						3
O43674	189	21750.1	10.02	NADH dehydrogenase [ubiquinone] 1 beta subcomplex subunit 5, mitochondrial	NDUFB5					1						47.7829						45.2225						9.04962e-24						1
O43731	214	25026.5	9.18	ER lumen protein-retaining receptor 3	KDELR3					1						52.5451						36.4671						6.99567e-12						1
O43772	301	32943.5	9.84	Mitochondrial carnitine/acylcarnitine carrier protein	SLC25A20					1						65.2478						29.921						7.99836e-07						1
O43808	307	34566.6	10.66	Peroxisomal membrane protein PMP34	SLC25A17					1	1					102.7	28.4945					53.1937	43.5824					6.90409e-40	2.16275e-11					1	1
O43823	692	76107.7	4.77	A-kinase anchor protein 8	AKAP8					1						38.3177						28.2963						3.71404e-06						1
O43913	435	50282.6	7.81	Origin recognition complex subunit 5	ORC5					2						2758.79						35.968						2.12774e-11						2
O43929	436	50377	8.11	Origin recognition complex subunit 4	ORC4					3	1					86.2639	45.1376					55.1701	51.3084					2.03906e-44	3.36907e-20					3	1
O60216	631	71688.9	4.28	Double-strand-break repair protein rad21 homolog	RAD21					3						23.89						34.9849						1.65615e-10						2
O60427	444	51963.9	9.15	Acyl-CoA (8-3)-desaturase	FADS1					1						10.8097						42.5024						2.21105e-19						1
O60518	1105	124712	4.63	Ran-binding protein 6	RANBP6					1	2					412.921	121.586					48.8501	47.0149					1.45135e-30	2.20429e-15						1
O60678	531	59902.7	5	Protein arginine N-methyltransferase 3	PRMT3					4	1					81.4061	74.7882					48.9328	50.9584					9.91704e-31	7.38449e-20					4	1
O60725	284	31937.8	8.05	Protein-S-isoprenylcysteine O-methyltransferase	ICMT					1	1					65.4122	37.5354					46.7173	35.1379					1.9142e-26	1.00326e-06					1	1
O60763	962	107894	4.56	General vesicular transport factor p115	USO1					1						98.7212						48.0374						5.86042e-29						1
O60783	128	15138.6	11.93	Small ribosomal subunit protein uS14m	MRPS14					1						25.2264						52.6323						1.25367e-38						1
O60841	1220	138826	5.15	Eukaryotic translation initiation factor 5B	EIF5B					3						54.8177						32.6136						1.33071e-08						3
O60921	280	31690.6	6.84	Checkpoint protein HUS1	HUS1					1						38.4555						40.9381						3.83527e-17						1
O60941	627	71355	7.98	Dystrobrevin beta	DTNB					2						67.6835						45.0826						1.57961e-23						2
O75027	752	82640.6	9.79	Iron-sulfur clusters transporter ABCB7, mitochondrial	ABCB7					1						226.477						48.974						8.22194e-31						1
O75064	1496	163845	7.22	DENN domain-containing protein 4B	DENND4B					2						11.241						40.139						4.44359e-16						2
O75122	1294	141062	8.57	CLIP-associating protein 2	CLASP2					3						159.839						53.4787						1.57176e-40						3
O75146	1068	119387	6.66	Huntingtin-interacting protein 1-related protein	HIP1R					1						19.9613						34.8624						2.11202e-10						1
O75152	810	89130.4	8.56	Zinc finger CCCH domain-containing protein 11A	ZC3H11A					2	1					53.8529	36.3577					52.3862	22.7804					4.37904e-38	5.27182e-06					1	1
O75165	2243	254412	6.73	DnaJ homolog subfamily C member 13	DNAJC13					9	6					133.419	55.8893					53.889	40.7899					1.83151e-41	5.82515e-09					9	6
O75190	326	36086.8	9.74	DnaJ homolog subfamily B member 6	DNAJB6					3						282.499						48.2701						2.05512e-29						1
O75352	247	26637.6	9.22	Mannose-P-dolichol utilization defect 1 protein	MPDU1					1						77.7972						37.8858						2.28287e-13						1
O75390	466	51712	8.53	Citrate synthase, mitochondrial	CS					2	1					129.29	68.47					43.1527	35.8975					2.24479e-20	7.61496e-07					2	1
O75396	215	24740.3	8.74	Vesicle-trafficking protein SEC22b	SEC22B					2						81.7173						49.0175						6.68914e-31						2
O75419	566	65568	5.23	Cell division control protein 45 homolog	CDC45					1						151.085						35.8221						2.91383e-11						1
O75427	683	73449.4	8.29	Leucine-rich repeat and calponin homology domain-containing protein 4	LRCH4					1						28.0205						45.3752						4.94086e-24						1
O75439	489	54365.6	6.82	Mitochondrial-processing peptidase subunit beta	PMPCB					2						169.288						54.3617						1.53828e-42						2
O75616	437	48349.7	9.12	GTPase Era, mitochondrial	ERAL1					2	2					101.584	47.0805					49.5878	47.8019					4.51567e-32	2.2493e-16					2	2
O75676	772	85605	8.4	Ribosomal protein S6 kinase alpha-4	RPS6KA4					1						95.8693						31.6268						7.03361e-08						1
O75794	336	39134.4	4.39	Translation initiation factor eIF2 assembly protein	CDC123					1						29.8259						46.4533						5.8757e-26						1
O75821	320	35610.7	5.92	Eukaryotic translation initiation factor 3 subunit G	EIF3G					4	1					162.607	252.485					47.121	42.9134					3.39242e-27	9.83557e-11					4	1
O75832	226	24427.6	6.03	26S proteasome non-ATPase regulatory subunit 10	PSMD10					1	1					149.655	65.3979					43.0205	42.2485					3.60311e-20	4.00196e-10					1	1
O75843	785	87115.6	6.54	AP-1 complex subunit gamma-like 2	AP1G2					1						32.8319						41.7626						2.6843e-18						1
O75911	302	33548.1	9.08	Short-chain dehydrogenase/reductase 3	DHRS3					2						16.782						37.9333						2.02295e-13						2
O76003	335	37431.7	5.09	Glutaredoxin-3	GLRX3					1						25.6205						42.5468						1.89488e-19						1
O76071	339	37839.7	4.59	Probable cytosolic iron-sulfur protein assembly protein CIAO1	CIAO1					2	1					62.5189	23.4379					40.5715	43.0966					1.1977e-16	6.58004e-11					2	1
O76094	671	74605.6	9.8	Signal recognition particle subunit SRP72	SRP72					6						184.277						49.9605						7.61537e-33						6
O94875	1100	124106	8.42	Sorbin and SH3 domain-containing protein 2	SORBS2					1						132.909						35.725						3.58382e-11						1
O94979	1220	133014	6.89	Protein transport protein Sec31A	SEC31A					2	1					66.9509	29.6603					52.2907	37.0961					7.1604e-38	3.94629e-07					2	1
O95067	398	45281.2	9.28	G2/mitotic-specific cyclin-B2	CCNB2					1						17.5046						31.4558						9.25373e-08						1
O95140	757	86401.5	6.97	Mitofusin-2	MFN2					2						64.7914						40.7886						6.1255e-17						2
O95168	129	15208.4	10.24	NADH dehydrogenase [ubiquinone] 1 beta subcomplex subunit 4	NDUFB4					1	1					288.731	223.451					50.2963	53.7215					1.52441e-33	1.13927e-22					1	1
O95235	890	100277	6.91	Kinesin-like protein KIF20A	KIF20A					3						28.5472						51.412						6.12411e-36						3
O95239	1232	139880	6.13	Chromosome-associated kinesin KIF4A	KIF4A					6	1					117.735	45.2067					45.4597	46.0385					3.51731e-24	3.62758e-14					4	1
O95336	258	27546.5	5.95	6-phosphogluconolactonase	PGLS					1						78.5402						42.084						9.17873e-19						1
O95382	1288	142595	7.11	Mitogen-activated protein kinase kinase kinase 6	MAP3K6					1						30.2563						42.4004						3.13528e-19						1
O95394	542	59851.5	6.21	Phosphoacetylglucosamine mutase	PGM3					3	2					123.991	60.5346					51.2597	48.3926					1.31626e-35	4.27324e-17					3	2
O95396	460	49668.7	6.12	Adenylyltransferase and sulfurtransferase MOCS3	MOCS3					1	1					29.0311	24.4726					30.9413	14.1408					2.03805e-07	1.58416e-05					1	1
O95400	341	37646.2	4.23	CD2 antigen cytoplasmic tail-binding protein 2	CD2BP2					1						142.224						36.639						4.72127e-12						1
O95470	568	63523.3	9.57	Sphingosine-1-phosphate lyase 1	SGPL1					1						82.9183						37.942						1.97918e-13						1
O95476	244	28376.7	10.19	CTD nuclear envelope phosphatase 1	CTDNEP1					1	1					67.4898	54.5653					51.4437	49.0158					5.22635e-36	8.15675e-18					1	1
O95478	260	30065.4	10.98	Ribosome biogenesis protein NSA2 homolog	NSA2					1						113.531						44.3042						3.22894e-22						1
O95571	254	27872.6	6.83	Persulfide dioxygenase ETHE1, mitochondrial	ETHE1					1	1					231.581	56.3948					50.2583	49.5905					1.82093e-33	1.9248e-18					1	1
O95573	720	80419.4	8.51	Fatty acid CoA ligase Acsl3	ACSL3					9	4					242.889	119.938					53.9151	51.0721					1.60752e-41	5.70111e-20					9	4
O95747	527	58021.7	6.37	Serine/threonine-protein kinase OSR1	OXSR1					4	2					436.937	241.103					48.0034	50.0416					6.82145e-29	6.45391e-19					4	2
O95786	925	106599	6.35	Antiviral innate immune response receptor RIG-I	RIGI					3						105.217						57.2711						4.5114e-49						3
O95864	444	52259.1	9.18	Acyl-CoA 6-desaturase	FADS2					1						71.0609						38.5575						3.9496e-14						1
O95870	558	63242.8	8.2	Phosphatidylserine lipase ABHD16A	ABHD16A					3	1					125.736	86.6473					46.0171	51.7433					3.62218e-25	1.20997e-20					3	1
O96005	669	76096	6.25	Putative lipid scramblase CLPTM1	CLPTM1					1						33.9242						27.715						5.33806e-06						1
O96011	259	28430.9	10.32	Peroxisomal membrane protein 11B	PEX11B					2						47.7393						50.8253						1.15861e-34						2
O96013	591	64071.5	10.35	Serine/threonine-protein kinase PAK 4	PAK4					1						59.6561						34.9737						1.69301e-10						1
O96028	1365	152257	8.81	Histone-lysine N-methyltransferase NSD2	NSD2					1						50.76						27.7333						5.28632e-06						1
P00374	187	21452.6	7.6	Dihydrofolate reductase	DHFR					2						136.992						43.7672						2.42168e-21						2
P00568	194	21634.7	8.99	Adenylate kinase isoenzyme 1	AK1					1						82.5033						38.9552						1.33974e-14						1
P00966	412	46530.1	8.18	Argininosuccinate synthase	ASS1					1						128.598						34.301						6.26041e-10						1
P01008	464	52601.9	6.68	Antithrombin-III	SERPINC1					1	1					302.968	180.47					41.7192	45.1708					3.08883e-18	3.94614e-13					1	1
P01137	390	44324.6	8.63	Transforming growth factor beta-1 proprotein	TGFB1					1						18.7692						31.5145						8.43153e-08						1
P01583	271	30606.3	4.82	Interleukin-1 alpha	IL1A					1						40.2434						26.1871						9.99587e-06						1
P02511	175	20158.7	7.38	Alpha-crystallin B chain	CRYAB					2						28.6204						30.1374						6.13876e-07						2
P02675	491	55927.9	8.38	Fibrinogen beta chain	FGB					1						40.6485						57.6666						5.94229e-50						1
P02748	559	63172.7	5.27	Complement component C9	C9					1						34.5829						47.5301						5.66152e-28						1
P04062	536	59715.7	7.66	Lysosomal acid glucosylceramidase	GBA1					4						92.4856						52.187						1.2193e-37						4
P04150	777	85658.6	6.31	Glucocorticoid receptor	NR3C1					2						28.51						27.6854						5.42405e-06						2
P04183	234	25468.5	8.61	Thymidine kinase, cytosolic	TK1					3	1					184.586	104.974					53.2378	53.5735					5.46836e-40	1.58825e-22					3	1
P04439	365	40840.4	5.85	HLA class I histocompatibility antigen, A alpha chain	HLA-A					1	1					117.624	80.5961					40.7894	50.2996					6.11374e-17	3.49516e-19					1	1
P05156	583	65749.8	7.53	Complement factor I	CFI					2						68.6789						40.0358						6.03874e-16						2
P05161	165	17887.4	7.61	Ubiquitin-like protein ISG15	ISG15					2						52.06						44.9313						2.86056e-23						2
P05165	728	80058.3	7.56	Propionyl-CoA carboxylase alpha chain, mitochondrial	PCCA					1						9.00887						38.0155						1.64154e-13						1
P06730	217	25097.1	6.04	Eukaryotic translation initiation factor 4E	EIF4E					1						87.8569						49.9373						8.49612e-33						1
P06737	847	97147.8	7.17	Glycogen phosphorylase, liver form	PYGL					11	6					326.659	136.412					53.7059	53.997					4.77825e-41	5.89073e-23					11	6
P07099	455	52948.5	7.28	Epoxide hydrolase 1	EPHX1					1	1					49.7892	29.0845					40.7949	42.4964					6.01252e-17	2.4105e-10					1	1
P07741	180	19607.5	5.82	Adenine phosphoribosyltransferase	APRT					2	2					307.928	228.824					39.8402	47.2131					1.07653e-15	1.24069e-15					2	2
P08240	638	69810.6	9.46	Signal recognition particle receptor subunit alpha	SRPRA					4	1					65.5372	62.8385					52.7332	46.6858					7.43192e-39	5.73746e-15					4	1
P08559	390	43295.3	8.14	Pyruvate dehydrogenase E1 component subunit alpha, somatic form, mitochondrial	PDHA1					4						84.3505						45.0639						1.69846e-23						4
P08579	225	25486.2	10.34	U2 small nuclear ribonucleoprotein B	SNRPB2					1						13.2681						48.1974						2.84942e-29						1
P08758	320	35936.4	4.66	Annexin A5	ANXA5					2						79.4879						49.2736						1.98619e-31						2
P09001	348	38632.5	10.03	Large ribosomal subunit protein uL3m	MRPL3					1						110.246						42.2154						5.88743e-19						1
P09543	421	47578.2	9.5	2,3-cyclic-nucleotide 3-phosphodiesterase	CNP					1						62.436						48.952						9.06314e-31						1
P09884	1462	165911	5.59	DNA polymerase alpha catalytic subunit	POLA1					3	1					132.161	39.3375					42.4418	36.5391					2.71912e-19	5.54787e-07					3	1
P09936	223	24824.2	5.18	Ubiquitin carboxyl-terminal hydrolase isozyme L1	UCHL1					2						48.7446						39.1719						7.34417e-15						2
P10155	538	60670.1	8.12	RNA-binding protein RO60	RO60					3	1					101.659	125.682					54.3705	45.2413					1.47838e-42	3.2735e-13					3	1
P10321	366	40648.2	5.9	HLA class I histocompatibility antigen, C alpha chain	HLA-C					1						70.8733						37.9514						1.93391e-13						1
P10589	423	46155.2	8.3	COUP transcription factor 1	NR2F1					1						70.4869						41.2822						1.28712e-17						1
P10619	480	54465.7	6.59	Lysosomal protective protein	CTSA					1						27.2731						36.7642						3.53131e-12						1
P10909	449	52494.2	6.21	Clusterin	CLU					1	1					94.1097	8.38763					42.7556	34.1135					9.18204e-20	1.27825e-06					1	1
P11310	421	46588	8.51	Medium-chain specific acyl-CoA dehydrogenase, mitochondrial	ACADM					1	1					149.971	48.6469					46.908	38.264					8.48652e-27	1.52365e-07					1	1
P11766	374	39723.9	7.54	Alcohol dehydrogenase class-3	ADH5					1						51.9787						53.2606						4.861e-40						1
P13674	534	61048.8	5.84	Prolyl 4-hydroxylase subunit alpha-1	P4HA1					4						81.3835						47.205						2.3612e-27						4
P13995	350	37894.8	9.12	Bifunctional methylenetetrahydrofolate dehydrogenase/cyclohydrolase, mitochondrial	MTHFD2					1						83.2242						26.0191						1.04865e-05						1
P14324	419	48275	6.02	Farnesyl pyrophosphate synthase	FDPS					1	1					18.8175	5.33195					29.955	35.9411					7.68107e-07	7.48199e-07					1	1
P16070	742	81537	5	CD44 antigen	CD44					2						149.424						54.4054						1.25121e-42						2
P18074	760	86908.3	7.16	General transcription and DNA repair factor IIH helicase subunit XPD	ERCC2					1						10.5439						52.181						1.25418e-37						1
P18440	290	33898.4	6.51	Arylamine N-acetyltransferase 1	NAT1					1						324.577						46.8675						1.00616e-26						1
P18887	633	69496.9	6.19	DNA repair protein XRCC1	XRCC1					1						28.6081						32.4829						1.66904e-08						1
P19404	249	27391.4	8.21	NADH dehydrogenase [ubiquinone] flavoprotein 2, mitochondrial	NDUFV2					2	1					446.897	74.8445					48.9234	51.7501					1.03496e-30	1.19421e-20					2	1
P20073	488	52738.9	5.32	Annexin A7	ANXA7					1						46.5881						28.2251						3.89961e-06						1
P20337	219	24757.7	4.61	Ras-related protein Rab-3B	RAB3B					2	1					143.785	184.962					52.1467	49.9838					1.48641e-37	7.38367e-19					1	1
P20585	1137	127411	8.12	DNA mismatch repair protein Msh3	MSH3					1						99.9975						37.3458						8.8166e-13						1
P20936	1047	116402	6.52	Ras GTPase-activating protein 1	RASA1					2						78.3226						49.3216						1.58875e-31						2
P21579	422	47572.8	8.33	Synaptotagmin-1	SYT1					1						23.4368						41.7408						2.87589e-18						1
P21953	392	43122.1	6.24	2-oxoisovalerate dehydrogenase subunit beta, mitochondrial	BCKDHB					1	1					130.855	77.9666					47.1391	46.382					3.1342e-27	1.37647e-14					1	1
P22059	807	89419.9	7.31	Oxysterol-binding protein 1	OSBP					2						108.105						35.1167						1.27118e-10						2
P22392	152	17297.9	8.69	Nucleoside diphosphate kinase B	NME2					3	1					67.152	17.058					56.0481	48.3904					2.23016e-46	4.28864e-17
P23919	212	23819.1	8.49	Thymidylate kinase	DTYMK					2	1					125.423	81.2254					41.7447	41.7986					2.84209e-18	9.70008e-10					2	1
P24468	414	45570.8	8.35	COUP transcription factor 2	NR2F2					3						61.7475						45.3537						5.38416e-24						1
P24539	256	28908.5	9.79	ATP synthase F(0) complex subunit B1, mitochondrial	ATP5PB					3	2					164.567	63.5248					48.5928	50.8804					4.73402e-30	8.84521e-20					3	2
P24666	158	18042.3	6.73	Low molecular weight phosphotyrosine protein phosphatase	ACP1					1						179.73						46.4613						5.68188e-26						1
P25787	234	25898.4	7.55	Proteasome subunit alpha type-2	PSMA2					2						35.0395						38.8164						1.96082e-14						2
P26599	557	59632.6	9.67	Polypyrimidine tract-binding protein 1	PTBP1					1						106.031						28.0487						4.37923e-06						1
P27144	223	25267.8	8.66	Adenylate kinase 4, mitochondrial	AK4					2						270.585						49.4437						8.98227e-32						2
P27348	245	27763.9	4.41	14-3-3 protein theta	YWHAQ					1						80.8922						44.2589						3.83259e-22						1
P27707	260	30518.3	4.88	Deoxycytidine kinase	DCK					1						221.886						50.2005						2.40525e-33						1
P28290	1259	138385	4.85	Protein ITPRID2	ITPRID2					1	1					108.965	49.2639					43.7077	32.6112					3.00974e-21	1.54542e-06					1	1
P28340	1107	123630	7.03	DNA polymerase delta catalytic subunit	POLD1					5	3					246.003	77.0057					48.0186	50.0005					6.37245e-29	7.1125e-19					5	3
P28370	1054	122604	8.25	Probable global transcription activator SNF2L1	SMARCA1					2						69.3531						43.0795						2.91672e-20						2
P28838	519	56165.8	8.05	Cytosol aminopeptidase	LAP3					3						26.2745						34.2817						6.49242e-10						3
P29558	406	44505.1	9.06	RNA-binding motif, single-stranded-interacting protein 1	RBMS1					1						38.4494						32.3068						2.25901e-08						1
P29590	882	97549.5	6.13	Protein PML	PML					3						81.0397						51.3708						7.52608e-36						3
P30260	824	91866.4	7.03	Cell division cycle protein 27 homolog	CDC27					1						74.1561						38.9164						1.49031e-14						1
P30837	517	57249	6.99	Aldehyde dehydrogenase X, mitochondrial	ALDH1B1					2	1					182.377	39.3167					52.7466	41.4228					6.97905e-39	1.95103e-09					2	1
P31350	389	44877.3	5.05	Ribonucleoside-diphosphate reductase subunit M2	RRM2					1						27.1563						27.0753						7.29155e-06						1
P31483	386	42963.1	7.85	Cytotoxic granule associated RNA binding protein TIA1	TIA1					1						69.685						52.8112						5.00991e-39						1
P31749	480	55686	5.96	RAC-alpha serine/threonine-protein kinase	AKT1					1						73.2437						44.8894						3.37231e-23						1
P31751	481	55768.3	6.31	RAC-beta serine/threonine-protein kinase	AKT2					2	1					33.7378	21.7996					41.3541	41.4057					1.01971e-17	2.01122e-09					2	1
P32321	178	20015.8	7.65	Deoxycytidylate deaminase	DCTD					1						99.2987						33.0107						6.62411e-09						1
P32970	193	21118.2	8.6	CD70 antigen	CD70					2	2					387.935	253.661					50.9083	50.9173					7.58181e-35	8.1106e-20					2	2
P33527	1531	171590	7.11	Multidrug resistance-associated protein 1	ABCC1					2						37.3771						58.3686						1.8737e-51						2
P33897	745	82936.1	9.2	ATP-binding cassette sub-family D member 1	ABCD1					2						47.3607						44.4166						2.10278e-22						2
P33981	857	97071.5	8.27	Dual specificity protein kinase TTK	TTK					2						105.493						48.6053						4.47732e-30						2
P34932	840	94330.2	4.82	Heat shock 70 kDa protein 4	HSPA4					1						93.5623						43.1314						2.42324e-20						1
P35249	363	39681.3	8.13	Replication factor C subunit 4	RFC4					2						67.4008						45.1431						1.24147e-23						2
P35251	1148	128254	9.99	Replication factor C subunit 1	RFC1					3						39.2775						43.2633						1.51144e-20						3
P35606	906	102486	4.93	Coatomer subunit beta	COPB2					3						113.766						43.916						1.39264e-21						3
P36021	539	59510.9	5.32	Monocarboxylate transporter 8	SLC16A2					1	1					136.142	93.274					46.222	28.9408					1.55216e-25	1.9601e-06					1	1
P36404	184	20877.8	6.27	ADP-ribosylation factor-like protein 2	ARL2					1						41.2801						43.7394						2.68469e-21						1
P36776	959	106488	6.34	Lon protease homolog, mitochondrial	LONP1					3						54.2717						50.4725						6.46984e-34						3
P37108	136	14569.8	10.75	Signal recognition particle 14 kDa protein	SRP14					1						47.5414						29.1455						1.83926e-06						1
P37837	337	37539.7	6.8	Transaldolase	TALDO1					2	1					81.3663	11.469					39.7619	18.1509					1.35186e-15	1.03144e-05					2	1
P38435	758	87560.1	8.1	Vitamin K-dependent gamma-carboxylase	GGCX					1						40.7042						26.7425						8.32387e-06						1
P39748	380	42592.6	8.92	Flap endonuclease 1	FEN1					2						84.9188						40.7879						6.13507e-17						2
P41227	235	26458.3	5.39	N-alpha-acetyltransferase 10	NAA10					2						79.8614						48.31						1.72226e-29						2
P41240	450	50704	7.07	Tyrosine-protein kinase CSK	CSK					8	5					360.666	141.905					44.562	46.2966					1.20483e-22	1.75153e-14					7	5
P41743	596	68261.9	5.68	Protein kinase C iota type	PRKCI					1						92.5039						40.6212						1.02936e-16						1
P42166	694	75491.3	7.74	Lamina-associated polypeptide 2, isoform alpha	TMPO					4	1					61.508	57.7495					50.4853	49.3898					6.08778e-34	3.17179e-18					2	1
P42345	2549	288889	7.17	Serine/threonine-protein kinase mTOR	MTOR					1						22.2447						43.4248						8.45267e-21						1
P42695	1498	168889	7.53	Condensin-2 complex subunit D3	NCAPD3					1	1					32.7982	20.8286					35.8462	40.6337					2.76714e-11	7.48707e-09					1	1
P43034	410	46637.7	7.4	Platelet-activating factor acetylhydrolase IB subunit beta	PAFAH1B1					1						23.2258						24.1852						1.56084e-05						1
P43378	593	68019.6	8.1	Tyrosine-protein phosphatase non-receptor type 9	PTPN9					2						31.4455						38.6597						2.99905e-14						2
P43686	418	47365.8	4.84	26S proteasome regulatory subunit 6B	PSMC4					4						99.919						55.3399						8.22925e-45						4
P43897	325	35390.4	8.56	Elongation factor Ts, mitochondrial	TSFM					1						41.3934						51.1724						2.02268e-35						1
P45985	399	44287.3	8.19	Dual specificity mitogen-activated protein kinase kinase 4	MAP2K4					3						92.7208						51.3895						6.83238e-36						3
P46060	587	63541.3	4.33	Ran GTPase-activating protein 1	RANGAP1					14	6					271.906	86.9021					51.1352	48.6696					2.43644e-35	2.02441e-17					14	6
P46199	727	81316.8	7.16	Translation initiation factor IF-2, mitochondrial	MTIF2					1						144.893						29.0763						1.96189e-06						1
P46734	347	39318.1	7.5	Dual specificity mitogen-activated protein kinase kinase 3	MAP2K3					1	1					118.562	68.1975					50.3921	40.6997					9.52716e-34	6.73843e-09					1	1
P46782	204	22876.2	10.3	Small ribosomal subunit protein uS7	RPS5					3	1					80.5763	68.2507					46.8933	51.8114					9.01319e-27	1.04168e-20					3	1
P47985	274	29667.7	8.46	Cytochrome b-c1 complex subunit Rieske, mitochondrial	UQCRFS1					3	1					48.5608	101.516					52.4584	48.6669					3.01799e-38	2.03331e-17					1	1
P48047	213	23277.1	10.61	ATP synthase subunit O, mitochondrial	ATP5PO					1	1					107.726	25.1157					43.5063	42.9929					6.28373e-21	8.27572e-11					1	1
P48681	1621	177438	4.03	Nestin	NES					2	1					366.046	116.139					48.3319	45.8875					1.55935e-29	5.5433e-14					2	1
P48729	337	38914.6	10.03	Casein kinase I isoform alpha	CSNK1A1					1						27.2964						40.7773						6.33436e-17						1
P48960	835	91868.4	6.87	Adhesion G protein-coupled receptor E5	ADGRE5					1	1					123.872	33.7826					57.9873	46.3937					1.15959e-50	1.3318e-14					1	1
P49005	469	51289	5.28	DNA polymerase delta subunit 2	POLD2					1						115.055						49.3194						1.60428e-31						1
P49023	591	64504.8	6.13	Paxillin	PXN					2						19.1138						50.6493						2.7249e-34						2
P49116	596	65413.8	6.2	Nuclear receptor subfamily 2 group C member 2	NR2C2					1						54.8203						39.8526						1.03831e-15						1
P49419	539	58486.7	8.09	Alpha-aminoadipic semialdehyde dehydrogenase	ALDH7A1					1	1					114.503	95.3007					51.0792	51.3454					3.21892e-35	3.09966e-20					1	1
P49441	399	43997.6	4.91	Inositol polyphosphate 1-phosphatase	INPP1					1						31.3627						52.6178						1.34188e-38						1
P49591	514	58776.8	6.38	Serine--tRNA ligase, cytoplasmic	SARS1					3						86.8602						52.9017						3.14463e-39						3
P49721	201	22836	7.04	Proteasome subunit beta type-2	PSMB2					2	2					67.5409	38.7315					40.3285	39.0984					2.50901e-16	6.27985e-08					2	2
P49736	904	101895	5.2	DNA replication licensing factor MCM2	MCM2					1						18.4955						41.1668						1.86471e-17						1
P49755	219	24975.7	7.55	Transmembrane emp24 domain-containing protein 10	TMED10					4	3					360.995	143.986					47.0853	45.5445					3.96204e-27	1.4363e-13					4	3
P49757	651	70803.3	8.66	Protein numb homolog	NUMB					1						179.974						44.4362						1.95195e-22						1
P49792	3224	358196	6.1	E3 SUMO-protein ligase RanBP2	RANBP2					6						219.108						52.3494						5.30083e-38						4
P49840	483	50980.4	8.95	Glycogen synthase kinase-3 alpha	GSK3A					1	1					168.269	52.9379					50.4431	39.3103					7.4484e-34	4.87661e-08					1	1
P49841	420	46743.9	8.97	Glycogen synthase kinase-3 beta	GSK3B					2	1					119.651	70.1173					46.63	45.1037					2.77496e-26	4.71936e-13					2	1
P49916	1009	112906	9.43	DNA ligase 3	LIG3					1						56.3247						49.6846						2.85868e-32						1
P49917	911	103970	8.04	DNA ligase 4	LIG4					1						54.8639						42.2209						5.78573e-19						1
P50281	582	65893.4	7.87	Matrix metalloproteinase-14	MMP14					4	2					285.353	133.252					46.3302	43.512					9.87955e-26	2.55171e-11					4	2
P50395	445	50662.8	6.39	Rab GDP dissociation inhibitor beta	GDI2					1						55.91						37.669						3.95321e-13						1
P50402	254	28993.5	5.17	Emerin	EMD					2						136.564						40.588						1.13917e-16						2
P50479	330	35397.7	7.99	PDZ and LIM domain protein 4	PDLIM4					3	1					144.424	40.976					39.8581	43.1779					1.02225e-15	5.494e-11					3	1
P50749	326	37789.9	9.17	Ras association domain-containing protein 2	RASSF2					1						30.1971						33.3223						3.80508e-09						1
P51553	393	42794	8.66	Isocitrate dehydrogenase [NAD] subunit gamma, mitochondrial	IDH3G					2						81.7687						51.0115						4.5026e-35						2
P51570	392	42271.8	6.42	Galactokinase	GALK1					2	1					271.216	165.094					48.0629	43.9052					5.21542e-29	1.0001e-11					2	1
P51617	712	76535.9	6.6	Interleukin-1 receptor-associated kinase 1	IRAK1					1	1					138.581	65.1045					49.5803	49.7178					4.67445e-32	1.41579e-18					1	1
P51665	324	37025.2	6.75	26S proteasome non-ATPase regulatory subunit 7	PSMD7					2						100.051						49.1823						3.07291e-31						2
P51784	963	109816	5.14	Ubiquitin carboxyl-terminal hydrolase 11	USP11					1						95.059						41.2168						1.58876e-17						1
P51809	220	24934.8	8.79	Vesicle-associated membrane protein 7	VAMP7					1						67.8363						35.9723						2.10937e-11						1
P51965	193	21403.9	8.71	Ubiquitin-conjugating enzyme E2 E1	UBE2E1					1						48.3913						37.0883						1.64552e-12						1
P52434	150	17143.1	4.27	DNA-directed RNA polymerases I, II, and III subunit RPABC3	POLR2H					1	1					124.862	69.0289					50.4321	48.148					7.85514e-34	8.39986e-17					1	1
P52565	204	23206.9	4.74	Rho GDP-dissociation inhibitor 1	ARHGDIA					1						345.713						47.1909						2.50455e-27						1
P52735	878	101288	7.08	Guanine nucleotide exchange factor VAV2	VAV2					3	3					83.2413	36.7067					46.8963	44.8782					8.91838e-27	8.51106e-13					3	3
P52789	917	102379	5.93	Hexokinase-2	HK2					6	2					155.859	48.0002					51.3033	39.9245					1.05842e-35	2.1765e-08					6	2
P53004	296	33428.2	6.41	Biliverdin reductase A	BLVRA					1						90.9935						46.9578						6.85898e-27						1
P53384	320	34534.2	4.96	Cytosolic Fe-S cluster assembly factor NUBP1	NUBP1					1						16.827						34.6392						3.26931e-10						1
P53396	1101	120838	7.34	ATP-citrate synthase	ACLY					2						40.007						38.6498						3.07893e-14						2
P53814	917	99057.6	9.58	Smoothelin	SMTN					1						49.4697						45.4395						3.81365e-24						1
P53992	1094	118324	7.07	Protein transport protein Sec24C	SEC24C					1						9.28263						34.5017						4.27087e-10						1
P54709	279	31512.3	8.52	Sodium/potassium-transporting ATPase subunit beta-3	ATP1B3					1						137.894						41.6588						3.7691e-18						1
P54750	535	61251.4	6.02	Dual specificity calcium/calmodulin-dependent 3,5-cyclic nucleotide phosphodiesterase 1A	PDE1A					1						122.526						40.0943						5.07254e-16						1
P55011	1212	131446	6.36	Solute carrier family 12 member 2	SLC12A2					1						16.2138						24.6105						1.44599e-05						1
P55265	1226	136065	8.86	Double-stranded RNA-specific adenosine deaminase	ADAR					7	2					121.771	17.4501					51.892	41.3475					5.48212e-37	2.23164e-09					7	2
P55735	322	35540.3	5.16	Protein SEC13 homolog	SEC13					2	1					141.168	63.0754					43.2676	41.4945					1.48886e-20	1.7144e-09					2	1
P55769	128	14173.4	8.64	NHP2-like protein 1	SNU13					1						67.3169						36.8077						3.19369e-12						1
P56545	445	48944.4	6.95	C-terminal-binding protein 2	CTBP2					4	3					345.93	188.24					45.1541	51.0387					1.18863e-23	6.14136e-20					4	3
P56556	128	15136.5	10.64	NADH dehydrogenase [ubiquinone] 1 alpha subcomplex subunit 6	NDUFA6					1						126.325						54.9316						7.55195e-44						1
P56937	341	38205.8	8.21	3-keto-steroid reductase/17-beta-hydroxysteroid dehydrogenase 7	HSD17B7					1						126.296						48.7191						2.66564e-30						1
P57772	596	65304.1	8.48	Selenocysteine-specific elongation factor	EEFSEC					4	1					101.154	34.9172					44.7621	43.7631					5.54878e-23	1.40961e-11					4	1
P58005	492	57290.5	6.21	Sestrin-3	SESN3					1						34.1391						38.5382						4.15732e-14						1
P60510	307	35079.6	4.68	Serine/threonine-protein phosphatase 4 catalytic subunit	PPP4C					1	1					61.8216	17.6103					35.8779	34.952					2.58724e-11	1.05816e-06					1	1
P61009	180	20313.2	8.99	Signal peptidase complex subunit 3	SPCS3					2	2					115.125	57.0842					47.1505	49.7618					2.98764e-27	1.27103e-18					2	2
P61106	215	23896.8	6.13	Ras-related protein Rab-14	RAB14					2						75.585						49.5287						5.98723e-32						2
P61201	443	51596.2	5.2	COP9 signalosome complex subunit 2	COPS2					1						40.8082						28.0986						4.24176e-06						1
P61803	113	12496.5	7.17	Dolichyl-diphosphooligosaccharide--protein glycosyltransferase subunit DAD1	DAD1					1	1					107.596	85.6543					47.8998	44.1885					1.08369e-28	4.98715e-12					1	1
P61923	177	20198	4.43	Coatomer subunit zeta-1	COPZ1					1						32.1325						40.838						5.25221e-17						1
P61960	85	9117.5	9.91	Ubiquitin-fold modifier 1	UFM1					1	1					80.2288	43.6215					41.8552	52.7966					1.97609e-18	1.03081e-21					1	1
P62273	56	6676.7	10.64	Small ribosomal subunit protein uS14	RPS29					1						8.91929						35.7511						3.39032e-11						1
P62333	389	44172.6	7.56	26S proteasome regulatory subunit 10B	PSMC6					2	2					115.671	65.5091					43.1258	47.2276					2.47092e-20	1.18982e-15					2	2
P62879	340	37330.6	5.85	Guanine nucleotide-binding protein G(I)/G(S)/G(T) subunit beta-2	GNB2					1						50.1138						36.5116						6.32047e-12						1
P63000	192	21449.9	8.65	Ras-related C3 botulinum toxin substrate 1	RAC1					1						103.308						43.4314						8.257e-21						1
P78357	1384	156265	7.05	Contactin-associated protein 1	CNTNAP1					2						37.3587						36.9988						2.03651e-12						2
P78527	4128	469084	7.12	DNA-dependent protein kinase catalytic subunit	PRKDC					7						90.4616						53.418						2.17053e-40						7
P82675	430	48006.1	10.58	Small ribosomal subunit protein uS5m	MRPS5					1	1					373.799	106.642					46.0642	35.3414					2.98381e-25	9.40679e-07					1	1
P82921	87	10688.4	10.38	Small ribosomal subunit protein bS21m	MRPS21					1						29.2258						53.0266						1.646e-39						1
P83436	770	86343.1	5.14	Conserved oligomeric Golgi complex subunit 7	COG7					2	1					82.6506	110.58					40.7819	32.0705					6.24858e-17	1.60241e-06					2	1
P86790	482	55865.7	6.45	Vacuolar fusion protein CCZ1 homolog B	CCZ1B					2						30.9077						38.3083						7.66141e-14						2
P98160	4391	468826	6.49	Basement membrane-specific heparan sulfate proteoglycan core protein	HSPG2					1						34.3086						32.5225						1.55884e-08						1
Q00341	1268	141438	6.86	Vigilin	HDLBP					11	3					213.916	65.746					51.6888	48.951					1.54041e-36	9.65369e-18					11	3
Q00587	391	40294.4	7.17	Cdc42 effector protein 1	CDC42EP1					1	1					44.0187	12.2985					40.945	32.5875					3.75432e-17	1.54727e-06					1	1
Q01518	475	51901.1	8.2	Adenylyl cyclase-associated protein 1	CAP1					1						132.476						49.2744						1.98044e-31						1
Q01804	1114	124044	6.69	OTU domain-containing protein 4	OTUD4					2						90.7657						47.9704						7.9155e-29						2
Q01968	901	104204	6.51	Inositol polyphosphate 5-phosphatase OCRL	OCRL					2						55.5684						53.6033						8.20752e-41						2
Q02318	531	60234.3	9.16	Sterol 26-hydroxylase, mitochondrial	CYP27A1					3	2					223.103	99.8579					50.5221	48.4619					5.08556e-34	3.54106e-17					3	2
Q02750	393	43438.7	6.61	Dual specificity mitogen-activated protein kinase kinase 1	MAP2K1					2	1					129.546	48.5533					45.7285	49.3493					1.18382e-24	3.47836e-18					2	1
Q03113	381	44278.8	10.48	Guanine nucleotide-binding protein subunit alpha-12	GNA12					1						22.8211						44.7535						5.73561e-23						1
Q03519	686	75663.2	8.1	Antigen peptide transporter 2	TAP2					2						47.9253						45.8461						7.31746e-25						2
Q03701	1054	120973	5.73	CCAAT/enhancer-binding protein zeta	CEBPZ					2	1					21.6056	100.136					46.7175	42.9341					1.9142e-26	9.40274e-11					2	1
Q04941	152	16690.5	7.3	Proteolipid protein 2	PLP2					1						53.2473						40.1375						4.46101e-16						1
Q05209	780	88105.7	5.33	Tyrosine-protein phosphatase non-receptor type 12	PTPN12					1						201.447						42.9652						4.38523e-20						1
Q06124	593	68010.5	7.31	Tyrosine-protein phosphatase non-receptor type 11	PTPN11					1						173.807						39.1356						8.11608e-15						1
Q06203	517	57398.5	6.74	Amidophosphoribosyltransferase	PPAT					1	1					400.991	147.07					51.1897	49.9161					1.85688e-35	8.69532e-19					1	1
Q06609	339	36965.8	5.29	DNA repair protein RAD51 homolog 1	RAD51					1						56.6885						51.1989						1.77952e-35						1
Q07021	282	31361.9	4.47	Complement component 1 Q subcomponent-binding protein, mitochondrial	C1QBP					2						221.035						43.1658						2.14533e-20						2
Q07157	1748	195457	6.68	Tight junction protein ZO-1	TJP1					1						6.99701						34.9944						1.62562e-10						1
Q07960	439	50435.3	6.24	Rho GTPase-activating protein 1	ARHGAP1					4	2					148.217	39.9554					50.2788	47.6929					1.65784e-33	3.07561e-16					4	2
Q08AM6	782	87971.7	6.03	Protein VAC14 homolog	VAC14					1						38.108						34.7367						2.70523e-10						1
Q09161	790	91838.6	6.4	Nuclear cap-binding protein subunit 1	NCBP1					2						23.7477						45.3093						6.4176e-24						2
Q0IIM8	1120	128708	5.79	TBC1 domain family member 8B	TBC1D8B					1						14.4697						35.6302						4.37279e-11						1
Q12769	1436	162120	5.2	Nuclear pore complex protein Nup160	NUP160					7	1					119.821	40.7892					52.4081	46.1007					3.90465e-38	3.04835e-14					7	1
Q12797	758	85862.1	4.65	Aspartyl/asparaginyl beta-hydroxylase	ASPH					3						268.147						49.5911						4.44923e-32						3
Q12834	499	54722.1	9.63	Cell division cycle protein 20 homolog	CDC20					1						18.1481						43.7672						2.42168e-21						1
Q12982	314	36017.5	4.43	BCL2/adenovirus E1B 19 kDa protein-interacting protein 2	BNIP2					1						25.9708						39.1497						7.81003e-15						1
Q12986	1120	124394	8.27	Transcriptional repressor NF-X1	NFX1					2	1					149.454	91.3497					42.3878	35.5779					3.27356e-19	8.64591e-07					2	1
Q13148	414	44739.6	6.07	TAR DNA-binding protein 43	TARDBP					1						72.7366						51.48						4.38678e-36						1
Q13155	320	35348.5	8.37	Aminoacyl tRNA synthase complex-interacting multifunctional protein 2	AIMP2					2	1					204.303	115.555					44.5072	48.1131					1.48894e-22	9.27005e-17					2	1
Q13177	524	58042.1	5.76	Serine/threonine-protein kinase PAK 2	PAK2					4	1					170.917	126.296					55.8074	33.5408					7.10555e-46	1.39843e-06					3	1
Q13233	1512	164468	7.77	Mitogen-activated protein kinase kinase kinase 1	MAP3K1					1						13.9883						39.1248						8.36219e-15						1
Q13257	205	23509.7	4.72	Mitotic spindle assembly checkpoint protein MAD2A	MAD2L1					1						83.4688						35.021						1.54165e-10						1
Q13325	482	55846.2	7.44	Interferon-induced protein with tetratricopeptide repeats 5	IFIT5					2						21.7103						43.7764						2.34274e-21						2
Q13347	325	36501.6	5.38	Eukaryotic translation initiation factor 3 subunit I	EIF3I					3						149.371						49.9962						6.44655e-33						3
Q13416	577	65971	6.48	Origin recognition complex subunit 2	ORC2					2						168.039						40.8919						4.43755e-17						2
Q13501	440	47686.7	4.88	Sequestosome-1	SQSTM1					3						53.9517						46.8566						1.05335e-26						3
Q13564	534	60245.8	5.06	NEDD8-activating enzyme E1 regulatory subunit	NAE1					2						38.3264						43.1609						2.18249e-20						2
Q13596	522	59069	4.8	Sorting nexin-1	SNX1					1						43.1987						27.4447						6.15425e-06						1
Q13601	381	43664.6	10.48	KRR1 small subunit processome component homolog	KRR1					2						93.3468						50.1751						2.71795e-33						2
Q13617	745	86982.4	6.91	Cullin-2	CUL2					2						34.243						29.6878						1.04767e-06						2
Q13619	759	87679.6	8.3	Cullin-4A	CUL4A					5	3					63.063	38.3801					48.9072	54.4071					1.11577e-30	2.17829e-23					3	1
Q13620	913	103981	7.41	Cullin-4B	CUL4B					5	3					106.518	183.909					56.5936	49.6467					1.41091e-47	1.68842e-18					5	3
Q13895	437	49600.9	8.3	Bystin	BYSL					2	1					122.456	111.05					48.0933	50.8327					4.55884e-29	9.87784e-20					2	1
Q14008	2032	225492	7.88	Cytoskeleton-associated protein 5	CKAP5					5	1					160.14	18.5459					58.5743	38.1032					9.20159e-52	1.7686e-07					5	1
Q14019	142	15944.9	5.31	Coactosin-like protein	COTL1					1						41.9102						41.5844						4.8108e-18						1
Q14139	1066	122559	4.87	Ubiquitin conjugation factor E4 A	UBE4A					1						205.549						45.6429						1.67429e-24						1
Q14160	1630	174913	4.72	Protein scribble homolog	SCRIB					1						8.46076						24.2366						1.54733e-05						1
Q14161	759	84542	7.23	ARF GTPase-activating protein GIT2	GIT2					1	1					216.517	51.7856					29.5224	46.3526					1.25448e-06	1.49721e-14					1	1
Q14185	1865	215344	7.61	Dedicator of cytokinesis protein 1	DOCK1					1						32.2887						47.1474						3.02346e-27						1
Q14203	1278	141694	5.58	Dynactin subunit 1	DCTN1					15	4					223.502	77.5408					56.1183	56.857					1.54434e-46	7.99104e-26					15	4
Q14232	305	33711.8	7.4	Translation initiation factor eIF2B subunit alpha	EIF2B1					5	3					125.953	41.2913					49.522	53.7101					6.17943e-32	1.16257e-22					5	3
Q14240	407	46401.9	5.13	Eukaryotic initiation factor 4A-II	EIF4A2					1						373.883						49.0943						4.66369e-31						1
Q14246	886	97682.3	6.8	Adhesion G protein-coupled receptor E1	ADGRE1					1	1					19747.3	8865.29					30.6672	17.3849					3.02602e-07	1.10381e-05					1	1
Q14257	317	36876.1	4.01	Reticulocalbin-2	RCN2					1						71.948						50.5628						4.16108e-34						1
Q14258	630	70972.8	8.15	E3 ubiquitin/ISG15 ligase TRIM25	TRIM25					3						72.6543						47.0956						3.78839e-27						3
Q14331	258	29172.1	9.54	Protein FRG1	FRG1					2	1					121.455	53.9162					40.539	46.151					1.32285e-16	2.64952e-14					2	1
Q14376	348	38281.4	6.71	UDP-glucose 4-epimerase	GALE					1						47.578						42.472						2.4536e-19						1
Q14511	834	92860.2	6.69	Enhancer of filamentation 1	NEDD9					1						180.626						25.7478						1.12666e-05						1
Q14558	356	39393.3	7.22	Phosphoribosyl pyrophosphate synthase-associated protein 1	PRPSAP1					2	1					51.449	21.9088					51.113	41.4975					2.71254e-35	1.70621e-09					2	1
Q14627	380	44176.1	4.58	Interleukin-13 receptor subunit alpha-2	IL13RA2					3	2					180.724	79.3356					48.9558	38.7778					8.91332e-31	9.01559e-08					3	2
Q14669	1992	220432	8.64	E3 ubiquitin-protein ligase TRIP12	TRIP12					2	2					188.46	94.5324					50.4536	47.1478					7.08088e-34	1.4969e-15					2	2
Q14671	1186	126472	6.83	Pumilio homolog 1	PUM1					6	4					212.507	87.555					44.733	49.9859					6.19973e-23	7.35637e-19					4	3
Q14690	1871	208699	9.29	Protein RRP5 homolog	PDCD11					2						35.9131						37.6673						3.96842e-13						2
Q14738	602	69991.2	8.31	Serine/threonine-protein phosphatase 2A 56 kDa regulatory subunit delta isoform	PPP2R5D					2						108.767						36.6658						4.44116e-12						1
Q14739	615	70702.5	9.72	Delta(14)-sterol reductase LBR	LBR					5	4					359.397	165.245					51.0267	51.2869					4.1827e-35	3.52848e-20					5	4
Q14746	738	83206.7	6.59	Conserved oligomeric Golgi complex subunit 2	COG2					2	1					94.4982	21.142					47.0547	28.4694					4.52132e-27	2.0298e-06					2	1
Q14807	665	73261.4	10.04	Kinesin-like protein KIF22	KIF22					2						27.493						43.3109						1.27303e-20						2
Q14966	1978	220623	6.31	Zinc finger protein 638	ZNF638					3	1					96.0821	39.7593					58.9369	38.7454					1.55117e-52	9.33439e-08					3	1
Q14C86	1478	164978	4.86	GTPase-activating protein and VPS9 domain-containing protein 1	GAPVD1					5						154.294						48.174						3.15736e-29						5
Q15005	226	25002.5	8.68	Signal peptidase complex subunit 2	SPCS2					1						61.4487						49.9934						6.53067e-33						1
Q15018	415	46900.4	6.15	BRISC complex subunit Abraxas 2	ABRAXAS2					2						79.8868						50.0805						4.2836e-33						2
Q15020	963	109934	5.25	Squamous cell carcinoma antigen recognized by T-cells 3	SART3					1						47.5854						24.1743						1.56308e-05						1
Q15031	903	101975	8.32	Leucine--tRNA ligase, mitochondrial	LARS2					3						157.061						46.5021						4.77301e-26						3
Q15042	981	110523	5.26	Rab3 GTPase-activating protein catalytic subunit	RAB3GAP1					2						42.2044						46.1384						2.19584e-25						2
Q15046	597	68047.5	6.31	Lysine--tRNA ligase	KARS1					4	4					141.088	73.3658					46.967	47.3883					6.59465e-27	7.45409e-16					4	4
Q15054	466	51400	9.96	DNA polymerase delta subunit 3	POLD3					1						75.9973						37.4359						7.06252e-13						1
Q15058	1648	186490	7.99	Kinesin-like protein KIF14	KIF14					6	2					154.025	61.8122					54.1015	49.5991					6.03766e-42	1.88829e-18					6	2
Q15084	440	48120.9	4.7	Protein disulfide-isomerase A6	PDIA6					2						144.85						45.0307						1.93591e-23						2
Q15165	354	39380.5	5.35	Serum paraoxonase/arylesterase 2	PON2					1	1					105.347	80.2728					45.8274	47.9471					7.87604e-25	1.48715e-16					1	1
Q15185	160	18697.2	4.11	Prostaglandin E synthase 3	PTGES3					1						73.9998						36.9493						2.28927e-12						1
Q15404	277	31540	9.16	Ras suppressor protein 1	RSU1					2						111.791						46.0187						3.60144e-25						2
Q15418	735	82722.4	7.94	Ribosomal protein S6 kinase alpha-1	RPS6KA1					3	3					109.745	73.0649					43.0229	46.8861					3.57429e-20	3.20793e-15					3	3
Q15436	765	86160.1	7.07	Protein transport protein Sec23A	SEC23A					1	1					39.2571	50.6527					31.9128	42.2412					4.39104e-08	4.05835e-10					1	1
Q15650	581	66145.8	7.93	Activating signal cointegrator 1	TRIP4					1						77.3748						50.2676						1.74468e-33						1
Q15691	268	29998.9	4.76	Microtubule-associated protein RP/EB family member 1	MAPRE1					2	1					67.2158	1.12256					51.9889	34.3465					3.34128e-37	1.22336e-06					1	1
Q15738	373	41900	8.2	Sterol-4-alpha-carboxylate 3-dehydrogenase, decarboxylating	NSDHL					3	4					113.698	74.8705					53.5535	45.1951					1.06226e-40	3.70169e-13					3	4
Q15776	578	65815.4	7.41	Zinc finger protein with KRAB and SCAN domains 8	ZKSCAN8					1						84.5015						42.7824						8.36545e-20						1
Q16222	522	58768.7	6.29	UDP-N-acetylhexosamine pyrophosphorylase	UAP1					2						91.2373						55.9283						3.96397e-46						1
Q16270	282	29130.1	7.94	Insulin-like growth factor-binding protein 7	IGFBP7					2						38.6755						59.25						3.23363e-53						2
Q16401	504	56195.1	5.16	26S proteasome non-ATPase regulatory subunit 5	PSMD5					3	1					414.559	143.071					47.0545	39.1354					4.52132e-27	6.01923e-08					3	1
Q16513	984	112034	6.22	Serine/threonine-protein kinase N2	PKN2					1						34.9749						33.9245						1.26796e-09						1
Q16658	493	54529.5	7.26	Fascin	FSCN1					3	2					194.656	102.769					49.2329	53.9407					2.40849e-31	6.76931e-23					3	2
Q16666	785	88255	9.9	Gamma-interferon-inducible protein 16	IFI16					2						85.8649						38.2593						8.71296e-14						2
Q16740	277	30179.8	8.21	ATP-dependent Clp protease proteolytic subunit, mitochondrial	CLPP					2						133.876						48.1141						4.15041e-29						2
Q2M2I8	961	103884	6.57	AP2-associated protein kinase 1	AAK1					3						109.136						46.9386						7.44247e-27						3
Q2NKX8	1250	141102	4.96	DNA excision repair protein ERCC-6-like	ERCC6L					10	3					351.322	167.768					53.2899	43.145					4.16746e-40	5.91701e-11					10	3
Q2PZI1	675	77317.8	9.18	Protein C-mannosyl-transferase DPY19L1	DPY19L1					2	1					62.0304	91.7322					47.4793	35.2026					7.08111e-28	9.84483e-07					2	1
Q2VPK5	515	56106.6	6.25	Cytoplasmic tRNA 2-thiolation protein 2	CTU2					1						8.64395						29.8893						8.30243e-07						1
Q32NB8	556	62729.7	9.11	CDP-diacylglycerol--glycerol-3-phosphate 3-phosphatidyltransferase, mitochondrial	PGS1					1						26.9581						30.4233						4.23754e-07						1
Q3LXA3	575	58946.5	7.56	Triokinase/FMN cyclase	TKFC					1						9.68137						36.4601						7.10481e-12						1
Q3SXM0	396	44263.4	8.37	DDB1- and CUL4-associated factor 4-like protein 1	DCAF4L1					1						101.615						28.464						3.2882e-06						1
Q3ZCT1	412	47221.9	9.4	Zinc finger protein 260	ZNF260					1						23.8908						31.2037						1.37336e-07						1
Q460N5	1801	202799	7.19	Protein mono-ADP-ribosyltransferase PARP14	PARP14					6	3					146.323	32.2454					53.9131	46.1076					1.61852e-41	2.9917e-14					6	3
Q4ADV7	1423	159300	6.34	Guanine nucleotide exchange factor subunit RIC1	RIC1					1						28.8687						41.4458						7.57036e-18						1
Q53H12	422	47136.8	8.21	Acylglycerol kinase, mitochondrial	AGK					4	1					127.215	45.8653					43.5865	47.5171					4.68906e-21	5.12385e-16					4	1
Q53H96	274	28663	7.78	Pyrroline-5-carboxylate reductase 3	PYCR3					1						71.2154						33.5771						2.40209e-09						1
Q56VL3	154	16953.4	9.36	OCIA domain-containing protein 2	OCIAD2					4	2					126.359	34.2683					54.2418	48.5445					2.87128e-42	2.83419e-17					4	2
Q5BJF2	176	20847.6	9.76	Sigma intracellular receptor 2	TMEM97					1	1					387.782	251.346					44.8674	43.3394					3.6766e-23	3.8096e-11					1	1
Q5HYI7	312	35093	7.94	Metaxin-3	MTX3					2						186.873						45.5053						2.92761e-24						2
Q5J8M3	183	20086.4	8.83	ER membrane protein complex subunit 4	EMC4					2						145.539						47.1937						2.47592e-27						2
Q5JTH9	1297	143701	9.02	RRP12-like protein	RRP12					2						73.1136						26.236						9.85412e-06						2
Q5JTZ9	985	107340	6.2	Alanine--tRNA ligase, mitochondrial	AARS2					2	2					45.6406	30.1292					44.7451	40.566					5.92021e-23	8.33913e-09					2	2
Q5MIZ7	849	97457.3	4.6	Serine/threonine-protein phosphatase 4 regulatory subunit 3B	PPP4R3B					1						58.6569						41.6367						4.05433e-18						1
Q5SY16	702	79321.9	9.39	Polynucleotide 5-hydroxyl-kinase NOL9	NOL9					2						39.5283						55.1053						2.92617e-44						2
Q5T160	578	65504.9	8.36	Probable arginine--tRNA ligase, mitochondrial	RARS2					3	2					94.2176	48.3127					47.4072	51.1187					9.71396e-28	5.14914e-20					3	2
Q5T5P2	1943	214114	7.05	Sickle tail protein homolog	KIAA1217					2						90.8736						44.2167						4.49639e-22						2
Q5T9A4	648	72572.3	9.64	ATPase family AAA domain-containing protein 3B	ATAD3B					1						255.706						38.3392						7.06191e-14						1
Q5T9L3	541	62252.8	7.39	Protein wntless homolog	WLS					1						19.6952						41.457						7.30179e-18						1
Q5TA45	600	67662.1	8.14	Integrator complex subunit 11	INTS11					1						115.237						41.9682						1.35673e-18						1
Q5VSL9	837	95574.9	6.23	Striatin-interacting protein 1	STRIP1					1						154.627						49.2775						1.95327e-31						1
Q5VT25	1732	197305	6.55	Serine/threonine-protein kinase MRCK alpha	CDC42BPA					3						42.1218						49.0809						4.96959e-31						3
Q5VV42	579	65111	7.51	Threonylcarbamoyladenosine tRNA methylthiotransferase	CDKAL1					2						137.783						52.286						7.30892e-38						2
Q5VW36	1801	200056	6.6	Focadhesin	FOCAD					3						119.375						52.8735						3.64396e-39						3
Q5VYK3	1845	204289	7.12	Proteasome adapter and scaffold protein ECM29	ECPAS					6						141.07						51.603						2.34722e-36						6
Q5VZK9	1371	151555	7.93	F-actin-uncapping protein LRRC16A	CARMIL1					2						59.7396						42.3564						3.64511e-19						2
Q5VZL5	1548	172787	6.82	Zinc finger MYM-type protein 4	ZMYM4					1						85.6205						33.213						4.62479e-09						1
Q63ZY3	851	91173.5	5.33	KN motif and ankyrin repeat domain-containing protein 2	KANK2					3	1					109.118	78.5658					51.3562	46.9021					8.05513e-36	3.06391e-15					3	1
Q68DI1	518	59612.6	8.38	Zinc finger protein 776	ZNF776					1						20.256						25.8058						1.11091e-05						1
Q68DK2	2539	284600	6.36	Zinc finger FYVE domain-containing protein 26	ZFYVE26					1						10.1891						44.0003						1.01506e-21						1
Q68E01	1043	118068	5.57	Integrator complex subunit 3	INTS3					1						96.5718						31.0706						1.68024e-07						1
Q6AI08	1181	128780	7.04	HEAT repeat-containing protein 6	HEATR6					1						53.465						44.4655						1.74598e-22						1
Q6B8I1	188	20657.4	7.57	Dual specificity protein phosphatase 13A	DUSP13A					1						57.5784						48.2033						2.778e-29						1
Q6DD88	541	60541.5	5.37	Atlastin-3	ATL3					10	3					337.923	103.045					51.5766	54.7776					2.68558e-36	8.87361e-24					10	3
Q6NSW5	357	40513.7	6.51	Putative DENN domain-containing protein 10 B	DENND10P1					1						117.573						29.9892						7.37232e-07						1
Q6NUQ1	792	90630.7	5.12	RAD50-interacting protein 1	RINT1					1						139.428						44.4939						1.56456e-22						1
Q6NUQ4	689	77149.8	9.52	Transmembrane protein 214	TMEM214					6	1					115.299	51.4337					55.5628	44.8162					2.44974e-45	1.00166e-12					6	1
Q6NXE6	501	54141.4	6.19	Armadillo repeat-containing protein 6	ARMC6					3						101.245						41.022						2.9542e-17						3
Q6NXR4	508	56914.2	7.1	TELO2-interacting protein 2	TTI2					1	1					26.291	3.64726					42.259	16.389					5.08774e-19	1.20924e-05					1	1
Q6NYC8	613	67942	5.09	Phostensin	PPP1R18					1						69.3653						43.5971						4.51522e-21						1
Q6P087	351	38460.4	10.95	Mitochondrial mRNA pseudouridine synthase RPUSD3	RPUSD3					2						24.8138						37.0737						1.70351e-12						2
Q6P1J9	531	60576.1	10.22	Parafibromin	CDC73					3						120.589						54.1183						5.51082e-42						3
Q6P2M8	343	38499.5	6.75	Calcium/calmodulin-dependent protein kinase type 1B	PNCK					1						98.0335						28.186						4.00326e-06						1
Q6P3X3	843	96631.5	5.29	Tetratricopeptide repeat protein 27	TTC27					1						57.954						36.1013						1.58971e-11						1
Q6PD62	1173	133501	6.75	RNA polymerase-associated protein CTR9 homolog	CTR9					1	1					331.697	219.156					43.3874	36.71					9.66662e-21	5.03984e-07					1	1
Q6PGP7	1564	175485	7.57	Superkiller complex protein 3	SKIC3					8	2					139.838	74.9677					52.0982	47.0245					1.9059e-37	2.14488e-15					8	2
Q6PI48	645	73562	8.11	Aspartate--tRNA ligase, mitochondrial	DARS2					3						76.1528						40.4644						1.65841e-16						3
Q6SZW1	724	79387.4	6.51	NAD(+) hydrolase SARM1	SARM1					4						42.3461						42.8776						5.97869e-20						4
Q6UN15	594	66525.8	5.28	Pre-mRNA 3-end-processing factor FIP1	FIP1L1					1						106.795						47.2307						2.11237e-27						1
Q6UW02	462	52432	6.15	Cytochrome P450 20A1	CYP20A1					1						57.3991						49.2846						1.88943e-31						1
Q6UWP7	414	48919.8	8.8	Lysocardiolipin acyltransferase 1	LCLAT1					1	1					120.009	79.7202					48.6108	34.6252					4.372e-30	1.15106e-06					1	1
Q6ZN55	896	98899.3	8.11	Zinc finger protein 574	ZNF574					1						42.5234						37.4701						6.49162e-13						1
Q6ZS17	1223	132306	6.24	Rho family-interacting cell polarization regulator 1	RIPOR1					1						43.2523						43.1986						1.9089e-20						1
Q6ZSR9	355	37975.7	4.91	Uncharacterized protein FLJ45252						1						101.316						40.6026						1.08942e-16						1
Q6ZT21	453	49452	6.92	Transmembrane protein with metallophosphoesterase domain	TMPPE					1						116.973						39.7683						1.32768e-15						1
Q6ZW31	735	79791.8	8.52	Rho GTPase-activating protein SYDE1	SYDE1					3	1					31.4926	2.42369					38.1374	18.592					1.19844e-13	9.91255e-06					3	1
Q71RC2	724	80595.4	6.58	La-related protein 4	LARP4					3						139.032						53.3725						2.75235e-40						3
Q7KZI7	788	87910	10.3	Serine/threonine-protein kinase MARK2	MARK2					7	1					280.357	124.482					52.1578	44.2553					1.40588e-37	4.24237e-12					5	1
Q7L1Q6	419	48042.9	5.66	eIF5-mimic protein 2	BZW1					2						190.581						36.014						1.92666e-11						2
Q7L2H7	374	42502.5	5.32	Eukaryotic translation initiation factor 3 subunit M	EIF3M					1						151.728						45.3796						4.85709e-24						1
Q7L775	607	70368.9	6.01	EPM2A-interacting protein 1	EPM2AIP1					1						103.696						39.1372						8.08446e-15						1
Q7L7V1	743	84417.8	4.62	Putative pre-mRNA-splicing factor ATP-dependent RNA helicase DHX32	DHX32					2						11.0248						41.7516						2.78283e-18						2
Q7RTP0	329	34561.6	8.47	Magnesium transporter NIPA1	NIPA1					1						6.32735						30.8099						2.46814e-07						1
Q7Z2T5	733	81746.6	7.94	TRMT1-like protein	TRMT1L					2	1					73.2236	31.8552					48.7533	33.4837					2.27651e-30	1.40811e-06					2	1
Q7Z3C6	839	94446.3	6.65	Autophagy-related protein 9A	ATG9A					4						83.6334						49.4111						1.04584e-31						4
Q7Z3J2	963	109562	7.22	VPS35 endosomal protein-sorting factor-like	VPS35L					3	1					168.857	66.6756					52.5344	42.7077					2.03456e-38	1.53915e-10					3	1
Q7Z460	1538	169449	9.44	CLIP-associating protein 1	CLASP1					1						80.2589						45.7913						9.14482e-25						1
Q7Z4Q2	680	74581.8	4.75	HEAT repeat-containing protein 3	HEATR3					1						57.1772						46.1477						2.11559e-25						1
Q7Z5G4	137	15824	7.13	Golgin subfamily A member 7	GOLGA7					1						81.538						29.6449						1.09839e-06						1
Q7Z5H5	301	33555.6	9.83	Vomeronasal type-1 receptor 4	VN1R4					1						5.65147						24.3758						1.51008e-05						1
Q7Z5K2	1190	132945	5.09	Wings apart-like protein homolog	WAPL					2						114.613						47.0308						5.00699e-27						2
Q7Z7H8	261	29282.3	10.13	Large ribosomal subunit protein uL10m	MRPL10					1						212.47						32.0216						3.66164e-08						1
Q7Z7L1	901	102835	7.81	Schlafen family member 11	SLFN11					1						81.0108						47.6706						3.03036e-28						1
Q86SK9	330	37610	10.02	Stearoyl-CoA desaturase 5	SCD5					1						4.91215						27.8265						5.01254e-06						1
Q86T03	277	29469.3	9.01	Type 1 phosphatidylinositol 4,5-bisphosphate 4-phosphatase	PIP4P1					1						41.7321						32.6791						1.18703e-08						1
Q86TB9	770	86849.3	6.65	Protein PAT1 homolog 1	PATL1					2	1					68.5214	58.9585					43.7298	41.4294					2.77983e-21	1.92918e-09					2	1
Q86TG7	708	80172.2	6.36	Retrotransposon-derived protein PEG10	PEG10					1						43.3887						48.5842						4.92343e-30						1
Q86TI0	1168	133083	6.96	TBC1 domain family member 1	TBC1D1					2						40.6964						34.4987						4.29325e-10						2
Q86UK7	904	98636.1	8.46	E3 ubiquitin-protein ligase ZNF598	ZNF598					1						19.2817						31.2956						1.19097e-07						1
Q86UV5	1035	119031	5.92	Ubiquitin carboxyl-terminal hydrolase 48	USP48					3						108.644						45.2429						8.34572e-24						3
Q86V48	1076	120274	8.83	Leucine zipper protein 1	LUZP1					3						59.4197						56.4996						2.16588e-47						3
Q86WB0	502	55260.9	5.29	Zinc finger C3HC-type protein 1	ZC3HC1					2	3					202.02	52.3828					50.2115	49.5157					2.2903e-33	2.3076e-18					2	3
Q86WV6	379	42192.1	7.06	Stimulator of interferon genes protein	STING1					1						79.0002						53.3559						2.98952e-40						1
Q86X10	1494	166797	6.77	Ral GTPase-activating protein subunit beta	RALGAPB					1	1					168.084	32.2417					42.232	35.1045					5.57612e-19	1.01287e-06					1	1
Q86XI2	1143	130959	6.87	Condensin-2 complex subunit G2	NCAPG2					1						28.306						42.4428						2.71104e-19						1
Q8IU81	584	61687.3	8.24	Interferon regulatory factor 2-binding protein 1	IRF2BP1					2						83.1727						50.1482						3.0985e-33						2
Q8IUC4	686	76992.6	6.79	Rhophilin-2	RHPN2					2	1					127.458	38.0491					46.7758	41.6388					1.48949e-26	1.31324e-09					2	1
Q8IUF1	395	44033.7	4.52	Zinc-regulated GTPase metalloprotein activator 1B	ZNG1B					4						79.7421						47.2577						1.87532e-27						2
Q8IUR7	673	75508.4	6.72	Armadillo repeat-containing protein 8	ARMC8					1						99.1676						44.9735						2.42583e-23						1
Q8IWR0	971	110537	7.32	Zinc finger CCCH domain-containing protein 7A	ZC3H7A					2						25.1404						30.9985						1.87236e-07						2
Q8IWT6	810	94197.7	8.02	Volume-regulated anion channel subunit LRRC8A	LRRC8A					2	1					112.726	17.4706					52.8285	15.2907					4.6319e-39	1.36004e-05					1	1
Q8IX18	779	88559.3	8.79	Probable ATP-dependent RNA helicase DHX40	DHX40					2						20.3936						45.0573						1.74139e-23						2
Q8IXI2	618	70783.5	6.21	Mitochondrial Rho GTPase 1	RHOT1					1						212.412						46.0532						3.11931e-25						1
Q8IXQ6	854	96342.7	7.99	Protein mono-ADP-ribosyltransferase PARP9	PARP9					1						85.9181						53.5808						9.21138e-41						1
Q8IYI6	725	81798.4	5.17	Exocyst complex component 8	EXOC8					2						78.1351						45.0687						1.66795e-23						2
Q8IYS1	436	47775.7	5.7	Xaa-Arg dipeptidase	PM20D2					2						58.0386						45.4388						3.82173e-24						2
Q8IYT4	538	61252.2	7.64	Katanin p60 ATPase-containing subunit A-like 2	KATNAL2					1						419.502						44.5066						1.49125e-22						1
Q8IZV5	341	38087.2	7.44	Retinol dehydrogenase 10	RDH10					1						136.937						55.6423						1.64584e-45						1
Q8N122	1335	149036	6.87	Regulatory-associated protein of mTOR	RPTOR					3						82.7056						44.7168						6.58938e-23						3
Q8N163	923	102901	4.89	Cell cycle and apoptosis regulator protein 2	CCAR2					6	5					171.954	91.7186					48.6753	50.3799					3.26006e-30	2.88297e-19					6	5
Q8N1G0	1237	129528	8.24	Zinc finger protein 687	ZNF687					3	2					141.077	21.2612					49.9807	39.5305					6.93986e-33	3.69355e-08					3	2
Q8N1G4	583	63472.2	8.4	Leucine-rich repeat-containing protein 47	LRRC47					3	2					162.858	57.6141					52.5179	46.2646					2.21878e-38	1.91956e-14					3	2
Q8N201	2190	244295	6.04	Integrator complex subunit 1	INTS1					1						98.61						28.2843						3.74382e-06						1
Q8N392	663	74976.2	6.37	Rho GTPase-activating protein 18	ARHGAP18					1						42.1935						43.5223						5.93044e-21						1
Q8N442	669	74327.2	8.87	Translation factor GUF1, mitochondrial	GUF1					2						132.13						48.5169						6.69803e-30						2
Q8N4C8	1332	149821	7.95	Misshapen-like kinase 1	MINK1					1						6.60298						49.3937						1.13404e-31						1
Q8N5C6	995	111775	9	S1 RNA-binding domain-containing protein 1	SRBD1					1						78.5111						40.2766						2.93542e-16						1
Q8N5K1	135	15278	10.25	CDGSH iron-sulfur domain-containing protein 2	CISD2					1						10.8286						26.1518						1.00963e-05						1
Q8N5M1	289	32772.1	7.12	ATP synthase mitochondrial F1 complex assembly factor 2	ATPAF2					2	2					183.263	108.855					51.5868	56.9197					2.54884e-36	6.74886e-26					2	2
Q8N5M9	183	21124.8	10.08	Protein jagunal homolog 1	JAGN1					1						52.7849						51.808						8.40514e-37						1
Q8N684	471	52049.5	8.15	Cleavage and polyadenylation specificity factor subunit 7	CPSF7					2						69.6783						41.912						1.63379e-18						2
Q8N6R0	699	78767.2	6.71	eEF1A lysine and N-terminal methyltransferase	METTL13					2						58.7905						45.8426						7.41976e-25						2
Q8N9N2	400	45509.1	5.23	Activating signal cointegrator 1 complex subunit 1	ASCC1					2	2					101.332	52.9324					55.9541	48.5859					3.51679e-46	2.53291e-17					2	2
Q8NAT1	580	66614.8	8.72	Protein O-linked-mannose beta-1,4-N-acetylglucosaminyltransferase 2	POMGNT2					2						40.9017						42.4782						2.40279e-19						2
Q8NB37	220	23297.3	6.61	Glutamine amidotransferase-like class 1 domain-containing protein 1	GATD1					1						34.9714						46.5765						3.48555e-26						1
Q8NBA8	298	33415.3	8.83	tRNA-uridine aminocarboxypropyltransferase 2	DTWD2					1						111.233						39.2933						5.22643e-15						1
Q8NBF6	648	71946.9	6.16	Late secretory pathway protein AVL9 homolog	AVL9					1						22.2469						31.9664						4.01637e-08						1
Q8NBJ5	622	71635.4	7.33	Procollagen galactosyltransferase 1	COLGALT1					3	1					58.6169	88.9948					42.3742	39.0066					3.42887e-19	6.97854e-08					3	1
Q8NCD3	748	83538.3	9.78	Holliday junction recognition protein	HJURP					1						59.309						48.7441						2.3723e-30						1
Q8NCH0	376	42996.5	9.77	Carbohydrate sulfotransferase 14	CHST14					1	1					71.3939	31.8004					41.9753	35.7374					1.32562e-18	8.1365e-07					1	1
Q8ND04	991	109683	7.72	Nonsense-mediated mRNA decay factor SMG8	SMG8					1						33.6931						32.4789						1.67966e-08						1
Q8NDH3	523	55860.3	6.88	Probable aminopeptidase NPEPL1	NPEPL1					2						85.8575						42.3257						4.04734e-19						2
Q8NDZ4	430	49481.3	8.64	Divergent protein kinase domain 2A	DIPK2A					1	2					50.7376	21.5115					46.1043	35.021					2.52807e-25	1.03795e-06					1	2
Q8NE86	351	39866.5	8.84	Calcium uniporter protein, mitochondrial	MCU					1						93.9955						34.0462						1.01122e-09						1
Q8NFF5	587	65264.9	6.92	FAD synthase	FLAD1					2						40.8587						50.3669						1.07644e-33						2
Q8NFG4	579	64472.8	6.18	Folliculin	FLCN					1						59.239						43.1775						2.05913e-20						1
Q8NFH5	326	34773.5	9.49	Nucleoporin NUP35	NUP35					1						30.7231						38.7716						2.21655e-14						1
Q8NFQ8	470	51262.9	4.59	Torsin-1A-interacting protein 2	TOR1AIP2					1						126.393						41.6314						4.1197e-18						1
Q8NI27	1593	182773	8.63	THO complex subunit 2	THOC2					2						41.3561						34.7436						2.66997e-10						2
Q8TB61	432	47514.3	9.4	Adenosine 3-phospho 5-phosphosulfate transporter 1	SLC35B2					1	1					268.495	217.911					45.2544	53.5834					7.97286e-24	1.56235e-22					1	1
Q8TBC3	707	76343.1	8.36	SH3KBP1-binding protein 1	SHKBP1					1						54.4687						39.8383						1.08182e-15						1
Q8TCG2	481	54743.7	5.77	Phosphatidylinositol 4-kinase type 2-beta	PI4K2B					1						51.0961						43.5534						5.29689e-21						1
Q8TCJ2	826	93673.5	9.17	Dolichyl-diphosphooligosaccharide--protein glycosyltransferase subunit STT3B	STT3B					3						110.33						39.3267						4.75842e-15						3
Q8TCT9	377	41487.9	6.4	Minor histocompatibility antigen H13	HM13					2						194.302						49.7414						2.18598e-32						2
Q8TDB6	740	83553.7	8.15	E3 ubiquitin-protein ligase DTX3L	DTX3L					3	2					205.941	64.206					37.1833	36.6858					1.30856e-12	5.10426e-07					3	2
Q8TDN6	353	41401	10.6	Ribosome biogenesis protein BRX1 homolog	BRIX1					1						16.1111						37.6714						3.93196e-13						1
Q8TED1	209	23880.8	9.92	Probable glutathione peroxidase 8	GPX8					3						184.292						44.0246						9.27653e-22						3
Q8TEQ6	1508	168588	6.61	Gem-associated protein 5	GEMIN5					3						183.715						43.8295						1.92368e-21						3
Q8TEW0	1356	151422	7.75	Partitioning defective 3 homolog	PARD3					1						9.83659						34.4092						5.09712e-10						1
Q8TEX9	1081	118714	4.6	Importin-4	IPO4					3	2					131.97	37.5381					52.4354	42.955					3.38921e-38	8.9825e-11					3	2
Q8TF05	950	107003	4.38	Serine/threonine-protein phosphatase 4 regulatory subunit 1	PPP4R1					1						152.644						45.369						5.06272e-24						1
Q8WTT2	800	92546.9	9.77	Nucleolar complex protein 3 homolog	NOC3L					3						46.8403						49.024						6.49063e-31						3
Q8WTW3	980	108977	7.33	Conserved oligomeric Golgi complex subunit 1	COG1					2						100.417						52.2669						8.05362e-38						2
Q8WUK0	201	22843.4	10.24	Phosphatidylglycerophosphatase and protein-tyrosine phosphatase 1	PTPMT1					2						51.3227						53.9167						1.59956e-41						2
Q8WUM0	1156	128978	4.73	Nuclear pore complex protein Nup133	NUP133					5	1					167.647	98.9738					49.1147	45.3957					4.23655e-31	2.15372e-13					5	1
Q8WUY1	208	23864.6	9.74	Protein THEM6	THEM6					1						17.6309						40.0729						5.4054e-16						1
Q8WV41	574	65264.1	6.77	Sorting nexin-33	SNX33					1						23.5854						34.863						2.11078e-10						1
Q8WVC0	666	75403.4	4.12	RNA polymerase-associated protein LEO1	LEO1					1						53.2667						35.9064						2.43344e-11						1
Q8WVV9	542	60082.7	7.79	Heterogeneous nuclear ribonucleoprotein L-like	HNRNPLL					1						33.278						34.2433						6.98084e-10						1
Q8WVX9	515	59356.2	9.52	Fatty acyl-CoA reductase 1	FAR1					3	1					82.0802	49.6916					53.8829	45.4628					1.87957e-41	1.79323e-13					3	1
Q8WWC4	291	32544.3	9.58	m-AAA protease-interacting protein 1, mitochondrial	MAIP1					3	1					108.136	53.6875					44.4506	30.8947					1.84871e-22	1.72038e-06					3	1
Q8WWH5	349	37252.4	8.45	Pseudouridylate synthase TRUB1	TRUB1					2	1					78.0222	79.1881					57.532	33.6598					1.25038e-49	1.37611e-06					2	1
Q8WWI1	1683	192694	8.19	LIM domain only protein 7	LMO7					1						85.5941						34.6454						3.23171e-10						1
Q8WWK9	683	76986.1	10.07	Cytoskeleton-associated protein 2	CKAP2					1						33.8417						38.0919						1.34652e-13						1
Q8WX92	580	65696.7	6.02	Negative elongation factor B	NELFB					2						37.6807						46.3433						9.35716e-26						2
Q8WXA3	606	70009.6	5.61	RUN and FYVE domain-containing protein 2	RUFY2					1						77.9559						30.205						5.6405e-07						1
Q8WXI9	593	65260.2	10.38	Transcriptional repressor p66-beta	GATAD2B					1						35.0907						43.6948						3.15659e-21						1
Q8WYP5	2266	252496	6.56	Protein ELYS	AHCTF1					6	3					129.558	66.9485					50.525	51.8535					5.01754e-34	9.45911e-21					6	3
Q8WZA9	623	62716.4	4.52	Immunity-related GTPase family Q protein	IRGQ					1						122.77						38.7216						2.5391e-14						1
Q92522	213	22487	11.49	Histone H1.10	H1-10					1						83.4144						52.2998						6.84378e-38						1
Q92538	1860	206572	5.5	Golgi-specific brefeldin A-resistance guanine nucleotide exchange factor 1	GBF1					1						18.3878						32.2895						2.32585e-08						1
Q92542	709	78410.2	5.82	Nicastrin	NCSTN					1	1					114.044	52.7892					40.4039	44.2203					1.99523e-16	4.61112e-12					1	1
Q92546	391	42454.9	5.84	RAB6A-GEF complex partner protein 2	RGP1					1						60.3176						46.3892						7.71253e-26						1
Q92552	414	47610.9	6.08	Small ribosomal subunit protein mS27	MRPS27					1						29.954						29.0471						2.01509e-06						1
Q92600	299	33630.8	8.14	CCR4-NOT transcription complex subunit 9	CNOT9					1						33.4932						29.3936						1.43655e-06						1
Q92604	370	43089.1	9.24	Acyl-CoA:lysophosphatidylglycerol acyltransferase 1	LPGAT1					1						52.1642						33.8795						1.37794e-09						1
Q92609	795	89003.6	6.51	TBC1 domain family member 5	TBC1D5					5	5					193.323	79.6896					45.5505	48.1522					2.43553e-24	8.30801e-17					5	5
Q92615	738	80551.2	6.91	La-related protein 4B	LARP4B					2						71.1599						43.3751						1.00991e-20						2
Q92616	2671	292707	7.44	Stalled ribosome sensor GCN1	GCN1					2						84.5417						45.0627						1.70576e-23						2
Q92643	395	45251.4	6.09	GPI-anchor transamidase	PIGK					2	3					172.855	61.0239					49.972	52.1169					7.21845e-33	5.03509e-21					2	3
Q92769	488	55363.9	5.75	Histone deacetylase 2	HDAC2					2						82.901						46.5418						4.03718e-26						2
Q92845	792	91204.3	4.71	Kinesin-associated protein 3	KIFAP3					1						77.9957						36.6178						4.95319e-12						1
Q92890	307	34500.1	6.68	Ubiquitin recognition factor in ER-associated degradation protein 1	UFD1					2						96.3343						37.0424						1.83562e-12						2
Q92990	594	68207.6	4.99	Glomulin	GLMN					1						44.2225						42.6902						1.15305e-19						1
Q93063	718	82253.8	6.51	Exostosin-2	EXT2					2	1					110.112	39.2041					53.0259	38.1992					1.646e-39	1.6201e-07					2	1
Q93100	1093	124883	6.94	Phosphorylase b kinase regulatory subunit beta	PHKB					3						115.973						47.9893						7.27067e-29						3
Q969S3	477	54271.7	6.06	Cytoplasmic 60S subunit biogenesis factor ZNF622	ZNF622					1						45.5084						45.9131						5.55377e-25						1
Q969Z0	631	70737.3	7.45	FAST kinase domain-containing protein 4	TBRG4					1						80.3803						49.0795						4.99625e-31						1
Q96A33	483	55873.5	4.49	PAT complex subunit CCDC47	CCDC47					2	2					204.64	107.949					51.3012	48.754					1.06831e-35	1.61832e-17					2	2
Q96AE7	1141	129557	6.56	Tetratricopeptide repeat protein 17	TTC17					1						32.3892						37.275						1.04821e-12						1
Q96AX1	596	67610.2	6.95	Vacuolar protein sorting-associated protein 33A	VPS33A					1						27.6872						40.17						4.04888e-16						1
Q96BN8	352	40262.6	5.13	Ubiquitin thioesterase otulin	OTULIN					1						134.702						48.1962						2.86295e-29						1
Q96BW1	309	33786.1	5.91	Uracil phosphoribosyltransferase homolog	UPRT					2						72.3909						46.9558						6.91455e-27						2
Q96BW9	452	51066.4	8.01	Phosphatidate cytidylyltransferase, mitochondrial	TAMM41					2	2					172.084	62.0324					46.2762	51.1443					1.2369e-25	4.87481e-20					2	2
Q96C36	320	33636.8	7.87	Pyrroline-5-carboxylate reductase 2	PYCR2					2						24.4197						44.2235						4.38485e-22						2
Q96CB9	384	43088.2	8.26	5-methylcytosine rRNA methyltransferase NSUN4	NSUN4					2						116.53						47.4073						9.71396e-28						2
Q96CN7	298	32236.5	7.46	Isochorismatase domain-containing protein 1	ISOC1					1	1					182.623	11.1029					41.575	46.4104					4.9595e-18	1.26982e-14					1	1
Q96CP6	724	80679.3	6.73	Protein Aster-A	GRAMD1A					2						49.1379						45.86						6.91564e-25						2
Q96D46	503	57602.7	7.15	60S ribosomal export protein NMD3	NMD3					3	1					149.24	211.084					54.1571	48.8926					4.52481e-42	1.11624e-17					3	1
Q96DA2	213	24622	7.97	Ras-related protein Rab-39B	RAB39B					1						16.9639						45.9033						5.78314e-25						1
Q96DH6	328	35196.5	8.72	RNA-binding protein Musashi homolog 2	MSI2					1						31.174						44.4174						2.09845e-22						1
Q96EK5	621	71813.3	5.2	KIF-binding protein	KIFBP					1						30.8783						43.9614						1.17379e-21						1
Q96EM0	354	38137.4	6.67	Trans-3-hydroxy-L-proline dehydratase	L3HYPDH					1						97.1411						48.0098						6.62933e-29						1
Q96EV2	1170	129985	6.93	RNA-binding protein 33	RBM33					1						27.7789						24.7616						1.40439e-05						1
Q96FW1	271	31283.8	4.58	Ubiquitin thioesterase OTUB1	OTUB1					1						116.827						38.1363						1.20106e-13						1
Q96GD0	296	31697.7	6.51	Chronophin	PDXP					2	1					153.067	18.5352					49.288	18.4635					1.86012e-31	1.00269e-05					2	1
Q96GD4	344	39310.2	9.7	Aurora kinase B	AURKB					1						7.75274						24.0422						1.59907e-05						1
Q96GK7	314	34596.1	8.38	Oxaloacetate tautomerase FAHD2A, mitochondrial	FAHD2A					1						364.644						47.5251						5.78392e-28						1
Q96GN5	454	52205.7	5.41	Cell division cycle-associated 7-like protein	CDCA7L					2						108.022						48.1672						3.25467e-29						2
Q96H55	970	109134	7.73	Unconventional myosin-XIX	MYO19					1	1					162.034	54.5463					49.1197	42.2977					4.13959e-31	3.62277e-10					1	1
Q96HE9	360	40084.6	10.87	Proline-rich protein 11	PRR11					1						117.832						35.8475						2.76107e-11						1
Q96I99	432	46510.2	6.18	Succinate--CoA ligase [GDP-forming] subunit beta, mitochondrial	SUCLG2					2						93.4065						52.93						2.71891e-39						2
Q96IV0	654	74389.4	6.88	Peptide-N(4)-(N-acetyl-beta-glucosaminyl)asparagine amidase	NGLY1					1						96.5623						51.8523						6.72593e-37						1
Q96JM3	812	89098.2	8.63	Chromosome alignment-maintaining phosphoprotein 1	CHAMP1					2						81.6788						51.4767						4.45516e-36						2
Q96K21	471	51545.9	5.45	Abscission/NoCut checkpoint regulator	ZFYVE19					1						130.076						35.0308						1.51223e-10						1
Q96K37	410	44772.1	10.17	Solute carrier family 35 member E1	SLC35E1					2	1					86.8582	69.2918					44.6362	46.1371					9.03037e-23	2.75462e-14					2	1
Q96KA5	538	62228.8	8.77	Lipid scramblase CLPTM1L	CLPTM1L					1						216.943						50.2573						1.82796e-33						1
Q96KG9	808	89630.6	6.23	N-terminal kinase-like protein	SCYL1					2						71.8312						45.9409						4.96135e-25						2
Q96KP4	475	52878.1	5.81	Cytosolic non-specific dipeptidase	CNDP2					2	2					230.796	81.0552					50.0574	44.2457					4.78456e-33	4.33329e-12					2	2
Q96KR1	1074	117011	9.38	Zinc finger RNA-binding protein	ZFR					2						92.6687						41.4943						6.46456e-18						2
Q96P11	429	46691.2	8.73	28S rRNA (cytosine-C(5))-methyltransferase	NSUN5					1						12.6219						36.9001						2.56981e-12						1
Q96PD5	576	62216.4	7.59	N-acetylmuramoyl-L-alanine amidase	PGLYRP2					1						123.314						46.5064						4.6883e-26						1
Q96PV6	800	88156.7	9.42	Leukocyte receptor cluster member 8	LENG8					1	1					27.4735	19.8704					43.4581	31.11					7.49683e-21	1.702e-06					1	1
Q96QD9	318	35818.2	12.3	UAP56-interacting factor	FYTTD1					2						240.605						44.3074						3.19157e-22						2
Q96RT1	1412	158297	5.18	Erbin	ERBIN					8	2					159.708	79.9336					48.5491	41.2185					5.78697e-30	2.80802e-09					8	2
Q96S44	253	28160.1	10.06	EKC/KEOPS complex subunit TP53RK	TP53RK					1						67.9095						26.2724						9.74974e-06						1
Q96S55	665	72132.2	6.01	ATPase WRNIP1	WRNIP1					1						58.1141						41.7458						2.8339e-18						1
Q96S97	322	35273.1	8.2	Myeloid-associated differentiation marker	MYADM					1	1					407.534	292.064					45.6104	53.6717					1.90828e-24	1.26793e-22					1	1
Q96ST2	819	91953.7	4.31	Protein IWS1 homolog	IWS1					2						172.672						51.0841						3.14302e-35						2
Q96T88	793	89813.2	7.59	E3 ubiquitin-protein ligase UHRF1	UHRF1					1	1					81.0078	27.5941					55.8335	31.0791					6.23641e-46	1.70237e-06					1	1
Q96TA2	773	86454.5	9.2	ATP-dependent zinc metalloprotease YME1L1	YME1L1					2	1					138.813	125.478					51.5513	51.7455					3.05953e-36	1.2058e-20					2	1
Q99470	211	23025.8	7.36	Stromal cell-derived factor 2	SDF2					1						76.7624						53.1784						7.42196e-40						1
Q99570	1358	153102	7.17	Phosphoinositide 3-kinase regulatory subunit 4	PIK3R4					1						86.2056						46.5575						3.77653e-26						1
Q99707	1265	140526	5.27	Methionine synthase	MTR					1						92.5996						46.6569						2.47651e-26						1
Q99729	332	36224.8	8.48	Heterogeneous nuclear ribonucleoprotein A/B	HNRNPAB					1						55.3997						42.6787						1.19824e-19						1
Q99755	562	62632.7	8.35	Phosphatidylinositol 4-phosphate 5-kinase type-1 alpha	PIP5K1A					2						164.278						48.2404						2.34743e-29						1
Q99797	713	80639.9	7.04	Mitochondrial intermediate peptidase	MIPEP					1						28.4832						31.1433						1.50648e-07						1
Q99873	371	42461.3	4.99	Protein arginine N-methyltransferase 1	PRMT1					3	1					111.559	145.007					56.3488	51.1693					4.86349e-47	4.65817e-20					3	1
Q99959	881	97414.1	9.73	Plakophilin-2	PKP2					2						83.3345						36.279						1.06945e-11						2
Q99986	396	45475.7	9.29	Serine/threonine-protein kinase VRK1	VRK1					3	1					79.1968	47.7501					48.8137	36.8131					1.71521e-30	4.73592e-07					3	1
Q9BPX3	1015	114333	5.28	Condensin complex subunit 3	NCAPG					7	3					61.0473	33.0698					55.914	47.9587					4.12795e-46	1.44296e-16					7	3
[truncated: 232 more rows]
