# Supplementary material for: Low-dose TNF-α drives malignant progression and lipid metabolism in glioblastoma through the TRAF2-FASN axis
Source: Cell Death Discov. 2026 Apr 9;12:242. doi: 10.1038/s41420-026-03087-x (PMC13187350; doi:10.1038/s41420-026-03087-x)
Supplement: Supplementary file 8 — Supplementary Table6 [file 41420_2026_3087_MOESM8_ESM.xlsx]

## Sheet: Sheet1
No.	Catalog Number	Name	Molecular Weight	Docking Score	Ligand Efficiency (kcal/mol)	LogP	H-Bond Acceptors	H-Bond Donors	Rotatable Bonds	Polar Surface Area	Molecular Formula	CAS	Research Area	Clinical Information	Target	Pathway	SMILES
1	HY-N6838	1,1,1,1-Kestohexaose	990.877	-12.931	-0.193	-11.499	31	20	21	506.130	C36H62O31	62512-19-0	Others	No Development Reported	Others	Others	OC[C@]1(O[C@H](CO)[C@@H](O)[C@@H]1O)OC[C@]2(O[C@H](CO)[C@@H](O)[C@@H]2O)OC[C@]3(O[C@H](CO)[C@@H](O)[C@@H]3O)OC[C@]4(O[C@H](CO)[C@@H](O)[C@@H]4O)OC[C@]5(O[C@H](CO)[C@@H](O)[C@@H]5O)O[C@H]6O[C@@H]([C@@H](O)[C@H](O)[C@H]6O)CO
2	HY-N2577	1F-Fructofuranosylnystose	828.733	-11.812	-0.211	-9.702	26	17	17	426.980	C30H52O26	59432-60-9	Others	No Development Reported	Others	Others	OC[C@]1(O[C@H](CO)[C@@H](O)[C@@H]1O)OC[C@]2(O[C@H](CO)[C@@H](O)[C@@H]2O)OC[C@]3(O[C@H](CO)[C@@H](O)[C@@H]3O)OC[C@]4(O[C@H](CO)[C@@H](O)[C@@H]4O)O[C@H]5O[C@@H]([C@@H](O)[C@H](O)[C@H]5O)CO
3	HY-N9448	Lacto-N-tetraose	707.643	-11.659	-0.243	-8.300	21	14	15	364.540	C26H45NO21	14116-68-8	Infection; Inflammation/Immunology	No Development Reported	Bacterial	Anti-infection	CC(N[C@H]([C@H]([C@@H]([C@H](O1)CO)O)O[C@@H]2O[C@@H]([C@@H]([C@@H]([C@H]2O)O)O)CO)[C@@H]1O[C@@H]3[C@H]([C@@H](O[C@@H]([C@@H]3O)CO)O[C@H]([C@H](O)CO)[C@H](O)[C@@H](O)C=O)O)=O
4	HY-N7948	Isomaltotetraose	666.590	-11.152	-0.248	-7.754	21	14	10	347.830	C24H42O21	35997-20-7	Others	No Development Reported	Others	Others	OC[C@H]([C@H]([C@@H]([C@H]1O)O)O)O[C@@H]1OC[C@H]([C@H]([C@@H]([C@H]2O)O)O)O[C@@H]2OC[C@H]([C@H]([C@@H]([C@H]3O)O)O)O[C@@H]3OC[C@H]([C@H]([C@@H]([C@H]4O)O)O)O[C@@H]4O
5	HY-131368	α,α-Trehalose 6-phosphate (potassium)	420.267	-10.873	-0.403	-5.552	12	7	6	251.530	C12H21K2O14P	136632-28-5	Others	No Development Reported	Endogenous Metabolite	Metabolic Enzyme/Protease	O=P(O[K])(O[K])OC[C@H]([C@H]([C@@H]([C@H]1O)O)O)O[C@@H]1O[C@H]2O[C@@H]([C@H]([C@@H]([C@H]2O)O)O)CO
6	HY-N2125	Parishin C	727.656	-10.650	-0.209	-2.747	17	9	17	311.720	C32H40O19	174972-80-6	Neurological Disease	No Development Reported	Others	Others	O[C@H]([C@@H](O)[C@@H]1O)[C@@H](O[C@@H]1CO)OC2=CC=C(COC(CC(C(O)=O)(O)CC(OCC3=CC=C(O[C@@H]([C@@H]([C@@H](O)[C@@H]4O)O)O[C@@H]4CO)C=C3)=O)=O)C=C2
7	HY-N9396	Nasunin	919.829	-10.577	-0.163	0.023	23	14	13	378.040	C42H47ClO23	28463-30-1	Metabolic Disease; Inflammation/Immunology	No Development Reported	NF-κB	NF-κB	O[C@H]([C@@H]([C@H]([C@@H](O1)C)OC(/C=C/C2=CC=C(C=C2)O)=O)O)[C@@H]1OC[C@H]([C@H]([C@@H]([C@H]3O)O)O)O[C@H]3OC4=CC(C(O[C@@H]5O[C@@H]([C@H]([C@@H]([C@H]5O)O)O)CO)=CC(O)=C6)=C6[O+]=C4C7=CC(O)=C(C(O)=C7)O.[Cl-]
8	HY-N0657	Pinoresinol Diglucoside	682.682	-10.327	-0.215	-1.676	16	8	10	235.680	C32H42O16	63902-38-5	Others	No Development Reported	Others	Others	COC(C=C1[C@@H]2[C@](CO[C@@H]3C4=CC(OC)=C(O[C@@H]([C@@H]([C@@H](O)[C@@H]5O)O)O[C@@H]5CO)C=C4)([H])[C@]3([H])CO2)=C(C=C1)O[C@@H]([C@@H]([C@@H](O)[C@@H]6O)O)O[C@@H]6CO
9	HY-N2218	Jionoside B1	814.799	-10.147	-0.178	-0.969	20	10	16	302.440	C37H50O20	120406-37-3	Others	No Development Reported	Others	Others	O=C(/C=C/C1=CC(OC)=C(O)C=C1)O[C@H]([C@H](O[C@H]2OCCC3=CC(O)=C(OC)C=C3)CO[C@@H]([C@@H]([C@@H](O)[C@H]4O)O)O[C@@H]4CO)[C@@H]([C@H]2O)O[C@@](O[C@@H](C)[C@H](O)[C@H]5O)([H])[C@@H]5O
10	HY-111832	1,2,3,6-Tetragalloylglucose	788.589	-10.122	-0.181	2.451	22	13	13	377.420	C34H28O22	79886-50-3	Metabolic Disease	No Development Reported	UGT	Metabolic Enzyme/Protease	O=C(C1=CC(O)=C(O)C(O)=C1)O[C@@H]2[C@H]([C@@H]([C@@H](COC(C3=CC(O)=C(O)C(O)=C3)=O)O[C@H]2OC(C4=CC(O)=C(O)C(O)=C4)=O)O)OC(C5=CC(O)=C(O)C(O)=C5)=O
11	HY-B0856	Validamycin A	498.509	-10.121	-0.298	-6.998	13	12	7	257.600	C20H35NO13	37248-47-8	Infection	No Development Reported	Antibiotic; Fungal; Tyrosinase	Anti-infection; Metabolic Enzyme/Protease	O[C@H]1[C@@H](N[C@H]2C=C(CO)[C@@H](O)[C@H](O)[C@H]2O)C[C@H](CO)[C@@H](O[C@H]3[C@@H]([C@H]([C@@H]([C@@H](CO)O3)O)O)O)[C@@H]1O
12	HY-N6887	Rebaudioside F	937.008	-10.086	-0.155	-2.965	22	13	12	353.900	C43H68O22	438045-89-7	Others	No Development Reported	Others	Others	C[C@]12[C@@]3([H])[C@@](C4)(CC[C@]1([H])[C@@](C)(CCC2)C(O[C@@H]5O[C@@H]([C@@H](O)[C@H](O)[C@H]5O)CO)=O)C[C@@](C4=C)(O[C@@]6([H])[C@@H]([C@H]([C@H](O)[C@@H](CO)O6)O[C@]7([H])O[C@@H]([C@@H](O)[C@H](O)[C@H]7O)CO)O[C@@]8([H])[C@@H]([C@H]([C@H](O)CO8)O)O)CC3
13	HY-N6588	3,4,5-Tricaffeoylquinic acid	677.601	-10.060	-0.205	2.539	13	7	13	260.640	C34H30O15	86632-03-3	Inflammation/Immunology; Cancer	No Development Reported	Akt; NF-κB	NF-κB; PI3K/Akt/mTOR	O=C([C@]1(O)C[C@@H](OC(/C=C/C2=CC=C(O)C(O)=C2)=O)[C@@H](OC(/C=C/C3=CC=C(O)C(O)=C3)=O)[C@H](OC(/C=C/C4=CC=C(O)C(O)=C4)=O)C1)O
14	HY-137335	6'-Sialyllactose (sodium)	632.555	-9.968	-0.232	-7.837	17	12	15	345.750	C23H38NNaO19	157574-76-0	Infection	No Development Reported	Bacterial	Anti-infection	O=C([C@](O[C@@]([C@@H]1NC(C)=O)([H])[C@H](O)[C@H](O)CO)(C[C@@H]1O)OC[C@H]([C@@H]([C@@H]2O)O)O[C@H]([C@@H]2O)O[C@H]([C@H](O)CO)[C@H](O)[C@@H](O)C=O)O[Na]
15	HY-N5063	Plantainoside D	640.601	-9.709	-0.216	-0.612	16	10	12	265.520	C29H36O16	147331-98-4	Cardiovascular Disease	No Development Reported	Angiotensin-converting Enzyme (ACE); IKK	Metabolic Enzyme/Protease; NF-κB	O[C@H]([C@H]([C@@H]([C@@H](COC(/C=C/C1=CC=C(O)C(O)=C1)=O)O2)O)O[C@H]3[C@@H]([C@H]([C@@H]([C@@H](CO)O3)O)O)O)[C@@H]2OCCC4=CC=C(O)C(O)=C4
16	HY-N6839	1,4-b-D-Xylopentaose	678.601	-9.663	-0.210	-7.225	21	12	12	333.670	C25H42O21	49694-20-4	Others	No Development Reported	Others	Others	O[C@H]([C@H]([C@H](O[C@@]1([H])[C@@H]([C@H]([C@H](O)CO1)O)O)CO2)O)[C@]2([H])O[C@H]3[C@@H]([C@H]([C@H](O[C@@]4([H])[C@@H]([C@H]([C@H](O[C@H](CO)[C@H](O)[C@@H](O)C=O)OC4)O)O)OC3)O)O
17	HY-W019806	Lacto-N-fucopentaose I	853.787	-9.639	-0.166	-9.158	25	16	17	423.460	C32H55NO25	7578-25-8	Infection; Inflammation/Immunology	No Development Reported	Apoptosis; Bacterial; CDK; Endogenous Metabolite; Enterovirus; Reactive Oxygen Species	Anti-infection; Apoptosis; Cell Cycle/DNA Damage; Immunology/Inflammation; Metabolic Enzyme/Protease; NF-κB	CC(N[C@@H]1[C@H]([C@@H]([C@@H](CO)O[C@H]1O[C@]2([H])[C@H]([C@@H](O[C@H](CO)[C@@H]2O)O[C@@]([C@H](O)CO)([H])[C@H](O)[C@@H](O)C=O)O)O)O[C@@]3([H])[C@@H]([C@H]([C@@H](O)[C@@H](CO)O3)O)O[C@@]4([H])[C@H]([C@@H]([C@H](O)[C@H](C)O4)O)O)=O
18	HY-N0033	Poliumoside	770.745	-9.605	-0.178	-0.583	19	11	13	304.210	C35H46O19	94079-81-9	Metabolic Disease; Inflammation/Immunology; Cardiovascular Disease	No Development Reported	Aldose Reductase	Metabolic Enzyme/Protease	OC1=C(O)C=CC(CCOC2C(C(OC3OC(C)C(O)C(O)C3O)C(OC(/C=C/C4=CC=C(O)C(O)=C4)=O)C(COC5OC(C)C(O)C(O)C5O)O2)O)=C1
19	HY-N6006	1,3,6-Tri-O-galloyl-beta-D-glucose	636.482	-9.492	-0.211	1.210	18	11	10	310.660	C27H24O18	18483-17-5	Others	No Development Reported	Others	Others	O=C(C1=CC(O)=C(O)C(O)=C1)O[C@@H]2[C@H]([C@@H](O[C@H](COC(C3=CC(O)=C(O)C(O)=C3)=O)[C@H]2O)OC(C4=CC(O)=C(O)C(O)=C4)=O)O
20	HY-N6937	(R,R)-Secoisolariciresinol diglucoside	686.714	-9.474	-0.197	-0.701	16	10	15	257.680	C32H46O16	158932-33-3	Inflammation/Immunology	No Development Reported	Others	Others	COC(C=C1C[C@@H](CO[C@@H]2O[C@@H]([C@H]([C@@H]([C@H]2O)O)O)CO)[C@H](CO[C@@H]3O[C@@H]([C@H]([C@@H]([C@H]3O)O)O)CO)CC4=CC(OC)=C(C=C4)O)=C(C=C1)O
21	HY-P4190	Fsh receptor-binding inhibitor fragment(bi-10)	1056.062	-9.421	-0.127	-11.938	13	13	34	550.640	C42H67N13O19	163973-98-6	Endocrinology	No Development Reported	GnRH Receptor	GPCR/G Protein	C[C@@H](O)[C@H](N)C(N[C@@H](CCC(O)=O)C(N[C@@H](CC(N)=O)C(N[C@@H](CC(C)C)C(N[C@@H](CCC(O)=O)C(N1[C@@H](CCC1)C(N[C@@H](CC(N)=O)C(NCC(N[C@@H](CCC(O)=O)C(NCC(N)=O)=O)=O)=O)=O)=O)=O)=O)=O)=O
22	HY-151413	MEN 10207	1110.273	-9.295	-0.115	-2.624	8	12	29	416.700	C57H68N14O10	126050-12-2	Neurological Disease	No Development Reported	Neurokinin Receptor	GPCR/G Protein; Neuronal Signaling	N=C(N)NCCC[C@@H](C(N)=O)NC([C@@H](CC1=CNC2=CC=CC=C12)NC([C@H](NC([C@H](C(C)C)NC([C@H](NC([C@@H](NC([C@@H](N)CC(O)=O)=O)CC3=CC=C(C=C3)O)=O)CC4=CNC5=CC=CC=C45)=O)=O)CC6=CNC7=CC=CC=C67)=O)=O
23	HY-N8183	Shancigusin I	594.575	-9.292	-0.221	-0.714	14	8	11	225.060	C28H34O14	1435488-35-9	Others	No Development Reported	Others	Others	OC[C@H]([C@H]([C@@H]([C@H]1O)O)O)O[C@H]1OC2=CC=C(C=C2)/C=C/C(OCC3=CC=C(C=C3)O[C@@H]4O[C@@H]([C@H]([C@@H]([C@H]4O)O)O)CO)=O
24	HY-B0606	Diquafosol (tetrasodium)	786.284	-9.241	-0.189	-5.388	19	6	14	455.010	C18H22N4Na4O23P4	211427-08-6	Inflammation/Immunology	Launched	P2Y Receptor	GPCR/G Protein	O[C@H]1[C@@H](O)[C@H](N(C(N2)=O)C=CC2=O)O[C@@H]1COP(OP(OP(OP(OC[C@@H]3[C@@H](O)[C@@H](O)[C@H](N4C(NC(C=C4)=O)=O)O3)(O[Na])=O)(O[Na])=O)(O[Na])=O)(O[Na])=O
25	HY-145969A	β-S-ARCA (triammonium)	829.511	-9.224	-0.174	-5.110	18	6	13	425.320	C22H40N13O17P3S		Cancer	No Development Reported	DNA/RNA Synthesis	Cell Cycle/DNA Damage	O=P(O)(OC[C@@H]1[C@@H](O)[C@@H](O)[C@H](N2C=NC3=C2NC(N)=NC3=O)O1)OP(OP(OC[C@@H]4[C@@H](O)[C@@H](OC)[C@H](N5C(NC(N)=N6)=C([N+](C)=C5)C6=O)O4)([O-])=O)(S)=O.N.N.N
26	HY-N1968	Quercetin-3-O-β-D-glucose-7-O-β-D-gentiobiosiden	788.674	-9.215	-0.168	-3.025	22	14	10	368.810	C33H40O22	60778-02-1	Others	No Development Reported	Others	Others	O=C1C(O[C@@H]([C@@H]([C@@H](O)[C@@H]2O)O)O[C@@H]2CO)=C(C3=CC(O)=C(O)C=C3)OC4=CC(O[C@@H]([C@@H]([C@@H](O)[C@@H]5O)O)O[C@@H]5CO[C@@H]([C@@H]([C@@H](O)[C@@H]6O)O)O[C@@H]6CO)=CC(O)=C14
27	HY-112431A	Carnostatine (hydrochloride)	257.271	-9.137	-0.508	-4.661	2	5	7	147.030	C10H17ClN4O4		Metabolic Disease	No Development Reported	Others	Others	OC([C@@H](NC([C@@H](O)CCN)=O)CC1=CNC=N1)=O.Cl
28	HY-16566	Kanamycin	488.540	-9.098	-0.276	-11.163	11	11	6	289.090	C18H36N4O11	59-01-8	Infection; Inflammation/Immunology	Launched	Antibiotic; Bacterial	Anti-infection	O[C@H]1[C@](O[C@@H]2[C@@H](N)C[C@@H](N)[C@H](O[C@@]3([H])O[C@H](CO)[C@@H](O)[C@H](N)[C@H]3O)[C@H]2O)([H])O[C@H](CN)[C@@H](O)[C@@H]1O
29	HY-16566A	Kanamycin (sulfate)	488.540	-9.098	-0.276	-11.163	11	11	6	289.090	C18H38N4O15S	25389-94-0	Infection	Launched	Antibiotic; Bacterial	Anti-infection	OS(O)(=O)=O.O[C@H]1[C@](O[C@@H]2[C@@H](N)C[C@@H](N)[C@H](O[C@@]3([H])O[C@H](CO)[C@@H](O)[C@H](N)[C@H]3O)[C@H]2O)([H])O[C@H](CN)[C@@H](O)[C@@H]1O
30	HY-113529	Stachyose (tetrahydrate)	666.590	-9.061	-0.201	-7.804	21	14	11	347.830	C24H50O25	10094-58-3	Cancer	No Development Reported	Apoptosis; Endogenous Metabolite	Apoptosis; Metabolic Enzyme/Protease	OC[C@]1(O[C@H](CO)[C@@H](O)[C@@H]1O)O[C@H]2O[C@@H]([C@@H](O)[C@H](O)[C@H]2O)CO[C@H]3O[C@@H]([C@H](O)[C@H](O)[C@H]3O)CO[C@H]4O[C@@H]([C@H](O)[C@H](O)[C@H]4O)CO.O.O.O.O
31	HY-N1435	Oroxin B	594.531	-8.861	-0.211	-0.585	15	9	7	249.200	C27H30O15	114482-86-9	Cancer; Metabolic Disease; Inflammation/Immunology	No Development Reported	Apoptosis; Autophagy; PI3K; PTEN	Apoptosis; Autophagy; PI3K/Akt/mTOR	O=C1C=C(C2=CC=CC=C2)OC3=CC(O[C@H]4[C@@H]([C@H]([C@@H]([C@@H](CO[C@H]5[C@@H]([C@H]([C@@H]([C@@H](CO)O5)O)O)O)O4)O)O)O)=C(O)C(O)=C13
32	HY-N0197	Baicalin	445.363	-8.793	-0.275	0.586	9	5	4	189.950	C21H18O11	21967-41-9	Inflammation/Immunology; Cancer	Launched	Autophagy; HIV; NF-κB	Anti-infection; Autophagy; NF-κB	O[C@H]([C@H]([C@@H]([C@@H](C(O)=O)O1)O)O)[C@@H]1OC2=C(O)C(O)=C3C(C=C(C4=CC=CC=C4)OC3=C2)=O
33	HY-134797	p-SCN-Bn-deferoxamine	752.959	-8.774	-0.172	2.954	9	7	28	280.420	C33H52N8O8S2	1222468-90-7	Others	No Development Reported	Radionuclide-Drug Conjugates (RDCs)	Antibody-drug Conjugate/ADC Related	O=C(CCC(N(CCCCCNC(CCC(N(CCCCCNC(NC1=CC=C(C=C1)N=C=S)=S)O)=O)=O)O)=O)NCCCCCN(C(C)=O)O
34	HY-N5117	Kaempferol 3-sophoroside-7-glucoside	772.674	-8.766	-0.162	-2.757	21	13	10	348.580	C33H40O21	55136-76-0	Metabolic Disease	No Development Reported	Others	Others	O=C1C(O[C@H]2[C@@H]([C@H]([C@@H]([C@@H](CO)O2)O)O)O[C@H]3[C@@H]([C@H]([C@@H]([C@@H](CO)O3)O)O)O)=C(C4=CC=C(O)C=C4)OC5=CC(O[C@H]6[C@@H]([C@H]([C@@H]([C@@H](CO)O6)O)O)O)=CC(O)=C15
35	HY-106139	Bimosiamose	860.918	-8.749	-0.141	2.702	12	8	19	279.020	C46H54O16	187269-40-5	Inflammation/Immunology	Phase 2	P-selectin	Immunology/Inflammation	OC[C@H]([C@@H](O)[C@H](O)[C@@H]1O)O[C@@H]1OC(C=C2)=C(C3=CC(CC(O)=O)=CC=C3)C=C2CCCCCCC(C=C4)=CC(C5=CC(CC(O)=O)=CC=C5)=C4O[C@H]6O[C@@H]([C@@H](O)[C@H](O)[C@@H]6O)CO
36	HY-W014410	Mucic acid	208.126	-8.743	-0.625	-4.091	4	4	5	161.180	C6H10O8	526-99-8	Metabolic Disease	No Development Reported	Endogenous Metabolite	Metabolic Enzyme/Protease	O[C@H]([C@@H](O)C(O)=O)[C@@H](O)[C@H](O)C(O)=O
37	HY-N0023	Cistanoside A	800.772	-8.732	-0.156	-1.220	20	11	15	313.440	C36H48O20	93236-42-1	Inflammation/Immunology	No Development Reported	NO Synthase	Immunology/Inflammation	OC1=C(O)C=CC(/C=C/C(O[C@H]2[C@@H]([C@H]([C@H](OCCC3=CC(OC)=C(O)C=C3)O[C@@H]2CO[C@@H]4O[C@@H]([C@@H](O)[C@H](O)[C@H]4O)CO)O)O[C@@]5([H])[C@@H]([C@@H]([C@@H](O)[C@H](C)O5)O)O)=O)=C1
38	HY-113273A	Diadenosine pentaphosphate (pentasodium)	911.337	-8.653	-0.152	-7.870	23	6	16	543.700	C20H24N10Na5O22P5	4097-04-5	Metabolic Disease	No Development Reported	Endogenous Metabolite	Metabolic Enzyme/Protease	O[C@H]1[C@@H](O)[C@H](N2C3=NC=NC(N)=C3N=C2)O[C@@H]1COP(OP(OP(OP(OP(OC[C@@H]4[C@@H](O)[C@@H](O)[C@H](N5C6=NC=NC(N)=C6N=C5)O4)(O[Na])=O)(O[Na])=O)(O[Na])=O)(O[Na])=O)(O[Na])=O
39	HY-153545	9-Amino-NeuAc	308.291	-8.583	-0.409	-5.361	6	6	5	187.020	C11H20N2O8	153232-60-1	Cancer	No Development Reported	Liposome	Metabolic Enzyme/Protease	O[C@@H]([C@@](O[C@]1(O)C(O)=O)([H])[C@@H]([C@H](C1)O)NC(C)=O)[C@H](O)CN
40	HY-135867E	NHC-triphosphate (tetraammonium)	495.128	-8.561	-0.285	-4.027	12	4	9	317.410	C9H28N7O15P3		Infection	No Development Reported	Endogenous Metabolite; Enterovirus; HCV; SARS-CoV; Topoisomerase	Anti-infection; Cell Cycle/DNA Damage; Metabolic Enzyme/Protease	O[C@H]1[C@H](N(C=C/C2=N/O)C(N2)=O)O[C@H](COP(OP(OP(O)(O)=O)(O)=O)(O)=O)[C@H]1O.N.N.N.N
41	HY-161337	PKL-IN-1	312.257	-8.525	-0.406	1.316	6	5	0	152.900	C12H8O8S		Metabolic Disease	No Development Reported	Pyruvate Kinase	Metabolic Enzyme/Protease	OC1=C(O)C=C(C(C(O)=C(O)C(O)=C2)=C2OS3(=O)=O)C3=C1
42	HY-133708	β-Glucogallin	332.266	-8.406	-0.365	-1.272	10	7	4	177.140	C13H16O10	13405-60-2	Metabolic Disease	No Development Reported	Aldose Reductase	Metabolic Enzyme/Protease	O[C@H]1[C@H](OC(C2=CC(O)=C(O)C(O)=C2)=O)O[C@H](CO)[C@@H](O)[C@@H]1O
43	HY-N8253	Spiraeoside	464.386	-8.397	-0.254	0.627	12	8	4	210.510	C21H20O12	20229-56-5	Cancer; Inflammation/Immunology	No Development Reported	Reactive Oxygen Species	Immunology/Inflammation; Metabolic Enzyme/Protease; NF-κB	O=C1C(C(OC(C(C=C2)=CC(O)=C2O[C@@H]([C@@H]([C@H]3O)O)O[C@@H]([C@H]3O)CO)=C1O)=CC(O)=C4)=C4O
44	HY-70035	Otamixaban	447.518	-8.374	-0.254	-1.658	3	1	9	133.950	C25H26N4O4	193153-04-7	Cardiovascular Disease	Phase 3	Factor Xa	Metabolic Enzyme/Protease	N=C(C1=CC=CC(C[C@@H](C(OC)=O)[C@H](NC(C2=CC=C(C=C2)C3=CC=[N+]([O-])C=C3)=O)C)=C1)N
45	HY-147059	Dieckol	742.566	-8.347	-0.155	6.150	18	11	6	287.140	C36H22O18	88095-77-6	Cancer; Infection; Metabolic Disease; Neurological Disease	No Development Reported	Bacterial	Anti-infection	OC1=CC(OC2=C(C=C(C3=C2OC4=C(O)C=C(OC5=C(C=C(C=C5O)OC6=C(C=C(C7=C6OC8=C(C=C(C=C8O)O)O7)O)O)O)C=C4O3)O)O)=CC(O)=C1
46	HY-N7041	11-Oxomogroside IIa	799.018	-8.209	-0.147	1.222	14	9	11	236.060	C42H70O14		Infection	No Development Reported	EBV; HSV	Anti-infection	C[C@H](CC[C@@H](O[C@H]1[C@H](O[C@@H]2[C@@H](O)[C@H](O)[C@@H](O)[C@H](CO)O2)[C@@H](O)[C@H](O)[C@@H](CO)O1)C(C)(O)C)C3CC[C@@]([C@]3(C)C4)(C)C5CC=C6C(C)(C)[C@@H](O)CCC6[C@]5(C)C4=O
47	HY-129529	6-Hydroxyluteolin 7-glucoside	464.386	-8.196	-0.248	0.627	12	8	4	210.510	C21H20O12	54300-65-1	Inflammation/Immunology	No Development Reported	Others	Others	O=C1C=C(C2=CC=C(O)C(O)=C2)OC3=CC(O[C@H]4[C@@H]([C@H]([C@@H]([C@@H](CO)O4)O)O)O)=C(O)C(O)=C13
48	HY-114367	Delphinidin 3-rutinoside (chloride)	611.539	-8.186	-0.190	-0.210	16	11	6	272.590	C27H31ClO16	15674-58-5	Cancer	No Development Reported	Apoptosis	Apoptosis	OC1=CC(O)=CC2=C1C=C(C(C3=CC(O)=C(C(O)=C3)O)=[O+]2)O[C@@H]4O[C@@H]([C@H]([C@@H]([C@H]4O)O)O)CO[C@H]5[C@@H]([C@@H]([C@H]([C@@H](O5)C)O)O)O.[Cl-]
49	HY-B0025	Voglibose	268.289	-8.148	-0.453	-5.313	7	8	5	158.220	C10H21NO7	83480-29-9	Metabolic Disease	Launched	Glycosidase	Metabolic Enzyme/Protease	O[C@@H]1[C@@](O)(CO)C[C@H](NC(CO)CO)[C@H](O)[C@H]1O
50	HY-P1707A	Tau protein (592-597), human (TFA)	755.943	-8.124	-0.153	-3.477	9	10	26	331.510	C36H63F3N10O11	2703746-44-3	Neurological Disease	No Development Reported	Tau Protein	Neuronal Signaling	CC(N[C@@H](C(C)C)C(N[C@@H](CCC(N)=O)C(N[C@@H]([C@@H](C)CC)C(N[C@@H]([C@@H](C)CC)C(N[C@@H](CC(N)=O)C(N[C@H](C(N)=O)CCCCN)=O)=O)=O)=O)=O)=O.OC(C(F)(F)F)=O
51	HY-N0521	(-)-Gallocatechin	306.275	-8.120	-0.369	1.653	7	6	1	130.610	C15H14O7	3371-27-5	Cancer; Metabolic Disease	No Development Reported	Drug Isomer	Others	O[C@H]1[C@H](C2=CC(O)=C(O)C(O)=C2)OC3=CC(O)=CC(O)=C3C1
52	HY-N0751	Scutellarin	461.362	-8.116	-0.246	0.318	10	6	4	210.180	C21H18O12	27740-01-8	Cancer; Infection	No Development Reported	Akt; HIV; STAT	Anti-infection; JAK/STAT Signaling; PI3K/Akt/mTOR; Stem Cell/Wnt	O=C(C=C(C1=CC=C(O)C=C1)OC2=CC(O[C@@H]([C@@H]([C@@H](O)[C@@H]3O)O)O[C@@H]3C(O)=O)=C4O)C2=C4O
53	HY-B1358	Lincomycin (hydrochloride monohydrate)	407.553	-8.099	-0.300	-1.488	7	5	7	148.990	C18H37ClN2O7S	7179-49-9	Infection	Launched	Antibiotic; Bacterial	Anti-infection	C[C@@H](O)[C@](NC([C@H]1N(C)C[C@H](CCC)C1)=O)([H])[C@@]2([H])O[C@H](SC)[C@H](O)[C@@H](O)[C@H]2O.Cl.O
54	HY-N0619	Mulberroside A	568.537	-8.081	-0.202	-1.062	14	10	8	239.220	C26H32O14	102841-42-9	Inflammation/Immunology	No Development Reported	Interleukin Related; TNF Receptor; Tyrosinase	Apoptosis; Immunology/Inflammation; Metabolic Enzyme/Protease	O[C@H]([C@@H](O)[C@@H]1O)[C@@H](O[C@@H]1CO)OC2=CC(/C=C/C(C=CC(O[C@@H]([C@@H]([C@@H](O)[C@@H]3O)O)O[C@@H]3CO)=C4)=C4O)=CC(O)=C2
55	HY-B0417A	Lincomycin (hydrochloride)	407.553	-8.043	-0.298	-1.488	7	5	7	148.990	C18H35ClN2O6S	859-18-7	Infection	Launched	Antibiotic; Bacterial	Anti-infection	C[C@@H](O)[C@@]([C@@]([C@@H]([C@H](O)[C@H]1O)O)([H])O[C@@H]1SC)([H])NC([C@@H]2C[C@@H](CCC)CN2C)=O.Cl
56	HY-N9397	Quercetin 3-O-(6''-O-malonyl)-β-D-glucoside	549.426	-8.013	-0.205	0.113	13	7	8	256.710	C24H22O15	96862-01-0	Metabolic Disease	No Development Reported	Others	Others	O=C(C(O[C@@H]1O[C@@H]([C@H]([C@@H]([C@H]1O)O)O)COC(CC(O)=O)=O)=C(C2=CC(O)=C(C=C2)O)OC3=CC(O)=C4)C3=C4O
57	HY-N0021	Verbascoside	624.601	-8.009	-0.182	0.276	15	9	11	245.290	C29H36O15	61276-17-3	Cancer; Inflammation/Immunology; Neurological Disease	No Development Reported	Apoptosis; Bacterial; HSV; PKC	Anti-infection; Apoptosis; Epigenetics; TGF-beta/Smad	O[C@@H]([C@H](OCCC1=CC(O)=C(O)C=C1)O2)[C@H]([C@@H]([C@H]2CO)OC(/C=C/C3=CC(O)=C(O)C=C3)=O)O[C@@](O[C@@H](C)[C@H](O)[C@H]4O)([H])[C@@H]4O
58	HY-B1654	Flavin adenine dinucleotide	783.547	-7.990	-0.151	-2.000	18	7	13	388.210	C27H33N9O15P2	146-14-5	Cardiovascular Disease	Launched	Endogenous Metabolite	Metabolic Enzyme/Protease	CC1=CC(N=C2C(N3)=O)=C(C=C1C)N(C[C@@H]([C@@H]([C@@H](COP(O)(OP(O)(OC[C@H]4O[C@@H](N5C=NC6=C(N=CN=C56)N)[C@@H]([C@@H]4O)O)=O)=O)O)O)O)C2=NC3=O
59	HY-N2594	Isoforsythiaside	624.601	-7.961	-0.181	0.276	15	9	11	245.290	C29H36O15	1357910-26-9	Infection	Phase 1	Bacterial	Anti-infection	O[C@H]([C@@H]([C@@H](O)[C@H](C)O1)O)[C@H]1OC[C@@H]2[C@H]([C@@H]([C@@H](O)[C@H](OCCC3=CC(O)=C(O)C=C3)O2)OC(/C=C/C4=CC(O)=C(O)C=C4)=O)O
60	HY-P3970A	KRFK (TFA)	580.757	-7.940	-0.194	-6.722	3	6	22	273.990	C27H47N9O5.xC2HF3O2		Inflammation/Immunology	No Development Reported	TGF-β Receptor	TGF-beta/Smad	O=C(N[C@@H](CCCNC(N)=N)C(N[C@@H](CC1=CC=CC=C1)C(N[C@@H](CCCCN)C(O)=O)=O)=O)[C@H](CCCCN)N.OC(C(F)(F)F)=O.[x]
61	HY-134358A	Ara-F-NAD+ (sodium)	664.418	-7.914	-0.180	-3.644	14	5	11	323.310	C21H25FN7NaO13P2		Neurological Disease	No Development Reported	CD38	Immunology/Inflammation	NC1=NC=NC2=C1N=CN2[C@H]3[C@H](O)[C@H](O)[C@@H](COP(OP(OC[C@@H]4[C@@H](O)[C@H](F)[C@H]([N+]5=CC=CC(C(N)=O)=C5)O4)([O-])=O)(O[Na])=O)O3
62	HY-N0376	Liquiritin	418.404	-7.913	-0.264	0.661	9	5	4	145.910	C21H22O9	551-15-5	Cancer; Inflammation/Immunology; Neurological Disease	No Development Reported	Reactive Oxygen Species	Immunology/Inflammation; Metabolic Enzyme/Protease; NF-κB	O=C1C[C@@H](C2=CC=C(O[C@H]3[C@@H]([C@H]([C@@H]([C@@H](CO)O3)O)O)O)C=C2)OC4=CC(O)=CC=C14
63	HY-N11729	Pyrogallol-phloroglucinol-6,6-bieckol	973.753	-7.873	-0.111	7.481	22	14	9	380.120	C48H30O23	1415504-32-3	Others	No Development Reported	Others	Others	OC1=CC(OC2=C(C=C(C=C2O)OC3=CC(O)=CC(OC4=C(C=C(C(OC5=C(C6=C(C=C(C7=C6OC8=C(C(OC9=CC(O)=CC(O)=C9)=C(C=C8O)O)O7)O)O)C(O)=C%10)=C4OC5=C%10O)O)O)=C3)O)=CC(O)=C1
64	HY-N4149	Quercetagetin	318.242	-7.871	-0.342	2.264	8	6	1	151.590	C15H10O8	90-18-6	Cancer; Inflammation/Immunology	No Development Reported	Pim	JAK/STAT Signaling	O=C1C(O)=C(C2=CC=C(O)C(O)=C2)OC3=CC(O)=C(O)C(O)=C13
65	HY-N4177	Rubrofusarin gentiobioside	596.547	-7.837	-0.187	-1.090	15	8	7	238.200	C27H32O15	24577-90-0	Metabolic Disease	No Development Reported	Others	Others	OC1=C2C(O[C@@H]3O[C@@H]([C@@H](O)[C@H](O)[C@H]3O)CO[C@@H]4O[C@@H]([C@@H](O)[C@H](O)[C@H]4O)CO)=CC(OC)=CC2=CC5=C1C(C=C(C)O5)=O
66	HY-110286	6-Hydroxy-DOPA	213.192	-7.817	-0.521	-1.636	3	4	3	128.460	C9H11NO5	21373-30-8	Cancer	No Development Reported	DNA/RNA Synthesis	Cell Cycle/DNA Damage	OC(C(N)CC1=C(C=C(O)C(O)=C1)O)=O
67	HY-I0301	D-(+)-Glucono-1,5-lactone	178.143	-7.806	-0.651	-2.229	6	4	1	107.220	C6H10O6	90-80-2	Others	Launched	Endogenous Metabolite; Reactive Oxygen Species	Immunology/Inflammation; Metabolic Enzyme/Protease; NF-κB	O=C1[C@H](O)[C@@H](O)[C@H](O)[C@@H](CO)O1
68	HY-105935	Keracyanin (chloride)	595.539	-7.801	-0.186	0.058	15	10	6	252.360	C27H31ClO15	18719-76-1	Others	No Development Reported	DNA/RNA Synthesis	Cell Cycle/DNA Damage	OC1=C2C([O+]=C(C3=CC(O)=C(O)C=C3)C(O[C@@H]4O[C@@H]([C@@H](O)[C@H](O)[C@H]4O)CO[C@H]5[C@@H]([C@@H]([C@@H](O)[C@H](C)O5)O)O)=C2)=CC(O)=C1.[Cl-]
69	HY-N7903	Complanatoside B	756.675	-7.795	-0.147	-2.168	20	11	11	317.350	C33H40O20	142473-99-2	Inflammation/Immunology	No Development Reported	Others	Others	O=C1C(O[C@H](O[C@@H]2CO)[C@@H]([C@H]([C@@H]2O)O)O[C@H](OC[C@@](O)3CO)[C@@H]3O)=C(C(C=C4)=CC=C4O[C@@H]([C@@H]([C@H]5O)O)O[C@@H]([C@H]5O)CO)OC6=CC(OC)=CC(O)=C16
70	HY-B0408A	Clindamycin (hydrochloride)	425.999	-7.793	-0.289	-0.284	6	4	7	128.760	C18H34Cl2N2O5S	21462-39-5	Infection; Cancer	Launched	Antibiotic; Bacterial	Anti-infection	C[C@H](Cl)[C@@]([C@@]([C@@H]([C@H](O)[C@H]1O)O)([H])O[C@@H]1SC)([H])NC([C@@H]2C[C@@H](CCC)CN2C)=O.Cl
71	HY-N2025	Oroxin A	432.388	-7.788	-0.251	1.161	10	6	4	170.050	C21H20O10	57396-78-8	Metabolic Disease	No Development Reported	Glycosidase; PPAR	Cell Cycle/DNA Damage; Metabolic Enzyme/Protease; Vitamin D Related/Nuclear Receptor	O=C1C=C(C2=CC=CC=C2)OC3=CC(O[C@H]4[C@@H]([C@H]([C@@H]([C@@H](CO)O4)O)O)O)=C(O)C(O)=C13
72	HY-N2018	α-D-Xylose	150.132	-7.774	-0.777	-2.003	5	4	0	90.150	C5H10O5	6763-34-4	Metabolic Disease	No Development Reported	Endogenous Metabolite	Metabolic Enzyme/Protease	O[C@@H]1[C@@H]([C@H]([C@@H](CO1)O)O)O
73	HY-N0020	Echinacoside	786.745	-7.744	-0.141	-1.471	20	12	14	324.440	C35H46O20	82854-37-3	Neurological Disease	No Development Reported	Reactive Oxygen Species; Wnt	Immunology/Inflammation; Metabolic Enzyme/Protease; NF-κB; Stem Cell/Wnt	OC1=CC(/C=C/C(O[C@H]2[C@H](O[C@H]3[C@H](O)[C@H](O)[C@@H](O)[C@H](C)O3)[C@@H](O)[C@H](OCCC4=CC(O)=C(O)C=C4)O[C@@H]2CO[C@@H]5O[C@H](CO)[C@@H](O)[C@H](O)[C@H]5O)=O)=CC=C1O
74	HY-117660	Lincomycin	407.553	-7.722	-0.286	-1.488	7	5	7	148.990	C18H34N2O6S	154-21-2	Infection	Launched	Antibiotic; Bacterial	Anti-infection	O=C([C@@H]1C[C@H](CN1C)CCC)N[C@@H]([C@@]2([H])O[C@@H]([C@@H]([C@H]([C@H]2O)O)O)SC)[C@H](O)C
75	HY-N2393	Kukoamine B	532.686	-7.689	-0.202	-0.681	6	7	18	174.580	C28H42N4O6	164991-67-7	Metabolic Disease; Inflammation/Immunology; Neurological Disease	No Development Reported	Akt; Apoptosis; DNA/RNA Synthesis; MAPKAPK2 (MK2); MMP; p38 MAPK; PI3K; Reactive Oxygen Species	Apoptosis; Cell Cycle/DNA Damage; Immunology/Inflammation; MAPK/ERK Pathway; Metabolic Enzyme/Protease; NF-κB; PI3K/Akt/mTOR	O=C(N(CCCN)CCCCNCCCNC(CCC1=CC=C(O)C(O)=C1)=O)CCC2=CC=C(O)C(O)=C2
76	HY-P1087	Adrenorphin	987.224	-7.645	-0.111	-7.195	10	10	33	447.240	C44H69N15O9S	88377-68-8	Cancer	No Development Reported	Opioid Receptor	GPCR/G Protein; Neuronal Signaling	CC(C)[C@@H](C(N)=O)NC([C@H](CCCNC(N)=N)NC([C@H](CCCNC(N)=N)NC([C@H](CCSC)NC([C@@H](NC(CNC(CNC([C@@H](N)CC1=CC=C(O)C=C1)=O)=O)=O)CC2=CC=CC=C2)=O)=O)=O)=O
77	HY-P4909	Autoinducing Peptide I	961.131	-7.630	-0.116	-2.875	13	11	19	399.830	C43H60N8O13S2	200010-29-3	Infection	No Development Reported	Others	Others	O=C([C@@H](NC([C@H](CSC([C@@H](NC([C@](NC1=O)([H])[C@@H](C)CC)=O)CCSC)=O)NC([C@H]([C@H](O)C)NC([C@H](CO)NC([C@@H](N)CC2=CC=C(C=C2)O)=O)=O)=O)=O)CC(O)=O)N[C@H]1CC3=CC=CC=C3
78	HY-113325	NADP	740.392	-7.578	-0.158	-5.875	16	5	13	405.540	C21H28N7O17P3	53-59-8	Cancer; Metabolic Disease; Inflammation/Immunology	No Development Reported	Endogenous Metabolite	Metabolic Enzyme/Protease	O=P(OC[C@@H]1[C@@H](O)[C@@H](O)[C@H]([N+]2=CC=CC(C(N)=O)=C2)O1)([O-])OP(OC[C@H]3O[C@@H](N4C5=NC=NC(N)=C5N=C4)[C@H](OP(O)(O)=O)[C@@H]3O)(O)=O
79	HY-N0526	2"-O-Galloylhyperin	616.494	-7.573	-0.172	1.868	16	10	7	277.270	C28H24O16	53209-27-1	Inflammation/Immunology	No Development Reported	Others	Others	O=C1C(O[C@H](O[C@H](CO)[C@H](O)[C@@H]2O)[C@@H]2OC(C3=CC(O)=C(O)C(O)=C3)=O)=C(C4=CC(O)=C(O)C=C4)OC5=CC(O)=CC(O)=C15
80	HY-N2124	Parishin B	727.656	-7.554	-0.148	-2.747	17	9	17	311.720	C32H40O19	174972-79-3	Cancer	No Development Reported	Others	Others	O=C(OCC1=CC=C(O[C@H]2[C@@H]([C@H]([C@@H]([C@@H](CO)O2)O)O)O)C=C1)CC(O)(CC(O)=O)C(OCC3=CC=C(O[C@H]4[C@@H]([C@H]([C@@H]([C@@H](CO)O4)O)O)O)C=C3)=O
81	HY-N6925	Scutellarin methyl ester	476.397	-7.532	-0.222	1.247	12	6	5	196.350	C22H20O12	119262-68-9	Cardiovascular Disease	No Development Reported	Others	Others	OC1=C2C(OC(C3=CC=C(O)C=C3)=CC2=O)=CC(O[C@@H]4O[C@@H]([C@@H](O)[C@H](O)[C@H]4O)C(OC)=O)=C1O
82	HY-N2093	Vicine	304.262	-7.529	-0.359	-2.854	7	7	3	197.170	C10H16N4O7	152-93-2	Metabolic Disease; Cardiovascular Disease	No Development Reported	Drug Metabolite	Metabolic Enzyme/Protease	O=C1N=C(N)NC(N)=C1O[C@H]2[C@@H]([C@H]([C@@H]([C@@H](CO)O2)O)O)O
83	HY-P5222	Angio-S	815.014	-7.468	-0.129	-4.874	8	10	27	347.970	C39H61N11O8	1114970-34-1	Others	No Development Reported	Others	Others	O=C(N[C@@H](CC1=CC=CC=C1)C(N[C@@H](CCCCN)C(N[C@@H](CC(C)C)C(N[C@@H](CCCNC(N)=N)C(N[C@@H](CC2=CC=C(C=C2)O)C(N)=O)=O)=O)=O)=O)[C@H](CO)N
84	HY-N0898A	(-)-Catechin	290.275	-7.450	-0.355	1.920	6	5	1	110.380	C15H14O6	18829-70-4	Cancer	No Development Reported	COX	Immunology/Inflammation	O[C@H]1[C@H](C2=CC=C(O)C(O)=C2)OC3=CC(O)=CC(O)=C3C1
85	HY-B0445	NAD+	662.427	-7.444	-0.169	-4.583	15	6	11	343.540	C21H27N7O14P2	53-84-9	Metabolic Disease	Phase 2	Endogenous Metabolite	Metabolic Enzyme/Protease	O[C@H]([C@@H]1O)[C@@H](O[C@@H]1COP(OP(OC[C@H]2O[C@@H]([N+]3=CC=CC(C(N)=O)=C3)[C@H](O)[C@@H]2O)([O-])=O)(O)=O)N4C(N=CN=C5N)=C5N=C4
86	HY-P1120	WKYMVm	858.143	-7.429	-0.126	-1.590	9	10	26	330.490	C41H61N9O7S2	187986-17-0	Cancer; Metabolic Disease; Inflammation/Immunology; Neurological Disease	No Development Reported	Apoptosis; Formyl Peptide Receptor (FPR); PERK	Apoptosis; Cell Cycle/DNA Damage; GPCR/G Protein	CSCC[C@H](C(N)=O)NC([C@H](C(C)C)NC([C@H](CCSC)NC([C@H](CC1=CC=C(C=C1)O)NC([C@H](CCCCN)NC([C@H](CC2=CNC3=CC=CC=C23)N)=O)=O)=O)=O)=O
87	HY-W016034	Acetaminophen glucuronide (sodium salt)	326.286	-7.389	-0.321	-1.797	6	4	4	148.380	C14H16NNaO8	120595-80-4	Infection	No Development Reported	Drug Metabolite	Metabolic Enzyme/Protease	O=C(O[Na])[C@H]([C@H]([C@@H]([C@H]1O)O)O)O[C@H]1OC2=CC=C(C=C2)NC(C)=O
88	HY-N12277	Celosin K	942.094	-7.385	-0.112	-0.008	17	10	9	314.880	C47H74O19	1950579-53-9	Neurological Disease	No Development Reported	Apoptosis	Apoptosis	OC[C@H]([C@H]([C@@H]([C@H]1O)O)O)O[C@H]1OC([C@]23[C@](CC(C)(CC3)C)([H])C4=CC[C@@]([C@@]5([C@@](C(C)([C@H]([C@H](C5)O)O[C@H]6[C@@H]([C@H]([C@@H]([C@H](O6)C(O)=O)O)O[C@H]7[C@@H]([C@H]([C@@H](CO7)O)O)O)O)C)([H])CC8)C)([H])[C@]8(C)[C@@]4(CC2)C)=O
89	HY-10127	Barasertib	586.544	-7.379	-0.180	0.591	7	3	15	191.490	C26H31FN7O6P	722543-31-9	Cancer	Phase 3	Apoptosis; Aurora Kinase	Apoptosis; Cell Cycle/DNA Damage; Epigenetics	O=C(NC1=CC=CC(F)=C1)CC2=CC(NC3=C4C=CC(OCCCN(CC)CCOP(O)(O)=O)=CC4=NC=N3)=NN2
90	HY-106279	EA-230	373.412	-7.347	-0.283	-4.356	4	5	11	198.160	C15H27N5O6	503844-09-5	Inflammation/Immunology	Phase 2	GnRH Receptor	GPCR/G Protein	CC(C)[C@@H](C(O)=O)NC(CNC([C@H](CCC(N)=O)NC([C@@H](N)C)=O)=O)=O
91	HY-17638	Mizagliflozin	565.693	-7.325	-0.183	0.414	9	7	14	196.990	C28H44N4O8	666843-10-3	Metabolic Disease	Phase 2	SGLT	Membrane Transporter/Ion Channel	O=C(N)C(C)(C)CNCCCOC1=CC=C(CC2=C(C(C)C)NN=C2O[C@H]3[C@@H]([C@H]([C@@H]([C@@H](CO)O3)O)O)O)C(C)=C1
92	HY-135867F	NHC-diphosphate (triammonium)	416.156	-7.303	-0.281	-3.069	10	4	7	258.240	C9H24N6O12P2		Infection	No Development Reported	Endogenous Metabolite; Enterovirus; HCV; SARS-CoV; Topoisomerase	Anti-infection; Cell Cycle/DNA Damage; Metabolic Enzyme/Protease	O[C@H]([C@@H]1O)[C@@](N(C=C/C2=N\O)C(N2)=O)([H])O[C@@H]1CO[P](O[P](O)(O)=O)(O)=O.N.N.N
93	HY-125847	Salvianolic acid F	313.290	-7.287	-0.317	2.034	4	4	4	121.050	C17H14O6	158732-59-3	Cancer	No Development Reported	Drug Derivative	Others	O=C(O)/C=C/C1=CC=C(O)C(O)=C1/C=C/C2=CC=C(O)C(O)=C2
94	HY-B1455	Clindamycin	425.999	-7.234	-0.268	-0.283	6	4	7	128.760	C18H33ClN2O5S	18323-44-9	Infection; Cancer	Launched	Antibiotic; Bacterial; Parasite	Anti-infection	CN(C[C@H](CCC)C1)[C@@H]1C(N[C@@]([C@@H](Cl)C)([H])[C@@]2([H])O[C@H](SC)[C@H](O)[C@@H](O)[C@H]2O)=O
95	HY-13605	Cytarabine	243.221	-7.226	-0.425	-1.157	6	4	2	130.830	C9H13N3O5	147-94-4	Cancer; Infection	Launched	Apoptosis; Autophagy; DNA/RNA Synthesis; Endogenous Metabolite; HSV; Nucleoside Antimetabolite/Analog; Orthopoxvirus	Anti-infection; Apoptosis; Autophagy; Cell Cycle/DNA Damage; Metabolic Enzyme/Protease	O=C1N=C(C=CN1[C@H]2[C@@H](O)[C@H](O)[C@@H](CO)O2)N
96	HY-13605A	Cytarabine (hydrochloride)	243.221	-7.226	-0.425	-1.157	6	4	2	130.830	C9H14ClN3O5	69-74-9	Cancer; Infection	Launched	Autophagy; DNA/RNA Synthesis; HSV; Nucleoside Antimetabolite/Analog	Anti-infection; Autophagy; Cell Cycle/DNA Damage	O=C1N=C(C=CN1[C@H]2[C@@H](O)[C@H](O)[C@@H](CO)O2)N.Cl
97	HY-N8309	Luteolin-4'-O-glucoside	448.387	-7.218	-0.226	0.894	11	7	4	190.280	C21H20O11	6920-38-3	Cancer; Inflammation/Immunology	No Development Reported	Interleukin Related	Immunology/Inflammation	O=C1C(C(OC(C(C=C2)=CC(O)=C2O[C@@H]([C@@H]([C@H]3O)O)O[C@@H]([C@H]3O)CO)=C1)=CC(O)=C4)=C4O
98	HY-P1308	SLIGRL-NH2	658.848	-7.217	-0.157	-4.587	7	8	23	300.100	C29H56N10O7	171436-38-7	Inflammation/Immunology	No Development Reported	Protease Activated Receptor (PAR)	GPCR/G Protein	OC[C@H](N)C(N[C@@H](CC(C)C)C(N[C@@H]([C@@H](C)CC)C(NCC(N[C@@H](CCCNC(N)=N)C(N[C@H](C(N)=O)CC(C)C)=O)=O)=O)=O)=O
99	HY-B0158	Cytidine	243.221	-7.215	-0.424	-1.157	6	4	2	130.830	C9H13N3O5	65-46-3	Neurological Disease	Launched	Endogenous Metabolite; Nucleoside Antimetabolite/Analog	Cell Cycle/DNA Damage; Metabolic Enzyme/Protease	O[C@H]1[C@@H](O)[C@H](N2C(N=C(N)C=C2)=O)O[C@@H]1CO
100	HY-B0445B	α-NAD	662.427	-7.194	-0.163	-4.584	15	6	11	343.540	C21H27N7O14P2	7298-93-3	Others	No Development Reported	Endogenous Metabolite; Mitochondrial Metabolism	Metabolic Enzyme/Protease	O[C@H]1[C@@H](O[C@@H]([C@H]1O)COP(OP(OC[C@H]2O[C@H]([N+]3=CC=CC(C(N)=O)=C3)[C@@H]([C@@H]2O)O)([O-])=O)(O)=O)N4C5=NC=NC(N)=C5N=C4
101	HY-N6987	Licraside	550.521	-7.163	-0.184	-0.520	13	8	9	215.830	C26H30O13	29913-71-1	Inflammation/Immunology	No Development Reported	Others	Others	OC1=C(C(/C=C/C2=CC=C(O)C=C2)=O)C=CC(O[C@H](O[C@H](CO)[C@@H](O)[C@@H]3O)[C@]3([H])O[C@H]4[C@@H]([C@](CO)(O)CO4)O)=C1
102	HY-N7681	Taxifolin 7-O-β-D-glucoside	466.402	-7.155	-0.217	-0.526	12	8	4	206.600	C21H22O12	14292-40-1	Others	No Development Reported	Others	Others	O=C1C(C(O[C@H](C(C=C2)=CC(O)=C2O)[C@H]1O)=CC(O[C@@H]([C@@H]([C@H]3O)O)O[C@@H]([C@H]3O)CO)=C4)=C4O
103	HY-N1471	Liquiritin apioside	550.521	-7.152	-0.183	-0.748	13	7	7	204.830	C26H30O13	74639-14-8	Inflammation/Immunology	No Development Reported	Others	Others	O[C@H]([C@H]1O[C@]2([H])OC[C@](O)(CO)[C@H]2O)[C@H](O)[C@@H](CO)O[C@H]1OC(C=C3)=CC=C3[C@@H]4CC(C5=CC=C(O)C=C5O4)=O
104	HY-138078	Lufotrelvir	550.510	-7.120	-0.187	-0.702	7	4	13	211.620	C24H33N4O9P	2468015-78-1	Infection	Phase 3	SARS-CoV	Anti-infection	COC1=C(C=C2C(N[C@@H](CC(C)C)C(N[C@H](C(CO[P](O)(O)=O)=O)C[C@H](CCN3)C3=O)=O)=O)C(N2)=CC=C1
105	HY-N0546	Ligustroflavone	724.676	-7.118	-0.140	-0.556	18	10	8	287.890	C33H40O18	260413-62-5	Metabolic Disease	No Development Reported	CaSR	GPCR/G Protein	O=C(C=C(C1=CC=C(O)C=C1)OC2=CC(O[C@H](O[C@H](CO[C@H](O[C@@H](C)[C@H](O)[C@H]3O)[C@@H]3O)[C@@H](O)[C@@H]4O)[C@@H]4O[C@@](O[C@@H](C)[C@H](O)[C@H]5O)([H])[C@@H]5O)=C6)C2=C6O
106	HY-164690A	Nicotinamide-guanine dinucleotide (sodium)	678.427	-7.095	-0.158	-4.907	15	7	11	363.510	C21H26N7NaO15P2	2600354-60-5	Metabolic Disease	No Development Reported	Endogenous Metabolite	Metabolic Enzyme/Protease	O=C1C2=C(N([C@H]3[C@H](O)[C@H](O)[C@@H](COP(OP(OC[C@@H]4[C@@H](O)[C@@H](O)[C@H]([N+]5=CC(C(N)=O)=CC=C5)O4)([O-])=O)(O[Na])=O)O3)C=N2)NC(N)=N1
107	HY-P1309	PAR-4 Agonist Peptide, amide	682.827	-7.081	-0.145	-3.031	7	8	18	255.310	C34H48N8O7	352017-71-1	Inflammation/Immunology	No Development Reported	Protease Activated Receptor (PAR)	GPCR/G Protein	OC(C=C1)=CC=C1C[C@H](NC([C@@H](N)C)=O)C(N2[C@@H](CCC2)C(NCC(N[C@@H](CCCCN)C(N[C@H](C(N)=O)CC3=CC=CC=C3)=O)=O)=O)=O
108	HY-P0046	Glycyl-L-histidyl-L-lysine	342.401	-7.073	-0.295	-5.859	2	6	11	183.540	C14H24N6O4	49557-75-7	Inflammation/Immunology; Neurological Disease	No Development Reported	Others	Others	NCCCC[C@@H](C(O)=O)NC([C@H](CC1=CNC=N1)NC(CN)=O)=O
109	HY-15191	Sabutoclax	699.788	-7.070	-0.136	6.720	7	7	9	182.410	C42H40N2O8	1228108-65-3	Cancer	No Development Reported	Bcl-2 Family	Apoptosis	O=C(C1=C(O)C(O)=CC2=C(O)[C@@]([C@@]3=C(C)C=C4C(C(NC[C@@H](C5=CC=CC=C5)C)=O)=C(O)C(O)=CC4=C3O)=C(C)C=C12)NC[C@@H](C6=CC=CC=C6)C
110	HY-N0244	Theaflavin-3'-gallate	717.623	-7.065	-0.136	4.339	16	12	5	284.360	C36H28O16	28543-07-9	Cancer	No Development Reported	Apoptosis; Necroptosis	Apoptosis	O=C(O[C@H]1[C@@H](C2=C(C=C([C@@H]3[C@H](O)CC4=C(O)C=C(O)C=C4O3)C=C(O)C5=O)C5=C(O)C(O)=C2)OC6=CC(O)=CC(O)=C6C1)C7=CC(O)=C(O)C(O)=C7
111	HY-139101A	Guanosine 5'-triphosphate-5'-adenosine (triammonium)	769.392	-7.048	-0.141	-6.279	19	7	12	445.330	C20H36N13O17P3		Others	No Development Reported	DNA/RNA Synthesis; Endogenous Metabolite	Cell Cycle/DNA Damage; Metabolic Enzyme/Protease	O=P(O)(OC[C@@H]1[C@@H](O)[C@@H](O)[C@H](N2C=NC3=C(N)N=CN=C23)O1)OP(OP(OC[C@@H]4[C@@H](O)[C@@H](O)[C@H](N5C(NC(N)=N6)=C(N=C5)C6=O)O4)(O)=O)(O)=O.N.N.N
112	HY-N1468	Agarotetrol	318.329	-7.027	-0.306	0.989	6	4	3	111.130	C17H18O6	69809-22-9	Metabolic Disease	No Development Reported	Others	Others	O=C1C=C(CCC2=CC=CC=C2)OC3=C1[C@H](O)[C@@H](O)[C@@H](O)[C@@H]3O
113	HY-N3748	Dihydromorin	304.259	-7.022	-0.319	1.378	7	5	1	127.450	C15H12O7	18422-83-8	Cancer	No Development Reported	Tyrosinase	Metabolic Enzyme/Protease	O=C1C2=C(O)C=C(O)C=C2O[C@H](C3=C(C=C(O)C=C3)O)[C@H]1O
114	HY-139100B	m7G(5')ppp(5')A (diammonium)	784.428	-7.000	-0.137	-5.888	18	7	12	436.320	C21H35N12O17P3	75252-10-7	Infection	No Development Reported	DNA/RNA Synthesis	Cell Cycle/DNA Damage	O=P([O-])(OC[C@@H]1[C@@H](O)[C@@H](O)[C@H](N2C=NC(C2=NC=N3)=C3N)O1)OP(OP(OC[C@H]4O[C@@H](N5C(N=C(N6)N)=C([N+](C)=C5)C6=O)[C@H](O)[C@@H]4O)([O-])=O)([O-])=O.[NH4+].[NH4+]
115	HY-107915	Levonordefrin	184.217	-6.978	-0.537	-0.737	3	4	2	88.330	C9H13NO3	829-74-3	Others	Launched	Adrenergic Receptor	GPCR/G Protein; Neuronal Signaling	OC1=CC=C([C@@H](O)[C@@H](N)C)C=C1O
116	HY-152158	α-Glucosidase-IN-22	285.327	-6.915	-0.346	0.782	3	4	2	83.110	C14H11N3O2S	2870693-28-8	Metabolic Disease	No Development Reported	Glycosidase	Metabolic Enzyme/Protease	S=C1NC2=CC=C(C=C2N1)/N=C/C3=CC=C(C=C3O)O
117	HY-N2325	D-(+)-Cellobiose	342.303	-6.914	-0.301	-4.260	11	8	4	189.530	C12H22O11	528-50-7	Others	No Development Reported	Endogenous Metabolite	Metabolic Enzyme/Protease	O[C@@H]1[C@@H](CO)O[C@@H](O[C@@H]2[C@@H](CO)O[C@@H](O)[C@H](O)[C@H]2O)[C@H](O)[C@H]1O
118	HY-101407	Nicotinamide N-oxide	138.127	-6.884	-0.688	-3.040	1	1	1	70.030	C6H6N2O2	1986-81-8	Inflammation/Immunology; Endocrinology	No Development Reported	CXCR; Drug Metabolite; Endogenous Metabolite; Oxidative Phosphorylation	GPCR/G Protein; Immunology/Inflammation; Metabolic Enzyme/Protease	O=C(C1=C[N+]([O-])=CC=C1)N
119	HY-N3517	Oxyresveratrol 3'-O-β-D-glucopyranoside	406.393	-6.854	-0.236	0.842	9	7	5	160.070	C20H22O9	144525-40-6	Metabolic Disease	No Development Reported	Tyrosinase	Metabolic Enzyme/Protease	OC(C=C(O)C=C1)=C1/C=C/C2=CC(O)=CC(O[C@@H]3O[C@@H]([C@@H](O)[C@H](O)[C@H]3O)CO)=C2
120	HY-N0225	(-)-Epigallocatechin	306.275	-6.841	-0.311	1.653	7	6	1	130.610	C15H14O7	970-74-1	Cancer	Phase 4	Autophagy; MMP	Autophagy; Metabolic Enzyme/Protease	O[C@H]1[C@@H](C2=CC(O)=C(O)C(O)=C2)OC3=CC(O)=CC(O)=C3C1
121	HY-N3021	D-chiro-Inositol	180.159	-6.806	-0.567	-3.064	6	6	0	121.380	C6H12O6	643-12-9	Metabolic Disease	Phase 4	Endogenous Metabolite; FOXO; Microtubule/Tubulin; NF-κB; TNF Receptor	Apoptosis; Cell Cycle/DNA Damage; Cytoskeleton; Metabolic Enzyme/Protease; NF-κB	O[C@H]1[C@@H]([C@@H]([C@H]([C@@H]([C@H]1O)O)O)O)O
122	HY-P3342	[D-Leu-4]-OB3	734.832	-6.796	-0.136	-6.737	10	11	21	376.160	C29H50N8O12S	289056-32-2	Inflammation/Immunology	No Development Reported	Apoptosis; PD-1/PD-L1	Apoptosis; Immunology/Inflammation	C[C@@H](O)[C@@H](C(O)=O)NC([C@H](CCC(N)=O)NC([C@H]1N(CCC1)C([C@@H](CC(C)C)NC([C@H](CO)NC([C@H](CS)NC([C@@H](N)CO)=O)=O)=O)=O)=O)=O
123	HY-107469	Pyridoxal	167.166	-6.790	-0.566	-0.932	2	2	2	74.500	C8H9NO3	66-72-8	Metabolic Disease; Neurological Disease	Phase 3	Endogenous Metabolite	Metabolic Enzyme/Protease	O=CC1=C(O)C(C)=NC=C1CO
124	HY-113319	β-D-Fructose,98%(mixtures)	180.159	-6.789	-0.566	-2.564	6	5	2	110.380	C6H12O6	53188-23-1	Cancer	Launched	Endogenous Metabolite	Metabolic Enzyme/Protease	O[C@H]1[C@H](O)[C@@](O)(CO)O[C@@H]1CO
125	HY-W027446	Pyridoxal hydrochloride	167.166	-6.788	-0.566	-0.932	2	2	2	74.500	C8H10ClNO3	65-22-5	Metabolic Disease; Neurological Disease	Phase 3	Endogenous Metabolite	Metabolic Enzyme/Protease	O=CC1=C(C=NC(C)=C1O)CO.Cl
126	HY-136498A	T-705RMP (ammonium)	367.186	-6.748	-0.281	-3.228	8	3	5	209.900	C10H16FN4O9P	2096342-42-4	Infection	No Development Reported	Drug Metabolite	Metabolic Enzyme/Protease	O=C1N([C@@H]([C@H](O)[C@@H]2O)O[C@@H]2COP(O)([O-])=O)C=C(F)N=C1C(N)=O.[NH4+]
127	HY-W010066	4-(1,2-Dihydroxyethyl)benzene-1,2-diol	170.167	-6.723	-0.560	0.180	4	4	2	80.920	C8H10O4	28822-73-3	Metabolic Disease	No Development Reported	Endogenous Metabolite	Metabolic Enzyme/Protease	C1=CC(=C(C=C1C(CO)O)O)O
128	HY-110135	NBI-31772	340.272	-6.717	-0.269	1.706	6	4	3	151.010	C17H11NO7	374620-70-9	Inflammation/Immunology; Neurological Disease	No Development Reported	IGF-1R	Protein Tyrosine Kinase/RTK	O=C(C1=CC(O)=C(O)C=C1)C2=NC(C(O)=O)=CC3=C2C=C(O)C(O)=C3
129	HY-110135A	NBI-31772 (hydrate)	340.272	-6.717	-0.269	1.706	6	4	3	151.010	C17H11NO7.7/4H2O		Neurological Disease	No Development Reported	IGF-1R	Protein Tyrosine Kinase/RTK	O=C(C1=CC(O)=C(O)C=C1)C2=NC(C(O)=O)=CC3=C2C=C(O)C(O)=C3.O
130	HY-137808	Succinyl-Coenzyme A (sodium)	862.579	-6.697	-0.122	-6.211	17	5	23	469.810	C25H40N7O19P3S.XNa	108347-97-3	Metabolic Disease; Neurological Disease	No Development Reported	Endogenous Metabolite	Metabolic Enzyme/Protease	O[C@H]([C@@H]1O[P](O)(O)=O)[C@](O[C@@H]1CO[P](O[P](OCC(C)(C)[C@@H](O)C(NCCC(NCCSC(CCC(O)=O)=O)=O)=O)(O)=O)(O)=O)([H])N2C3=NC=NC(N)=C3N=C2.[x].[Na]
131	HY-141687	NSC 107512	324.299	-6.694	-0.291	-2.409	8	5	3	185.260	C12H16N6O5	22242-89-3	Cancer	No Development Reported	Apoptosis; CDK	Apoptosis; Cell Cycle/DNA Damage	O[C@H]1[C@](O[C@@H]([C@H]1O)CO)([H])N2C3=NC=NC(N)=C3C(C(NO)=N)=C2
132	HY-N1992	Theaflavin 3,3'-digallate	869.730	-6.622	-0.105	5.580	20	14	8	351.120	C43H32O20	30462-35-2	Cancer; Infection	Phase 1	Flavivirus; HIV; HSV; Virus Protease	Anti-infection	O=C(C1=CC(O)=C(C(O)=C1)O)O[C@H]2[C@H](OC3=CC(O)=CC(O)=C3C2)C4=C5C(C(C(O)=CC([C@@H]6[C@@H](CC7=C(O)C=C(O)C=C7O6)OC(C8=CC(O)=C(C(O)=C8)O)=O)=C5)=O)=C(C(O)=C4)O
133	HY-N2022	Castanospermine	190.221	-6.618	-0.509	-3.555	4	4	0	85.360	C8H15NO4	79831-76-8	Cancer; Inflammation/Immunology	Phase 2	Glycosidase	Metabolic Enzyme/Protease	O[C@@H]1[C@@H](O)[C@H](O)[C@]([C@@H](O)CC2)([H])N2C1
134	HY-P6028A	GSNKSKPK-NH2 (TFA)	848.021	-6.604	-0.112	-12.010	11	14	30	432.110	C35H65N13O11.xC2HF3O2		Others	No Development Reported	Others	Others	O=C(N[C@@H](CO)C(N[C@@H](CC(N)=O)C(N[C@@H](CCCCN)C(N[C@@H](CO)C(N[C@@H](CCCCN)C(N1[C@@H](CCC1)C(N[C@@H](CCCCN)C(N)=O)=O)=O)=O)=O)=O)=O)CN.O=C(C(F)(F)F)O.[x]
135	HY-N0112	Dihydromyricetin	320.258	-6.596	-0.287	1.111	8	6	1	147.680	C15H12O8	27200-12-0	Cancer; Infection	Phase 2	Autophagy; DNA/RNA Synthesis; Influenza Virus; mTOR	Anti-infection; Autophagy; Cell Cycle/DNA Damage; PI3K/Akt/mTOR	O=C1[C@H](O)[C@@H](C2=CC(O)=C(O)C(O)=C2)OC3=CC(O)=CC(O)=C13
136	HY-101097	PD-1-IN-17	374.356	-6.572	-0.253	-4.921	7	6	10	231.370	C13H22N6O7	1673560-66-1	Cancer	No Development Reported	PD-1/PD-L1	Immunology/Inflammation	OC[C@@H](C(O)=O)NC(N[C@H](C1=NN=C([C@@H](N)[C@H](O)C)O1)CCC(N)=O)=O
137	HY-P3413A	H-Glu-Pro-Leu-Gln-Leu-Lys-Met-OH (acetate)	858.075	-6.549	-0.111	-5.059	8	8	29	369.740	C40H71N9O13S		others	No Development Reported	Others	Others	CSCC[C@H](NC([C@@H](NC([C@@H](NC([C@@H](NC([C@@H](NC([C@H]1N(C([C@H](CCC(O)=O)N)=O)CCC1)=O)CC(C)C)=O)CCC(N)=O)=O)CC(C)C)=O)CCCCN)=O)C(O)=O.CC(O)=O
138	HY-N7922	Urolithin M5	276.205	-6.545	-0.327	1.583	7	5	0	131.360	C13H8O7	91485-02-8	Infection	No Development Reported	Influenza Virus	Anti-infection	O=C1C2=CC(O)=C(O)C(O)=C2C3=CC=C(O)C(O)=C3O1
139	HY-N6020A	(+)-Butin	272.260	-6.527	-0.326	2.298	5	3	1	86.990	C15H12O5	74628-42-5	Others	No Development Reported	Others	Others	O=C1C[C@H](C2=CC=C(O)C(O)=C2)OC3=CC(O)=CC=C13
140	HY-128851	Coenzyme A	763.512	-6.526	-0.136	-5.319	15	6	18	426.110	C21H36N7O16P3S	85-61-0	Metabolic Disease; Cancer	No Development Reported	Endogenous Metabolite; Fatty Acid Synthase (FASN)	Metabolic Enzyme/Protease	CC([C@H](C(NCCC(NCCS)=O)=O)O)(C)COP(OP(OC[C@H]1O[C@@H](N2C3=NC=NC(N)=C3N=C2)[C@H](O)[C@@H]1OP(O)(O)=O)(O)=O)(O)=O
141	HY-128745	D-?Glucosamic acid	195.174	-6.506	-0.500	-4.810	4	5	5	148.690	C6H13NO6	3646-68-2	Metabolic Disease	No Development Reported	Endogenous Metabolite	Metabolic Enzyme/Protease	O[C@@H]([C@@H]([C@@H](CO)O)O)[C@@H](N)C(O)=O
142	HY-N0001	(-)-Epicatechin	290.275	-6.459	-0.308	1.920	6	5	1	110.380	C15H14O6	490-46-0	Cancer; Inflammation/Immunology	Phase 2	COX; Endogenous Metabolite; Ferroptosis	Apoptosis; Immunology/Inflammation; Metabolic Enzyme/Protease	O[C@H]1[C@@H](C2=CC=C(O)C(O)=C2)OC3=CC(O)=CC(O)=C3C1
143	HY-W104368	Nicotinic acid riboside	255.229	-6.456	-0.359	-1.648	4	3	3	113.930	C11H13NO6	17720-18-2	Cancer; Metabolic Disease	No Development Reported	Endogenous Metabolite	Metabolic Enzyme/Protease	[O-]C(C1=C[N+]([C@@H]2O[C@@H]([C@H]([C@H]2O)O)CO)=CC=C1)=O
144	HY-B1411	i-Inositol	180.159	-6.430	-0.536	-3.064	6	6	0	121.380	C6H12O6	87-89-8	Others	Launched	Endogenous Metabolite	Metabolic Enzyme/Protease	O[C@H]1[C@H]([C@H]([C@@H]([C@H]([C@@H]1O)O)O)O)O
145	HY-N7142	DL-Norepinephrine (hydrochloride)	170.190	-6.427	-0.536	-1.114	3	4	2	88.330	C8H12ClNO3	55-27-6	Neurological Disease; Endocrinology	No Development Reported	Adrenergic Receptor	GPCR/G Protein; Neuronal Signaling	OC1=CC=C(C(O)CN)C=C1O.[H]Cl
146	HY-122094	Steppogenin	288.259	-6.420	-0.306	2.030	6	4	1	107.220	C15H12O6	56486-94-3	Cancer; Cardiovascular Disease	No Development Reported	HIF/HIF Prolyl-Hydroxylase	Metabolic Enzyme/Protease	O=C1C[C@@H](C2=CC=C(O)C=C2O)OC3=CC(O)=CC(O)=C13
147	HY-P1312A	LRGILS-NH2 (TFA)	658.848	-6.411	-0.139	-4.587	7	8	23	300.100	C31H57F3N10O9		Others	No Development Reported	Protease Activated Receptor (PAR)	GPCR/G Protein	O=C(N[C@@H](CCCNC(N)=N)C(NCC(N[C@@H]([C@@H](C)CC)C(N[C@@H](CC(C)C)C(N[C@@H](CO)C(N)=O)=O)=O)=O)=O)[C@H](CC(C)C)N.O=C(O)C(F)(F)F
148	HY-13715	Norepinephrine	170.190	-6.406	-0.534	-1.114	3	4	2	88.330	C8H11NO3	51-41-2	Endocrinology; Cardiovascular Disease; Cancer	Launched	Adrenergic Receptor; Autophagy; Endogenous Metabolite	Autophagy; GPCR/G Protein; Metabolic Enzyme/Protease; Neuronal Signaling	OC1=CC=C([C@@H](O)CN)C=C1O
149	HY-13715B	Norepinephrine (bitartrate monohydrate)	170.190	-6.406	-0.534	-1.114	3	4	2	88.330	C12H19NO10	108341-18-0	Cardiovascular Disease; Endocrinology; Cancer	Launched	Adrenergic Receptor; Autophagy; Endogenous Metabolite	Autophagy; GPCR/G Protein; Metabolic Enzyme/Protease; Neuronal Signaling	OC1=CC=C([C@@H](O)CN)C=C1O.O=C(O)[C@H](O)[C@@H](O)C(O)=O.O
150	HY-130802	5-Aminouridine	259.220	-6.399	-0.355	-2.002	6	5	2	150.800	C9H13N3O6	2149-76-0	Cancer; Infection	No Development Reported	Fungal; Influenza Virus	Anti-infection	OC[C@@H]1[C@@H](O)[C@@H](O)[C@H](N(C(N2)=O)C=C(N)C2=O)O1
151	HY-13701	Nelarabine	297.273	-6.389	-0.304	-1.513	8	4	3	148.770	C11H15N5O5	121032-29-9	Cancer	Launched	Apoptosis; Nucleoside Antimetabolite/Analog	Apoptosis; Cell Cycle/DNA Damage	OC[C@@H]1[C@@H](O)[C@H](O)[C@H](N2C=NC3=C(OC)N=C(N)N=C23)O1
152	HY-119580	Leucocyanidin	306.275	-6.382	-0.290	1.088	7	6	1	130.610	C15H14O7	480-17-1	Inflammation/Immunology	No Development Reported	Others	Others	O[C@@H]1[C@@H](C2=CC=C(O)C(O)=C2)OC3=CC(O)=CC(O)=C3C1O
153	HY-N0097A	9-β-D-Arabinofuranosylguanine	283.246	-6.381	-0.319	-2.341	7	5	2	159.510	C10H13N5O5	38819-10-2	Cancer	Phase 2	Drug Derivative	Others	O=C1C2=C(N=C(N)N1)N([C@H]3[C@@H](O)[C@H](O)[C@@H](CO)O3)C=N2
154	HY-W009444	5-Methyluridine	258.233	-6.366	-0.354	-0.769	6	4	2	124.780	C10H14N2O6	1463-10-1	Others	No Development Reported	Endogenous Metabolite	Metabolic Enzyme/Protease	O[C@H]1[C@@H](O)[C@H](N2C(NC(C(C)=C2)=O)=O)O[C@@H]1CO
155	HY-N0464	D-(-)-Quinic acid	191.162	-6.361	-0.489	-3.070	4	4	1	121.050	C7H12O6	77-95-2	Inflammation/Immunology; Infection	No Development Reported	Endogenous Metabolite	Metabolic Enzyme/Protease	O=C([C@]1(O)C[C@@H](O)[C@@H](O)[C@H](O)C1)O
156	HY-U00344A	Theodrenaline (hydrochloride)	376.395	-6.334	-0.235	-0.426	6	4	6	139.120	C17H22ClN5O5	2572-61-4	Cardiovascular Disease	No Development Reported	Phosphodiesterase (PDE)	Metabolic Enzyme/Protease	O=C(N1C)N(C)C2=C(N(CCNCC(C3=CC=C(O)C(O)=C3)O)C=N2)C1=O.[H]Cl
157	HY-P2141	TRV-120027	927.103	-6.329	-0.096	-5.349	9	9	27	364.200	C43H67N13O10	1234510-46-3	Cardiovascular Disease	Phase 2	Angiotensin Receptor; Arrestin	GPCR/G Protein	C[C@H](C(O)=O)NC([C@H]1N(C([C@H](CC2=CNC=N2)NC([C@H]([C@@H](C)CC)NC([C@H](CC3=CC=C(O)C=C3)NC([C@H](C(C)C)NC([C@H](CCCNC(N)=N)NC(CNC)=O)=O)=O)=O)=O)=O)CCC1)=O
158	HY-P5242	Tripeptide-10 citrulline	531.637	-6.319	-0.171	-5.382	5	8	19	280.920	C22H42N8O7	960531-53-7	Others	No Development Reported	Others	Others	NCCCC[C@H](N)C(N[C@@H](CC(O)=O)C(N[C@@H]([C@@H](C)CC)C(N[C@H](C(N)=O)CCCNC(N)=O)=O)=O)=O
159	HY-P1452A	RNAIII-inhibiting peptide(TFA)	914.016	-6.311	-0.096	-3.263	11	12	22	356.110	C47H57F3N10O13	2703745-76-8	Infection	No Development Reported	Bacterial	Anti-infection	FC(F)(F)C(O)=O.O=C(N[C@@H](CO)C(N1[C@@H](CCC1)C(N[C@@H](CC2=CNC3=CC=CC=C23)C(N[C@@H]([C@H](O)C)C(N[C@@H](CC(N)=O)C(N[C@@H](CC4=CC=CC=C4)C(N)=O)=O)=O)=O)=O)=O)[C@H](CC5=CC=C(C=C5)O)N
160	HY-129065	Nourseothricin (sulfate)	763.922	-6.289	-0.119	-12.578	10	13	23	387.230	C50H94N20O22S	96736-11-7	Infection	No Development Reported	Antibiotic; Bacterial; Fungal	Anti-infection	NC(O[C@H]1[C@@H](CO)O[C@@H](NC(N2)=N[C@]([C@@]2([H])[C@H](O)CN3)([H])C3=O)[C@H](NC(C[C@@H](N)CCCN(C(C[C@@H](N)CCCNC(C[C@@H](N)CCCN)=O)=O)[H])=O)[C@@H]1O)=O.O=S(O)(O)=O.NC(O[C@H]4[C@@H](CO)O[C@@H](NC(N5)=N[C@]([C@@]5([H])[C@H](O)CN6)([H])C6=O)[C@H](NC(C[C@@H](N)CCCN)=O)[C@@H]4O)=O
161	HY-N0196	Baicalein	270.244	-6.264	-0.313	3.066	5	3	1	90.900	C15H10O5	491-67-8	Cancer	Launched	Ferroptosis; Influenza Virus; Xanthine Oxidase	Anti-infection; Apoptosis; Metabolic Enzyme/Protease	O=C1C=C(C2=CC=CC=C2)OC3=CC(O)=C(O)C(O)=C13
162	HY-114174	Fmoc-Ala-Glu-Asn-Lys-NH2	681.752	-6.260	-0.128	-2.268	7	7	20	279.580	C33H43N7O9	220701-06-4	Neurological Disease	No Development Reported	Amyloid-β	Neuronal Signaling	NCCCC[C@@H](C(N)=O)NC([C@H](CC(N)=O)NC([C@H](CCC(O)=O)NC([C@H](C)NC(OCC1C2=CC=CC=C2C3=CC=CC=C31)=O)=O)=O)=O
163	HY-N0642	α-L-Rhamnose monohydrate	164.160	-6.254	-0.569	-1.625	5	4	0	90.150	C6H14O6	6155-35-7	Infection; Metabolic Disease; Cancer	No Development Reported	Others	Others	O[C@@H]([C@@H](O[C@H]1O)C)[C@H]([C@H]1O)O.O
164	HY-N10587	Catechin 7-O-β-D-glucopyranoside	452.419	-6.247	-0.195	0.016	11	8	4	189.530	C21H24O11	65597-47-9	Inflammation/Immunology	No Development Reported	Others	Others	OC1=C2C(O[C@H](C3=CC(O)=C(C=C3)O)[C@H](C2)O)=CC(O[C@@H]4O[C@@H]([C@H]([C@@H]([C@H]4O)O)O)CO)=C1
165	HY-N7677	Isookanin	288.259	-6.244	-0.297	2.030	6	4	1	107.220	C15H12O6	1036-49-3	Cancer; Infection; Inflammation/Immunology	No Development Reported	HSV	Anti-infection	O=C1C[C@@H](C2=CC=C(O)C(O)=C2)OC3=C(O)C(O)=CC=C13
166	HY-N9909	7,8,3',4'-Tetrahydroxyflavanone	288.259	-6.244	-0.297	2.030	6	4	1	107.220	C15H12O6	489-73-6	Others	No Development Reported	Others	Others	O=C1CC(C2=CC=C(O)C(O)=C2)OC3=C(O)C(O)=CC=C13
167	HY-13005	Fagomine	148.183	-6.237	-0.624	-3.098	3	4	1	77.300	C6H13NO3	53185-12-9	Metabolic Disease	No Development Reported	Glycosidase	Metabolic Enzyme/Protease	O[C@@H]1CCN[C@@H]([C@H]1O)CO
168	HY-N6243	Veratrosine	572.769	-6.236	-0.152	1.680	7	6	5	136.220	C33H49NO7	475-00-3	Cardiovascular Disease	No Development Reported	Others	Others	C[C@@]12[C@]3([H])[C@](CC=C1C[C@@H](O[C@]4([H])O[C@@H]([C@@H](O)[C@H](O)[C@H]4O)CO)CC2)([H])C5=CC=C([C@@H]([C@@]6([H])[C@@H](C[C@H](C)CN6)O)C)C(C)=C5C3
169	HY-105077A	Nemifitide (diTFA)	696.788	-6.236	-0.125	-4.683	6	7	17	278.000	C37H45F7N10O10	204992-09-6	Neurological Disease	Phase 2	5-HT Receptor	GPCR/G Protein; Neuronal Signaling	FC(C=C1)=CC=C1C[C@H](N)C(N2[C@@H](C[C@@H](O)C2)C(N[C@@H](CCCNC(N)=N)C(NCC(N[C@H](C(N)=O)CC3=CNC4=C3C=CC=C4)=O)=O)=O)=O.O=C(O)C(F)(F)F.O=C(O)C(F)(F)F
170	HY-130805	5-Hydroxyuridine	260.205	-6.230	-0.346	-1.523	7	5	2	145.010	C9H12N2O7	957-77-7	Others; Cancer	No Development Reported	Nucleoside Antimetabolite/Analog	Cell Cycle/DNA Damage	O=C(N1)N([C@@H]2O[C@H](CO)[C@@H](O)[C@H]2O)C=C(O)C1=O
171	HY-111782	8-Mercaptoguanosine	315.310	-6.219	-0.296	-0.899	6	6	2	194.500	C10H13N5O5S	26001-38-7	Inflammation/Immunology	No Development Reported	Toll-like Receptor (TLR)	Immunology/Inflammation	NC(NC1=O)=NC2=C1NC(N2[C@H]3[C@H](O)[C@H](O)[C@@H](CO)O3)=S
172	HY-P1880	β-Amyloid (12-20)	1156.407	-6.216	-0.075	-3.924	10	14	36	429.910	C57H83N15O11	134649-29-9	Neurological Disease	No Development Reported	Amyloid-β	Neuronal Signaling	O=C(O)[C@H](CC1=CC=CC=C1)NC([C@H](CC2=CC=CC=C2)NC([C@H](C(C)C)NC([C@H](CC(C)C)NC([C@H](CCCCN)NC([C@H](CCC(N)=O)NC([C@H](CC3=CNC=N3)NC([C@H](CC4=CNC=N4)NC([C@H](C(C)C)N)=O)=O)=O)=O)=O)=O)=O)=O
173	HY-B1081	Oxidopamine (hydrochloride)	170.190	-6.210	-0.517	-0.550	3	4	2	88.330	C8H12ClNO3	28094-15-7	Cancer; Neurological Disease	No Development Reported	Apoptosis; Autophagy; Caspase; COX; Dopamine Receptor; Interleukin Related; Mitophagy; p38 MAPK; PGE synthase	Apoptosis; Autophagy; GPCR/G Protein; Immunology/Inflammation; MAPK/ERK Pathway; Neuronal Signaling	OC1=CC(CCN)=C(O)C=C1O.[H]Cl
174	HY-B1081A	Oxidopamine (hydrobromide)	170.190	-6.210	-0.517	-0.550	3	4	2	88.330	C8H12BrNO3	636-00-0	Neurological Disease; Cancer	No Development Reported	Apoptosis; Autophagy; Caspase; COX; Dopamine Receptor; Interleukin Related; Mitophagy; p38 MAPK; PGE synthase	Apoptosis; Autophagy; GPCR/G Protein; Immunology/Inflammation; MAPK/ERK Pathway; Neuronal Signaling	OC1=CC(CCN)=C(O)C=C1O.[H]Br
175	HY-W010970	5'-Guanylic acid (disodium salt)	361.210	-6.210	-0.259	-3.633	8	4	4	221.510	C10H12N5Na2O8P	5550-12-9	Metabolic Disease; Neurological Disease	No Development Reported	Endogenous Metabolite	Metabolic Enzyme/Protease	O=P(OC[C@@H]1[C@@H](O)[C@@H](O)[C@H](N2C=NC3=C2N=C(N)NC3=O)O1)(O[Na])O[Na]
176	HY-N8264	Moringin	312.367	-6.204	-0.295	-0.370	5	4	4	125.210	C14H17NO5S	73255-40-0	Cancer; Inflammation/Immunology; Neurological Disease	No Development Reported	TRP Channel	Membrane Transporter/Ion Channel; Neuronal Signaling	O[C@H]([C@@H]([C@H]1O)O)[C@@H](O[C@H]1C)OC(C=C2)=CC=C2CN=C=S
177	HY-P1750A	Shepherdin (79-87) (TFA)	950.112	-6.197	-0.094	-7.397	11	14	30	436.150	C43H65F3N12O14S		Cancer	No Development Reported	HSP; Survivin	Apoptosis; Cell Cycle/DNA Damage; Metabolic Enzyme/Protease	OC(C(F)(F)F)=O.CC(C)C[C@@H](C(O)=O)NC([C@H](CC1=CC=CC=C1)NC([C@H](C)NC([C@H](CS)NC(CNC([C@H](CO)NC([C@H](CO)NC([C@H](CC2=CNC=N2)NC([C@H](CCCCN)N)=O)=O)=O)=O)=O)=O)=O)=O
178	HY-123033A	Nicotinamide riboside (chloride)	255.253	-6.197	-0.344	-1.604	5	4	3	116.890	C11H15ClN2O5	23111-00-4	Metabolic Disease; Neurological Disease; Cancer	No Development Reported	Endogenous Metabolite; Sirtuin	Cell Cycle/DNA Damage; Epigenetics; Metabolic Enzyme/Protease	NC(C1=C[N+]([C@H]2[C@@H]([C@@H]([C@H](O2)CO)O)O)=CC=C1)=O.[Cl-]
179	HY-117889	PARP14 inhibitor H10	556.582	-6.193	-0.159	-1.122	7	4	14	226.680	C24H27N7O7S	2084811-68-5	Cancer	No Development Reported	Apoptosis; PARP	Apoptosis; Cell Cycle/DNA Damage; Epigenetics	O=C(O)C1=CC=CC(S(=O)(NCCN2N=NC(CCNC(CCC(NC3=CC=CC(C(N)=O)=C3)=O)=O)=C2)=O)=C1
180	HY-126861	2'-Deoxy-5-formylcytidine	255.232	-6.192	-0.344	-0.631	6	3	3	127.670	C10H13N3O5	137017-45-9	Others	No Development Reported	Reactive Oxygen Species	Immunology/Inflammation; Metabolic Enzyme/Protease; NF-κB	OC[C@@H]1[C@H](C[C@H](N2C(N=C(C(C=O)=C2)N)=O)O1)O
181	HY-105042A	Selank (diacetate)	753.906	-6.181	-0.117	-8.602	7	6	20	327.510	C37H65N11O13		Neurological Disease	No Development Reported	Others	Others	O=C(N1[C@@H](CCC1)C(NCC(N2[C@@H](CCC2)C(O)=O)=O)=O)[C@H](CCCNC(N)=N)NC([C@H]3N(CCC3)C([C@H](CCCCN)NC([C@@H](N)[C@H](O)C)=O)=O)=O.CC(O)=O.CC(O)=O
182	HY-13715A	Norepinephrine (hydrochloride)	170.190	-6.163	-0.514	-1.114	3	4	2	88.330	C8H12ClNO3	329-56-6	Cardiovascular Disease; Endocrinology; Cancer	Launched	Adrenergic Receptor; Autophagy; Endogenous Metabolite	Autophagy; GPCR/G Protein; Metabolic Enzyme/Protease; Neuronal Signaling	OC1=CC=C([C@@H](O)CN)C=C1O.Cl
183	HY-13715C	Norepinephrine (tartrate)	170.190	-6.163	-0.514	-1.114	3	4	2	88.330	C12H17NO9	51-40-1	Endocrinology; Cardiovascular Disease; Cancer	Launched	Adrenergic Receptor; Autophagy; Endogenous Metabolite	Autophagy; GPCR/G Protein; Metabolic Enzyme/Protease; Neuronal Signaling	OC1=CC=C([C@@H](O)CN)C=C1O.OC([C@H](O)[C@@H](O)C(O)=O)=O
184	HY-113474	3,4-Dihydroxymandelic acid	183.142	-6.161	-0.474	-0.396	3	3	2	100.820	C8H8O5	775-01-9	Metabolic Disease	No Development Reported	Drug Metabolite; Endogenous Metabolite	Metabolic Enzyme/Protease	O=C(O)C(O)C1=CC=C(O)C(O)=C1
185	HY-14664F	(3R,5S)-Fluvastatin (sodium)	410.470	-6.148	-0.205	3.344	2	2	8	85.520	C24H25FNNaO4	94061-80-0	Cancer	No Development Reported	Autophagy; HMG-CoA Reductase (HMGCR)	Autophagy; Metabolic Enzyme/Protease	O=C(O[Na])C[C@H](O)C[C@H](O)/C=C/C1=C(C2=CC=C(C=C2)F)C3=CC=CC=C3N1C(C)C
186	HY-N2375	L-Quebrachitol	194.186	-6.145	-0.473	-2.656	6	5	1	110.380	C7H14O6	642-38-6	Metabolic Disease	No Development Reported	p38 MAPK; Wnt; β-catenin	MAPK/ERK Pathway; Stem Cell/Wnt	CO[C@H]1[C@@H]([C@H]([C@H](O)[C@H](O)[C@H]1O)O)O
187	HY-160885A	NH2-Gly-PAB-Exatecan-D-glucuronic acid (formic)	833.788	-6.140	-0.102	0.219	13	7	10	295.770	C41H42FN5O16		Cancer	No Development Reported	ADC Cytotoxin	Antibody-drug Conjugate/ADC Related	NCC(NC(C=C1COC(N[C@@H]2C3=C4C(C(N5C4)=CC([C@](O)(C(OC6)=O)CC)=C6C5=O)=NC7=CC(F)=C(C)C(CC2)=C73)=O)=C(C=C1)O[C@@H]8O[C@@H]([C@H]([C@@H]([C@H]8O)O)O)C(O)=O)=O.OC=O
188	HY-N2037	Higenamine	272.327	-6.135	-0.307	1.343	3	4	2	77.300	C16H17NO3	5843-65-2	Cardiovascular Disease; Endocrinology	Phase 1	Adrenergic Receptor; Apoptosis; MAP3K; MDM-2/p53; ROS Kinase	Apoptosis; GPCR/G Protein; MAPK/ERK Pathway; Neuronal Signaling; Protein Tyrosine Kinase/RTK	OC1=CC2=C(C(CC3=CC=C(O)C=C3)NCC2)C=C1O
189	HY-N2037A	Higenamine (hydrochloride)	272.327	-6.135	-0.307	1.343	3	4	2	77.300	C16H18ClNO3	11041-94-4	Cancer; Infection; Endocrinology; Cardiovascular Disease	Phase 1	Apoptosis; MAP3K; MDM-2/p53; ROS Kinase	Apoptosis; MAPK/ERK Pathway; Protein Tyrosine Kinase/RTK	OC1=CC2=C(C(CC3=CC=C(O)C=C3)NCC2)C=C1O.[H]Cl
190	HY-107327	Carazolol	299.396	-6.131	-0.279	1.516	2	3	6	61.860	C18H22N2O2	57775-29-8	Cardiovascular Disease	No Development Reported	Adrenergic Receptor	GPCR/G Protein; Neuronal Signaling	CC(C)NCC(O)COC1=CC=CC2=C1C3=CC=CC=C3N2
191	HY-P1829A	Angiotensin I/II (1-6) (TFA)	802.915	-6.126	-0.107	-5.902	6	9	25	367.200	C38H56F3N11O12		Cardiovascular Disease	No Development Reported	Angiotensin Receptor	GPCR/G Protein	O=C(N[C@@H](CCCNC(N)=N)C(N[C@@H](C(C)C)C(N[C@@H](CC1=CC=C(C=C1)O)C(N[C@@H]([C@@H](C)CC)C(N[C@@H](CC2=CNC=N2)C(O)=O)=O)=O)=O)=O)[C@H](CC(O)=O)N.O=C(O)C(F)(F)F
192	HY-14664	Fluvastatin	410.470	-6.116	-0.204	3.344	2	2	8	85.520	C24H26FNO4	93957-54-1	Cancer; Cardiovascular Disease	Launched	Autophagy; HMG-CoA Reductase (HMGCR)	Autophagy; Metabolic Enzyme/Protease	O=C(O)C[C@H](O)C[C@H](O)/C=C/C(N1C(C)C)=C(C2=CC=C(F)C=C2)C3=C1C=CC=C3
193	HY-W040055	Neopterin	253.219	-6.107	-0.339	-1.858	7	5	3	158.240	C9H11N5O4	2009-64-5	Inflammation/Immunology	No Development Reported	Endogenous Metabolite	Metabolic Enzyme/Protease	OC1=C2C(N=CC([C@H](O)[C@H](O)CO)=N2)=NC(N)=N1
194	HY-113316B	(S)-Salsolinol	180.229	-6.098	-0.469	0.054	2	3	0	57.070	C10H13NO2	27740-96-1	Neurological Disease	No Development Reported	Endogenous Metabolite	Metabolic Enzyme/Protease	OC1=CC2=C([C@H](C)NCC2)C=C1O
195	HY-P1121A	WKYMVM-NH2 (TFA)	858.143	-6.089	-0.103	-1.590	9	10	26	330.490	C43H62F3N9O9S2	1435781-74-0	Inflammation/Immunology	No Development Reported	Formyl Peptide Receptor (FPR)	GPCR/G Protein	CSCC[C@@H](C(N)=O)NC([C@H](C(C)C)NC([C@H](CCSC)NC([C@H](CC1=CC=C(C=C1)O)NC([C@H](CCCCN)NC([C@H](CC2=CNC3=CC=CC=C23)N)=O)=O)=O)=O)=O.O=C(O)C(F)(F)F
196	HY-13417A	AICAR (phosphate)	258.236	-6.080	-0.338	-2.709	6	5	3	156.850	C9H17N4O9P	681006-28-0	Cancer	Phase 3	AMPK; Autophagy; Endogenous Metabolite; Mitophagy; YAP	Autophagy; Epigenetics; Metabolic Enzyme/Protease; PI3K/Akt/mTOR; Stem Cell/Wnt	OC[C@@H]1[C@@H](O)[C@@H](O)[C@H](N2C=NC(C(N)=O)=C2N)O1.O=P(O)(O)O
197	HY-N3023	3,4-Dihydroxybenzylamine (hydrobromide)	140.163	-6.064	-0.606	-0.604	2	3	1	68.100	C7H10BrNO2	16290-26-9	Cancer	No Development Reported	DNA/RNA Synthesis	Cell Cycle/DNA Damage	[H]Br.NCC1=CC(O)=C(O)C=C1
198	HY-N0136	Taxifolin	304.259	-6.063	-0.276	1.378	7	5	1	127.450	C15H12O7	480-18-2	Inflammation/Immunology	No Development Reported	Autophagy; TNF Receptor; Tyrosinase	Apoptosis; Autophagy; Metabolic Enzyme/Protease	O=C1[C@H](O)[C@@H](C2=CC=C(O)C(O)=C2)OC3=CC(O)=CC(O)=C13
199	HY-P3455	Ac-SVVVRT-NH2	701.850	-6.062	-0.124	-4.821	9	9	22	321.790	C30H56N10O9	1401804-69-0	Cancer; Metabolic Disease	No Development Reported	PGC-1α	Metabolic Enzyme/Protease	O=C(N[C@@H](C(C)C)C(N[C@@H](C(C)C)C(N[C@@H](C(C)C)C(N[C@@H](CCCNC(N)=N)C(N[C@@H]([C@H](O)C)C(N)=O)=O)=O)=O)=O)[C@H](CO)NC(C)=O
200	HY-15097	Myricetin	318.242	-6.045	-0.263	2.264	8	6	1	151.590	C15H10O8	529-44-2	Cancer	No Development Reported	Apoptosis; Autophagy; Endogenous Metabolite; PI3K	Apoptosis; Autophagy; Metabolic Enzyme/Protease; PI3K/Akt/mTOR	OC1=CC(O)=C(C(C(O)=C(C2=CC(O)=C(O)C(O)=C2)O3)=O)C3=C1
